# Supplementary material for: Mapping behaviorally relevant light pollution levels to improve urban habitat planning
Source: Sci Rep. 2019 Aug 15;9:11925. doi: 10.1038/s41598-019-48118-z (PMC6695421; doi:10.1038/s41598-019-48118-z)
Supplement: Supplementary file 2 — Data and Replication Package [file 41598_2019_48118_MOESM2_ESM.zip]

Archive with 31 entries (30 files):
- Replication Materials/
- Replication Materials/1000CameraPredictions.csv
- Replication Materials/2008g_modified.tif
- Replication Materials/2008g_modified.tif.aux.xml
- Replication Materials/chclr2013.tif
- Replication Materials/chclr2013.tif.aux.xml
- Replication Materials/ClusterDensityNS.png
- Replication Materials/ControlPts.csv
- Replication Materials/desktop.ini
- Replication Materials/Field Data Replication.R
- Replication Materials/KernalDensityAnalysis_Diurnal.R
- Replication Materials/KernalDensityAnalysis_Nocturnal.R
- Replication Materials/LabbehavioranalysisRpack.R
- Replication Materials/LaboratoryData.csv
- Replication Materials/NeighborhoodPercents.csv
- Replication Materials/photo_pollution_with_rad_extended_11_13.txt
- Replication Materials/PredictPoints.cpg
- Replication Materials/PredictPoints.dbf
- Replication Materials/PredictPoints.prj
- Replication Materials/PredictPoints.shp
- Replication Materials/PredictPoints.shx
- Replication Materials/RegPointswnCity.dbf
- Replication Materials/RegPointswnCity.prj
- Replication Materials/RegPointswnCity.qpj
- Replication Materials/RegPointswnCity.shp
- Replication Materials/RegPointswnCity.shx
- Replication Materials/RegressionTreeModels.R
- Replication Materials/Replication Notes README.pdf
- Replication Materials/TrapGeographicData.csv
- Replication Materials/TrapPhotos.csv
- Replication Materials/TrapPredictions.csv
