# Supplementary material for: Mapping behaviorally relevant light pollution levels to improve urban habitat planning
Source: Sci Rep. 2019 Aug 15;9:11925. doi: 10.1038/s41598-019-48118-z (PMC6695421; doi:10.1038/s41598-019-48118-z)
Supplement: Supplementary file 2 — Data and Replication Package [file 41598_2019_48118_MOESM2_ESM.zip › Replication Materials/1000CameraPredictions.csv]

SiteID	StationID	SiteName	Distance	Sum	Mean	Median	Maximum
ADC	D05-ADC1	St. Adalbert Cemetery	1000	3303.396609	3.303396609	2.139022313	16.24488227
AFP	D03-AFP1	Athletic Field Park	1000	10732.85653	10.73285653	9.460090379	29.94226176
ALT	R02-ALT1	Altgeld Park	1000	21727.72803	21.72772803	24.04929898	31.07864666
AMP	D03-AMP1	Ashmore Park	1000	6666.318807	6.666318807	5.877225473	23.46409762
ARP	S03-ARP1	Archer Park	1000	4432.664034	4.432664034	5.002155906	10.1265197
AUP	R03-AUP1	Austin Park	1000	5682.808721	5.682808721	5.176663406	21.39398336
BBS	J01-BBS1	Burnham Bird Sanctuary	1000	4336.252516	4.336252516	0.538383966	26.77643095
BMT	D02-BMT1	Bloomingdale Trail	1000	7444.235227	7.444235227	7.082373797	14.06009947
BMT	D02-BMT2	Bloomingdale Trail	1000	4675.04118	4.67504118	4.282624758	17.49504172
BNS	S02-BNS1	Burnham - 47th St NS	1000	5373.088646	5.373088646	4.877283228	15.48496038
BRI	S02-BRI1	Brighton Park	1000	9750.915001	9.750915001	8.799325297	28.12217063
BRP	D05-BRP1	Brooks Park	1000	3604.295495	3.604295495	2.400513505	18.25535081
CHP	D03-CHP1	Chopin Park	1000	6430.055891	6.430055891	6.083800406	17.94806185
CLP	J01-CLP1	Clybourn Park	1000	8198.645861	8.198645861	8.788915704	15.0486848
CPG	R03-CPG1	Columbus Park golf course	1000	1389.089244	1.389089244	0.431225379	17.31549877
CPR	S02-CPR1	Canal Port Riverwalk	1000	6099.251192	6.099251192	5.017979364	16.64653369
DNP	D04-DNP1	Dunham Park	1000	950.3237896	0.95032379	0.363302473	3.993362523
DPG	R02-DPG1	Douglas Park golf course	1000	4896.244923	4.896244923	5.129987468	17.72772474
EDW	D04-EDW1	Edgebrook Woods FP	1000	339.0320951	0.339032095	0.322204772	0.488705594
EDW	D04-EDW2	Edgebrook Woods	1000	361.5303619	0.361530362	0.322204772	3.003723316
EDW	D04-EDW3	Edgebrook Woods	1000	335.9796303	0.33597963	0.322204772	0.420409564
EUC	R03-EUC1	Euclid Square Park	1000	741.4905176	0.741490518	0.434952555	3.751406161
EVC	D04-EVC1	Edgebrook Volunteer Center	1000	385.3007686	0.385300769	0.322204772	5.511628467
EVC	D04-EVC2	Edgebrook Volunteer Center	1000	345.4859136	0.345485914	0.322204772	2.626959099
FGP	D04-FGP1	Forest Glen Park	1000	4807.515351	4.807515351	4.893000939	14.6790933
FMG	R05-FMG1	Fresh Meadow Golf	1000	1227.857784	1.227857784	0.384342301	30.20802003
FRP	R02-FRP1	Franklin Park	1000	5471.229212	5.471229212	5.811899326	8.387463058
GFP	R02-GFP1	Garfield Park	1000	4139.037506	4.139037506	2.667135842	21.11866818
GOC	R05-GOC1	Glen Oak Cemetery	1000	405.1519892	0.405151989	0.322204772	1.67929915
GOM	D03-GOM1	Gompers Park	1000	1961.067993	1.961067993	1.877327174	8.054945047
HAP	S04-HAP1	Hale Park	1000	6871.023139	6.871023139	5.456422058	26.19655083
HOR	D03-HOR1	Horner Park	1000	2240.622414	2.240622414	0.956920824	13.56155915
HUP	D02-HUP1	Humboldt Park	1000	4626.649872	4.626649872	3.94924467	15.57687464
HUP	D02-HUP2	Humboldt Park	1000	4733.750002	4.733750002	4.158761679	15.7278914
JBS	D02-JBS1	Jarvis BS	1000	4512.820159	4.512820159	3.147253298	16.54853484
JKP	S03-JKP1	Jackson Park 1 (Wooded Island)	1000	1637.675712	1.637675712	0.385282467	13.71577661
JKP	S03-JKP2	Jackson Park 2 (Bobolink Meadow)	1000	984.7225092	0.984722509	0.519706476	3.78139822
LCP	S03-LCP1	LeClaire Park	1000	3611.030113	3.611030113	2.661365158	16.60211731
LMP	J01-LMP1	Lake Meadows Park	1000	8754.903587	8.754903587	8.229492477	21.52029257
LNC	S05-LNC1	Lithuanian National Cemetery	1000	2431.82627	2.43182627	0.554836493	13.09631082
MAP	R03-MAP1	Maple Park	1000	3103.511801	3.103511801	2.439907088	15.34993403
MBS	D02-MBS1	Montrose Bird Sanctuary	1000	1899.422196	1.899422196	0.385245361	17.95128581
MBS	D02-MBS2	Montrose Bird Sanctuary	1000	3039.787585	3.039787585	0.404666032	20.54488694
MCP	S02-MCP1	McKinley Park	1000	5695.688146	5.695688146	4.967717641	22.44600763
MDU	D02-MDU1	Montrose Dunes	1000	3579.361802	3.579361802	0.441553641	18.33787154
MFP	D03-MFP1	Mayfair Park	1000	14873.99875	14.87399875	14.18416474	26.93997946
MFP	D03-MFP2	Mayfair Park	1000	15209.21733	15.20921733	14.11823386	26.76011806
MIA	D05-MIA1	Miami Woods	1000	5357.826466	5.357826466	5.87322725	13.02332448
MMW	R04-MMW1	Miller Meadow	1000	5183.237365	5.183237365	4.81770802	15.24276712
MMW	R04-MMW2	Millers Meadow	1000	5925.111666	5.925111666	5.73151286	16.86766656
MOP	D02-MOP1	Mozart Park	1000	7297.778735	7.297778735	6.201598754	26.02020121
MTC	R05-MTC1	Mt. Carmel	1000	2952.135057	2.952135057	0.499834397	17.20160283
NOR	J01-NOR1	Northerly Island	1000	461.1172973	0.461117297	0.338127446	3.821763024
OTW	S04-OTW1	Ottawa Woods	1000	973.5875055	0.973587506	0.322204772	11.39503211
PIP	S02-PIP1	Piotrowski Park	1000	3307.934998	3.307934998	1.608329941	23.61943222
PLP	S02-PLP1	Palmisano Park	1000	14535.50488	14.53550488	14.36964012	33.12938948
PRC	D05-PRC1	Park Ridge Country Club	1000	325.7938063	0.325793806	0.322204772	0.421298757
PSP	S03-PSP1	Pasteur Park	1000	6425.908118	6.425908118	6.535946577	21.34133596
RCP	D02-RCP1	Richard Clark Park	1000	9710.956833	9.710956833	8.507969818	27.19788996
RDP	D04-RDP1	Rosedale Park	1000	2880.248397	2.880248397	2.302816863	16.07830761
RES	S05-RES1	Resurrection Cemetery	1000	1830.567557	1.830567557	0.388110084	11.99912055
ROS	D04-ROS1	Rosehill Cemetery	1000	5839.886559	5.839886559	4.689426569	24.25517712
ROS	D04-ROS2	Rosehill Cemetery	1000	6386.164625	6.386164625	4.830397137	24.25517712
SCH	R04-SCH1	Schroeder Park	1000	4856.176833	4.856176833	5.112801784	12.05607606
SCP	D02-SCP1	Senior Citizen Memorial Park	1000	8577.564139	8.577564139	7.122058778	35.24351166
SEP	J01-SEP1	Seward Park	1000	19723.75238	19.72375238	21.54769396	32.61089782
SFP	S05-SFP1	Santa Fe Prairie	1000	6115.455338	6.115455338	5.040391754	16.61154196
SFP	S05-SFP2	Santa Fe Prairie	1000	6103.123375	6.103123375	4.891286021	16.61154196
SKP	J01-SKP1	Skinner Park	1000	10125.33871	10.12533871	9.118750495	26.25992634
SSP	S04-SSP1	Stars and Stripes Park	1000	3020.938958	3.020938958	2.183189218	9.909223357
STB	D03-STB1	St. Boniface	1000	11905.59934	11.90559934	9.563965466	35.497213
STP	R05-STP1	Stevenson Park	1000	1712.974984	1.712974984	0.422834024	13.34981314
TFS	J01-TFS1	31st st	1000	6117.348411	6.117348411	4.961875896	24.88308769
TNE	S02-TNE1	39th st east	1000	4463.98264	4.46398264	4.462109525	13.5342648
TNW	S02-TNW1	39th st west	1000	6050.950265	6.050950265	6.265303727	21.66318199
UIC	J01-UIC1	University of Illinois Chicago	1000	19103.522	19.103522	20.46787857	39.12343427
VFP	S04-VFP1	Valley Forge Park	1000	6352.500217	6.352500217	5.764491729	15.35142439
VIP	S03-VIP1	Vittum Park	1000	4899.70298	4.89970298	4.437489717	16.29779094
WAP	S03-WAP1	Walnut Park	1000	16010.10647	16.01010647	15.02386366	34.91075125
WEP	S04-WEP1	Wentworth Park	1000	6964.628171	6.964628171	5.386394341	28.25825177
