# Supplementary material for: Mapping behaviorally relevant light pollution levels to improve urban habitat planning
Source: Sci Rep. 2019 Aug 15;9:11925. doi: 10.1038/s41598-019-48118-z (PMC6695421; doi:10.1038/s41598-019-48118-z)
Supplement: Supplementary file 2 — Data and Replication Package [file 41598_2019_48118_MOESM2_ESM.zip › Replication Materials/2008g_modified.tif.aux.xml]

<PAMDataset>
  <PAMRasterBand band="1">
    <Histograms>
      <HistItem>
        <HistMin>-4.294</HistMin>
        <HistMax>8592.294</HistMax>
        <BucketCount>1000</BucketCount>
        <IncludeOutOfRange>0</IncludeOutOfRange>
        <Approximate>1</Approximate>
        <HistCounts>4227|94|105|181|123|154|165|217|171|215|261|188|232|288|254|246|283|370|307|336|402|365|352|477|408|387|434|536|444|489|606|469|514|545|665|516|594|689|610|599|687|597|649|663|842|643|672|763|653|641|802|659|683|676|798|662|637|813|636|653|797|634|595|593|793|598|619|729|602|531|692|573|503|530|657|519|499|617|452|426|540|462|423|422|489|385|378|461|350|351|328|379|287|329|361|318|261|330|282|273|278|297|244|214|300|216|228|262|218|195|171|209|181|157|223|159|156|194|170|175|158|147|136|145|179|136|127|156|110|136|132|137|97|122|131|98|93|148|90|87|91|123|99|74|110|84|108|105|100|92|85|106|78|69|105|79|83|88|99|88|66|94|81|70|102|60|62|60|72|69|56|84|57|70|82|73|60|73|69|60|70|73|54|61|86|50|55|51|68|62|57|54|68|46|55|44|46|50|71|51|43|56|55|36|62|41|54|46|64|43|49|39|45|45|49|67|30|34|59|35|44|45|41|34|43|54|38|37|55|35|51|49|42|29|39|44|34|46|46|39|28|47|33|28|30|37|29|38|35|32|35|51|32|30|24|40|30|31|30|19|26|34|25|25|33|33|25|25|39|30|22|24|30|39|21|32|30|19|36|17|20|22|25|20|28|32|24|25|29|27|17|18|25|17|16|36|19|23|29|14|20|21|31|24|13|16|15|20|31|18|19|16|21|16|20|25|13|19|24|21|15|9|19|18|15|15|18|20|12|17|13|14|29|20|8|17|9|17|6|20|13|17|16|19|12|17|14|14|15|20|14|15|11|11|8|15|14|3|15|18|8|6|16|9|8|19|9|15|7|10|12|9|11|8|9|11|8|8|6|8|7|11|9|5|8|10|4|8|9|6|7|6|8|8|5|8|10|10|11|7|8|10|6|6|6|8|8|4|6|9|2|4|9|4|7|5|5|2|10|3|3|5|8|3|4|2|4|5|3|5|2|3|6|3|3|2|6|3|3|4|2|7|2|7|6|0|1|3|3|3|5|7|6|5|1|4|6|4|3|9|4|1|4|2|3|3|2|3|3|5|1|6|0|1|1|3|4|3|4|1|2|3|1|1|1|3|1|5|3|1|2|2|3|2|1|1|3|3|4|2|3|0|0|0|1|3|1|0|2|1|1|1|5|1|2|2|2|1|1|0|1|1|3|0|2|1|2|0|0|0|1|1|0|2|4|1|4|1|1|3|2|0|1|3|0|1|0|0|0|1|0|0|2|1|0|0|2|3|0|1|0|0|2|2|0|1|0|0|1|1|1|1|0|0|0|0|0|1|1|0|0|0|2|3|1|4|0|1|1|0|1|0|1|1|0|1|0|0|0|0|1|0|0|2|4|1|1|1|1|0|0|0|1|0|1|0|0|1|0|1|4|0|2|1|1|0|1|0|0|2|1|1|1|0|0|0|0|0|1|0|0|2|2|0|1|0|0|1|0|1|0|1|1|0|0|0|1|1|0|0|0|0|0|1|1|1|1|0|0|0|0|2|1|0|0|1|0|0|0|2|0|0|1|0|1|0|0|1|0|1|0|0|0|0|0|0|0|0|0|0|0|0|1|2|1|0|1|0|0|0|0|0|0|0|1|0|1|2|0|0|1|0|0|0|0|0|0|0|1|0|0|0|0|0|0|0|0|0|0|1|0|0|0|1|0|0|0|0|0|0|0|0|0|0|0|0|1|0|0|1|0|0|1|0|0|0|0|0|1|0|0|0|1|1|0|0|0|0|0|0|1|0|0|0|0|0|0|0|0|0|0|0|0|0|0|1|0|0|0|0|0|0|0|0|0|0|0|0|0|0|0|0|0|0|0|0|0|0|0|0|0|0|0|0|0|0|0|2|0|0|0|0|0|0|0|0|0|0|1|0|0|0|0|0|0|0|0|0|0|0|1|0|0|0|0|0|0|0|0|0|0|0|0|0|0|0|0|0|1|0|0|0|0|0|0|0|0|0|0|0|0|0|0|0|0|0|0|0|0|0|0|0|0|0|0|0|0|0|0|0|0|0|0|0|0|0|1|0|0|0|0|0|0|0|0|0|0|0|0|0|0|0|0|0|0|1|0|0|0|0|0|0|0|0|0|0|0|0|0|1|0|0|0|0|0|1|0|0|0|0|0|0|0|10|1|0|0|0|1|1|0|0|0|0|0|0|0|0|0|0|0|0|0|0|0|0|0|0|0|0|0|0|0|0|0|0|0|0|0|0|0|0|0|0|0|0|0|0|0|1</HistCounts>
      </HistItem>
    </Histograms>
    <Metadata>
      <MDI key="STATISTICS_MAXIMUM">8588</MDI>
      <MDI key="STATISTICS_MEAN">709.93997076024</MDI>
      <MDI key="STATISTICS_MINIMUM">0</MDI>
      <MDI key="STATISTICS_STDDEV">683.04514074198</MDI>
    </Metadata>
  </PAMRasterBand>
  <PAMRasterBand band="2">
    <Histograms>
      <HistItem>
        <HistMin>-4.294</HistMin>
        <HistMax>8592.294</HistMax>
        <BucketCount>1000</BucketCount>
        <IncludeOutOfRange>0</IncludeOutOfRange>
        <Approximate>1</Approximate>
        <HistCounts>4227|94|105|181|123|154|165|217|171|215|261|188|232|288|254|246|283|370|307|336|402|365|352|477|408|387|434|536|444|489|606|469|514|545|665|516|594|689|610|599|687|597|649|663|842|643|672|763|653|641|802|659|683|676|798|662|637|813|636|653|797|634|595|593|793|598|619|729|602|531|692|573|503|530|657|519|499|617|452|426|540|462|423|422|489|385|378|461|350|351|328|379|287|329|361|318|261|330|282|273|278|297|244|214|300|216|228|262|218|195|171|209|181|157|223|159|156|194|170|175|158|147|136|145|179|136|127|156|110|136|132|137|97|122|131|98|93|148|90|87|91|123|99|74|110|84|108|105|100|92|85|106|78|69|105|79|83|88|99|88|66|94|81|70|102|60|62|60|72|69|56|84|57|70|82|73|60|73|69|60|70|73|54|61|86|50|55|51|68|62|57|54|68|46|55|44|46|50|71|51|43|56|55|36|62|41|54|46|64|43|49|39|45|45|49|67|30|34|59|35|44|45|41|34|43|54|38|37|55|35|51|49|42|29|39|44|34|46|46|39|28|47|33|28|30|37|29|38|35|32|35|51|32|30|24|40|30|31|30|19|26|34|25|25|33|33|25|25|39|30|22|24|30|39|21|32|30|19|36|17|20|22|25|20|28|32|24|25|29|27|17|18|25|17|16|36|19|23|29|14|20|21|31|24|13|16|15|20|31|18|19|16|21|16|20|25|13|19|24|21|15|9|19|18|15|15|18|20|12|17|13|14|29|20|8|17|9|17|6|20|13|17|16|19|12|17|14|14|15|20|14|15|11|11|8|15|14|3|15|18|8|6|16|9|8|19|9|15|7|10|12|9|11|8|9|11|8|8|6|8|7|11|9|5|8|10|4|8|9|6|7|6|8|8|5|8|10|10|11|7|8|10|6|6|6|8|8|4|6|9|2|4|9|4|7|5|5|2|10|3|3|5|8|3|4|2|4|5|3|5|2|3|6|3|3|2|6|3|3|4|2|7|2|7|6|0|1|3|3|3|5|7|6|5|1|4|6|4|3|9|4|1|4|2|3|3|2|3|3|5|1|6|0|1|1|3|4|3|4|1|2|3|1|1|1|3|1|5|3|1|2|2|3|2|1|1|3|3|4|2|3|0|0|0|1|3|1|0|2|1|1|1|5|1|2|2|2|1|1|0|1|1|3|0|2|1|2|0|0|0|1|1|0|2|4|1|4|1|1|3|2|0|1|3|0|1|0|0|0|1|0|0|2|1|0|0|2|3|0|1|0|0|2|2|0|1|0|0|1|1|1|1|0|0|0|0|0|1|1|0|0|0|2|3|1|4|0|1|1|0|1|0|1|1|0|1|0|0|0|0|1|0|0|2|4|1|1|1|1|0|0|0|1|0|1|0|0|1|0|1|4|0|2|1|1|0|1|0|0|2|1|1|1|0|0|0|0|0|1|0|0|2|2|0|1|0|0|1|0|1|0|1|1|0|0|0|1|1|0|0|0|0|0|1|1|1|1|0|0|0|0|2|1|0|0|1|0|0|0|2|0|0|1|0|1|0|0|1|0|1|0|0|0|0|0|0|0|0|0|0|0|0|1|2|1|0|1|0|0|0|0|0|0|0|1|0|1|2|0|0|1|0|0|0|0|0|0|0|1|0|0|0|0|0|0|0|0|0|0|1|0|0|0|1|0|0|0|0|0|0|0|0|0|0|0|0|1|0|0|1|0|0|1|0|0|0|0|0|1|0|0|0|1|1|0|0|0|0|0|0|1|0|0|0|0|0|0|0|0|0|0|0|0|0|0|1|0|0|0|0|0|0|0|0|0|0|0|0|0|0|0|0|0|0|0|0|0|0|0|0|0|0|0|0|0|0|0|2|0|0|0|0|0|0|0|0|0|0|1|0|0|0|0|0|0|0|0|0|0|0|1|0|0|0|0|0|0|0|0|0|0|0|0|0|0|0|0|0|1|0|0|0|0|0|0|0|0|0|0|0|0|0|0|0|0|0|0|0|0|0|0|0|0|0|0|0|0|0|0|0|0|0|0|0|0|0|1|0|0|0|0|0|0|0|0|0|0|0|0|0|0|0|0|0|0|1|0|0|0|0|0|0|0|0|0|0|0|0|0|1|0|0|0|0|0|1|0|0|0|0|0|0|0|10|1|0|0|0|1|1|0|0|0|0|0|0|0|0|0|0|0|0|0|0|0|0|0|0|0|0|0|0|0|0|0|0|0|0|0|0|0|0|0|0|0|0|0|0|0|1</HistCounts>
      </HistItem>
    </Histograms>
    <Metadata>
      <MDI key="STATISTICS_MAXIMUM">8588</MDI>
      <MDI key="STATISTICS_MEAN">709.93997076024</MDI>
      <MDI key="STATISTICS_MINIMUM">0</MDI>
      <MDI key="STATISTICS_STDDEV">683.04514074198</MDI>
    </Metadata>
  </PAMRasterBand>
  <PAMRasterBand band="3">
    <Histograms>
      <HistItem>
        <HistMin>-4.294</HistMin>
        <HistMax>8592.294</HistMax>
        <BucketCount>1000</BucketCount>
        <IncludeOutOfRange>0</IncludeOutOfRange>
        <Approximate>1</Approximate>
        <HistCounts>4227|94|105|181|123|154|165|217|171|215|261|188|232|288|254|246|283|370|307|336|402|365|352|477|408|387|434|536|444|489|606|469|514|545|665|516|594|689|610|599|687|597|649|663|842|643|672|763|653|641|802|659|683|676|798|662|637|813|636|653|797|634|595|593|793|598|619|729|602|531|692|573|503|530|657|519|499|617|452|426|540|462|423|422|489|385|378|461|350|351|328|379|287|329|361|318|261|330|282|273|278|297|244|214|300|216|228|262|218|195|171|209|181|157|223|159|156|194|170|175|158|147|136|145|179|136|127|156|110|136|132|137|97|122|131|98|93|148|90|87|91|123|99|74|110|84|108|105|100|92|85|106|78|69|105|79|83|88|99|88|66|94|81|70|102|60|62|60|72|69|56|84|57|70|82|73|60|73|69|60|70|73|54|61|86|50|55|51|68|62|57|54|68|46|55|44|46|50|71|51|43|56|55|36|62|41|54|46|64|43|49|39|45|45|49|67|30|34|59|35|44|45|41|34|43|54|38|37|55|35|51|49|42|29|39|44|34|46|46|39|28|47|33|28|30|37|29|38|35|32|35|51|32|30|24|40|30|31|30|19|26|34|25|25|33|33|25|25|39|30|22|24|30|39|21|32|30|19|36|17|20|22|25|20|28|32|24|25|29|27|17|18|25|17|16|36|19|23|29|14|20|21|31|24|13|16|15|20|31|18|19|16|21|16|20|25|13|19|24|21|15|9|19|18|15|15|18|20|12|17|13|14|29|20|8|17|9|17|6|20|13|17|16|19|12|17|14|14|15|20|14|15|11|11|8|15|14|3|15|18|8|6|16|9|8|19|9|15|7|10|12|9|11|8|9|11|8|8|6|8|7|11|9|5|8|10|4|8|9|6|7|6|8|8|5|8|10|10|11|7|8|10|6|6|6|8|8|4|6|9|2|4|9|4|7|5|5|2|10|3|3|5|8|3|4|2|4|5|3|5|2|3|6|3|3|2|6|3|3|4|2|7|2|7|6|0|1|3|3|3|5|7|6|5|1|4|6|4|3|9|4|1|4|2|3|3|2|3|3|5|1|6|0|1|1|3|4|3|4|1|2|3|1|1|1|3|1|5|3|1|2|2|3|2|1|1|3|3|4|2|3|0|0|0|1|3|1|0|2|1|1|1|5|1|2|2|2|1|1|0|1|1|3|0|2|1|2|0|0|0|1|1|0|2|4|1|4|1|1|3|2|0|1|3|0|1|0|0|0|1|0|0|2|1|0|0|2|3|0|1|0|0|2|2|0|1|0|0|1|1|1|1|0|0|0|0|0|1|1|0|0|0|2|3|1|4|0|1|1|0|1|0|1|1|0|1|0|0|0|0|1|0|0|2|4|1|1|1|1|0|0|0|1|0|1|0|0|1|0|1|4|0|2|1|1|0|1|0|0|2|1|1|1|0|0|0|0|0|1|0|0|2|2|0|1|0|0|1|0|1|0|1|1|0|0|0|1|1|0|0|0|0|0|1|1|1|1|0|0|0|0|2|1|0|0|1|0|0|0|2|0|0|1|0|1|0|0|1|0|1|0|0|0|0|0|0|0|0|0|0|0|0|1|2|1|0|1|0|0|0|0|0|0|0|1|0|1|2|0|0|1|0|0|0|0|0|0|0|1|0|0|0|0|0|0|0|0|0|0|1|0|0|0|1|0|0|0|0|0|0|0|0|0|0|0|0|1|0|0|1|0|0|1|0|0|0|0|0|1|0|0|0|1|1|0|0|0|0|0|0|1|0|0|0|0|0|0|0|0|0|0|0|0|0|0|1|0|0|0|0|0|0|0|0|0|0|0|0|0|0|0|0|0|0|0|0|0|0|0|0|0|0|0|0|0|0|0|2|0|0|0|0|0|0|0|0|0|0|1|0|0|0|0|0|0|0|0|0|0|0|1|0|0|0|0|0|0|0|0|0|0|0|0|0|0|0|0|0|1|0|0|0|0|0|0|0|0|0|0|0|0|0|0|0|0|0|0|0|0|0|0|0|0|0|0|0|0|0|0|0|0|0|0|0|0|0|1|0|0|0|0|0|0|0|0|0|0|0|0|0|0|0|0|0|0|1|0|0|0|0|0|0|0|0|0|0|0|0|0|1|0|0|0|0|0|1|0|0|0|0|0|0|0|10|1|0|0|0|1|1|0|0|0|0|0|0|0|0|0|0|0|0|0|0|0|0|0|0|0|0|0|0|0|0|0|0|0|0|0|0|0|0|0|0|0|0|0|0|0|1</HistCounts>
      </HistItem>
    </Histograms>
    <Metadata>
      <MDI key="STATISTICS_MAXIMUM">8588</MDI>
      <MDI key="STATISTICS_MEAN">709.93997076024</MDI>
      <MDI key="STATISTICS_MINIMUM">0</MDI>
      <MDI key="STATISTICS_STDDEV">683.04514074198</MDI>
    </Metadata>
  </PAMRasterBand>
</PAMDataset>
