# Supplementary material for: Mapping behaviorally relevant light pollution levels to improve urban habitat planning
Source: Sci Rep. 2019 Aug 15;9:11925. doi: 10.1038/s41598-019-48118-z (PMC6695421; doi:10.1038/s41598-019-48118-z)
Supplement: Supplementary file 2 — Data and Replication Package [file 41598_2019_48118_MOESM2_ESM.zip › Replication Materials/chclr2013.tif.aux.xml]

<PAMDataset>
  <PAMRasterBand band="1">
    <Histograms>
      <HistItem>
        <HistMin>-17.1675</HistMin>
        <HistMax>38356.1675</HistMax>
        <BucketCount>1000</BucketCount>
        <IncludeOutOfRange>0</IncludeOutOfRange>
        <Approximate>0</Approximate>
        <HistCounts>46|215|471|836|1360|1828|2091|2360|2420|2479|2428|2473|2313|2198|1905|1743|1532|1333|1212|1138|1015|992|876|838|849|832|796|748|746|707|714|691|653|639|611|657|530|618|594|591|526|488|494|481|454|499|440|436|446|420|410|431|405|422|385|373|398|352|339|341|336|365|344|335|341|306|323|301|280|303|301|292|292|296|285|276|260|281|287|271|249|269|231|277|248|224|273|226|240|227|248|270|233|207|240|242|235|207|252|212|239|216|239|237|225|228|206|206|206|223|197|212|219|229|206|219|206|232|217|192|191|198|211|209|191|192|203|211|195|193|210|200|194|192|184|198|176|239|185|205|169|188|188|183|210|183|170|202|180|167|198|181|180|181|172|191|172|187|178|178|179|169|202|190|168|181|184|183|151|164|147|167|178|190|175|190|184|144|143|186|177|155|159|150|160|191|148|155|170|155|174|157|147|152|141|168|157|143|150|160|150|138|162|136|141|155|142|132|125|140|154|159|159|145|138|115|123|131|158|153|139|155|126|136|113|148|142|154|139|138|153|134|140|127|161|134|148|143|155|125|124|135|148|145|143|135|162|132|108|128|139|140|147|119|146|141|153|149|123|126|147|132|127|93|137|130|132|136|144|135|129|130|129|127|113|122|136|121|128|130|152|129|132|146|136|136|142|123|125|135|144|147|135|126|132|147|128|134|120|135|139|133|139|110|155|137|126|142|179|121|132|154|132|138|147|124|147|126|127|106|139|117|124|142|155|132|146|151|159|137|146|117|127|160|123|142|132|114|147|128|144|143|137|146|130|150|124|131|128|140|130|143|129|135|131|170|141|114|121|171|120|138|126|143|150|126|101|121|148|118|109|134|123|143|107|144|133|139|150|127|122|117|118|117|132|108|134|124|133|119|136|120|134|131|127|141|115|124|109|113|123|117|117|118|121|116|131|114|137|111|99|102|115|128|119|105|119|112|129|104|106|115|112|111|119|110|108|105|97|104|123|93|96|113|120|102|121|106|82|127|90|89|111|106|102|106|98|104|87|106|88|104|102|101|85|105|103|86|97|93|104|121|106|98|101|90|112|104|105|97|102|117|108|110|87|101|86|94|98|87|97|90|96|99|98|94|78|100|96|78|83|77|82|88|80|90|93|61|90|71|93|84|76|66|80|84|85|91|89|68|91|71|102|75|84|74|95|70|79|93|87|65|77|98|69|67|80|72|80|84|81|85|69|55|74|71|70|76|81|80|82|67|76|71|82|64|73|67|76|76|74|65|71|80|65|58|77|76|68|78|67|77|64|68|87|59|49|59|75|64|83|69|64|60|65|62|58|74|58|58|66|51|58|53|60|51|64|59|59|64|63|61|61|54|58|53|66|60|62|62|52|72|59|61|63|57|43|52|61|52|53|60|44|54|54|61|42|47|59|52|49|55|47|62|65|45|41|56|35|51|42|41|50|52|38|50|59|51|49|57|40|48|56|52|49|46|38|60|56|56|49|61|38|34|58|51|38|50|38|52|53|50|46|41|48|41|45|35|44|39|33|51|47|38|53|54|34|57|46|54|40|41|37|30|46|39|41|44|40|45|37|38|35|48|43|38|47|36|53|29|43|40|43|48|48|40|42|42|46|42|31|47|43|30|44|36|37|51|31|23|36|43|33|40|42|47|34|40|45|26|27|36|38|46|39|34|31|28|28|40|25|37|30|30|39|38|19|44|27|30|36|42|28|28|42|31|25|42|23|43|31|33|43|28|41|44|43|57|30|33|38|54|38|34|40|29|30|43|41|46|27|36|36|39|47|38|30|22|31|33|27|35|37|41|33|36|38|33|38|39|31|39|33|39|29|42|29|40|42|34|35|45|41|32|56|47|35|46|42|50|38|44|40|54|37|46|39|51|46|58|56|58|48|48|51|42|56|53|58|53|56|50|50|67|64|63|79|83|91|101|110|127|179|206|252|220|191|190|149|120|120|87|98|71|64|73|70|48|41|53|33|25|26|29|24|16|19|17|18|18|14|14|10|6|11|11|8|5|4|3|3|9|5|6|7|4|1|2|2|0|0|3|3|0|4|2|1|0|1|0|1|3|0|2|1|1|0|0|0|0|1|0|1|0|0|1|0|0|1|1|0|1|0|0|0|0|0|1|0|0|0|0|1|0|0|0|0|0|0|0|0|0|0|0|1|0|0|1|0|0|0|0|0|0|0|0|0|0|0|0|0|0|0|0|0|0|0|0|0|0|0|0|0|0|0|0|0|0|0|0|0|0|0|0|0|0|0|0|0|1</HistCounts>
      </HistItem>
    </Histograms>
    <Metadata>
      <MDI key="STATISTICS_MAXIMUM">38337</MDI>
      <MDI key="STATISTICS_MEAN">8463.6442499003</MDI>
      <MDI key="STATISTICS_MINIMUM">2</MDI>
      <MDI key="STATISTICS_STDDEV">9117.2901386563</MDI>
    </Metadata>
  </PAMRasterBand>
  <PAMRasterBand band="2">
    <Histograms>
      <HistItem>
        <HistMin>-7.263999999999999</HistMin>
        <HistMax>36557.264</HistMax>
        <BucketCount>1000</BucketCount>
        <IncludeOutOfRange>0</IncludeOutOfRange>
        <Approximate>0</Approximate>
        <HistCounts>8|25|93|272|642|1157|1582|2004|2094|2311|2360|2504|2512|2399|2242|2022|1848|1489|1429|1272|1122|1138|971|946|947|897|834|844|809|761|751|716|756|679|682|696|635|645|624|678|586|582|593|542|569|476|542|491|502|481|447|449|406|462|427|398|384|383|370|348|372|365|353|378|380|353|346|349|304|326|308|318|340|337|301|299|288|272|287|281|274|290|284|270|264|281|275|273|264|282|267|260|276|253|234|245|275|291|233|278|290|241|260|254|261|253|241|217|274|243|233|255|228|254|205|209|220|244|226|246|236|228|207|218|212|223|229|215|210|209|199|228|169|203|194|196|238|192|247|190|190|189|212|192|188|191|194|205|208|192|208|189|213|181|173|179|179|188|202|175|161|187|184|178|178|214|162|176|172|183|180|205|177|176|160|177|159|182|155|161|196|197|146|160|187|172|180|190|159|152|162|166|157|152|163|184|173|165|165|163|145|156|153|173|178|177|169|190|153|163|148|156|181|174|156|158|142|160|170|177|184|168|174|159|144|158|162|174|193|147|193|171|172|166|163|179|168|184|153|182|161|176|179|165|172|146|178|181|181|170|177|166|182|182|182|176|172|182|165|173|168|199|186|166|181|173|181|184|164|173|185|149|181|170|169|176|164|182|161|183|153|168|163|180|168|194|180|178|151|179|169|158|186|168|180|171|179|157|161|175|169|135|167|163|151|171|170|140|148|132|154|170|172|150|159|169|143|131|157|137|144|151|142|151|150|141|172|158|144|141|125|170|129|154|149|141|138|140|139|119|128|136|135|143|134|144|146|146|154|124|124|116|135|126|134|128|134|119|125|127|137|120|128|107|127|119|145|123|107|132|145|134|124|124|117|139|128|123|120|140|122|111|120|116|111|114|123|106|111|126|116|113|121|104|129|99|101|93|111|108|120|109|110|99|130|115|107|121|104|108|104|115|101|106|90|100|90|94|100|106|95|95|99|110|99|94|99|114|100|89|109|81|117|103|82|71|84|90|89|91|86|89|90|89|111|86|111|85|72|92|93|100|90|85|77|84|87|91|90|92|75|76|69|85|93|94|71|70|86|69|77|89|64|80|81|75|69|68|66|87|65|59|77|78|75|69|83|76|59|65|54|79|71|72|74|77|77|68|71|51|61|77|81|58|65|67|40|68|67|68|81|58|69|64|56|68|62|62|59|53|71|70|60|57|68|70|69|71|80|61|58|57|52|58|59|55|58|60|73|53|53|59|52|70|56|55|49|67|60|51|37|52|59|48|50|48|57|47|35|50|52|54|48|57|44|59|55|51|46|64|51|58|54|61|44|49|49|44|42|43|42|36|48|36|30|46|47|38|49|48|51|48|41|31|56|50|42|47|39|37|38|49|48|40|43|39|37|47|55|58|36|32|42|44|39|43|49|34|46|40|47|31|47|40|43|28|36|35|23|33|41|48|46|47|43|30|50|48|37|38|42|31|33|42|39|38|43|32|30|41|31|43|29|35|39|37|36|27|34|31|47|36|35|28|42|36|32|26|36|27|44|24|33|30|36|31|23|32|40|28|29|36|32|22|33|26|30|28|31|39|29|29|28|19|37|24|43|33|35|30|30|38|36|31|29|24|36|23|37|40|43|27|32|30|36|25|26|44|16|25|31|24|26|36|29|25|36|24|20|23|33|27|33|28|35|23|37|35|20|26|23|29|25|19|34|28|32|24|32|31|37|32|20|41|28|24|19|26|27|28|25|28|21|21|35|34|33|31|30|24|34|30|30|23|32|31|24|31|19|39|28|25|40|32|17|32|32|28|32|30|35|36|30|30|26|32|37|31|32|42|33|18|36|39|41|32|35|30|30|38|32|37|28|43|27|30|38|38|38|32|38|32|35|42|35|43|29|60|41|27|46|46|43|52|46|51|44|48|38|61|53|63|61|77|85|101|102|128|134|161|157|183|186|147|133|104|119|91|62|61|39|43|41|40|32|29|25|18|20|22|15|12|13|13|12|7|10|7|4|4|7|6|6|3|9|6|4|2|3|6|4|3|3|2|2|1|2|5|2|0|0|3|0|2|2|3|2|0|2|0|0|0|2|0|0|1|1|0|1|2|0|0|0|0|0|0|0|0|2|1|0|1|1|1|0|1|0|0|0|1|0|0|0|0|0|0|0|0|0|0|0|0|0|0|0|0|1|0|0|0|0|1|1|0|0|0|0|0|0|0|0|0|0|0|0|0|0|0|0|0|0|0|0|1|0|0|0|0|0|0|0|0|0|0|0|1|0|0|0|2</HistCounts>
      </HistItem>
    </Histograms>
    <Metadata>
      <MDI key="STATISTICS_MAXIMUM">36539</MDI>
      <MDI key="STATISTICS_MEAN">7431.5148176848</MDI>
      <MDI key="STATISTICS_MINIMUM">11</MDI>
      <MDI key="STATISTICS_STDDEV">8055.6510283925</MDI>
    </Metadata>
  </PAMRasterBand>
  <PAMRasterBand band="3">
    <Histograms>
      <HistItem>
        <HistMin>-16.0125</HistMin>
        <HistMax>32041.0125</HistMax>
        <BucketCount>1000</BucketCount>
        <IncludeOutOfRange>0</IncludeOutOfRange>
        <Approximate>0</Approximate>
        <HistCounts>132|588|1234|2026|2986|3653|4230|4313|4052|3626|3267|2942|2671|2348|2105|2028|1954|1896|1717|1577|1559|1429|1395|1259|1224|1225|1100|1131|1074|1040|1029|1035|985|1014|887|954|941|895|911|845|902|876|862|869|805|752|800|761|798|825|781|786|752|722|710|710|769|730|709|732|688|697|704|654|694|726|710|642|624|659|684|649|672|659|604|627|639|622|594|574|575|559|563|561|591|564|545|546|577|520|464|467|493|474|500|485|451|467|399|486|465|426|452|442|443|416|393|406|437|403|411|359|390|359|347|361|371|326|336|292|346|335|295|305|300|282|298|285|247|264|309|256|274|264|262|264|240|249|254|239|224|228|227|237|238|234|231|216|196|216|202|195|248|200|183|199|182|191|180|158|173|191|173|169|182|169|174|140|146|159|138|178|150|156|153|153|107|134|147|118|114|137|131|136|144|123|141|130|114|130|138|125|117|122|105|113|110|119|103|108|109|90|84|96|109|98|100|110|106|105|102|113|104|99|85|95|90|93|72|80|78|95|82|93|84|107|66|73|67|66|73|89|79|65|77|69|67|79|72|67|71|60|85|86|66|70|68|68|50|58|47|63|54|55|65|52|43|56|64|48|46|40|60|53|47|48|59|52|45|46|44|52|47|46|31|45|38|40|44|43|42|47|30|45|41|46|32|25|41|28|41|31|23|38|36|33|34|44|33|31|23|30|26|31|36|38|17|35|25|23|30|30|28|32|37|34|24|34|16|25|32|23|29|30|23|29|24|27|28|38|36|21|25|24|30|33|27|25|18|22|22|15|24|23|15|18|26|15|15|25|28|11|15|14|24|21|16|18|15|18|11|21|21|21|12|12|15|13|11|8|14|13|18|12|15|14|11|20|19|8|17|11|11|9|13|14|12|12|8|10|18|11|12|13|11|14|13|16|12|8|14|6|10|7|11|9|8|6|7|10|11|4|9|8|9|5|5|10|8|11|7|6|9|5|4|5|12|6|10|9|9|10|11|10|10|8|11|9|5|6|6|5|12|6|12|6|8|9|7|7|7|11|1|7|6|6|9|5|5|4|3|6|3|9|5|8|6|3|6|9|9|3|7|7|5|6|7|3|4|4|6|5|7|4|3|5|3|3|7|5|3|3|4|3|3|8|4|8|1|4|4|2|3|2|2|7|3|5|2|4|4|4|4|8|2|5|5|4|3|5|2|5|6|3|3|4|3|2|1|0|5|3|6|2|1|2|6|4|6|4|4|2|4|5|4|3|3|0|1|3|3|4|1|2|3|3|8|3|3|2|3|2|1|3|0|1|4|2|1|1|5|1|3|7|2|4|3|1|1|2|1|2|3|6|3|3|2|2|2|3|2|3|1|1|4|1|1|2|2|2|1|1|2|2|1|1|3|2|0|5|0|1|2|1|1|2|1|3|6|1|2|1|3|3|1|2|2|2|0|0|3|5|2|1|3|1|0|3|2|0|2|2|2|2|1|1|0|1|0|0|1|1|2|3|0|1|1|0|1|1|2|1|6|1|1|0|2|1|1|1|4|1|0|2|0|0|2|1|1|1|1|2|1|1|1|4|1|0|2|1|2|0|1|0|1|0|2|2|0|1|2|0|2|0|0|0|1|1|0|1|1|1|0|1|0|1|1|1|1|2|0|2|2|1|1|0|0|1|0|1|1|2|0|2|1|0|0|2|1|0|1|2|2|1|1|1|3|2|0|2|0|2|3|1|3|2|1|0|4|0|1|0|2|0|1|0|0|0|0|0|0|1|1|0|1|3|1|0|0|0|1|2|4|0|1|0|0|0|0|1|0|2|1|1|0|0|1|0|1|2|0|2|0|0|0|1|1|1|0|0|1|1|3|0|0|0|0|0|0|0|1|1|2|1|1|1|0|0|1|0|0|0|0|0|0|0|1|1|3|0|0|2|2|1|1|2|2|1|1|0|2|0|1|0|2|0|1|0|0|0|0|1|0|2|2|0|1|0|1|0|1|3|0|1|1|0|0|0|0|0|0|0|0|0|1|1|2|0|1|1|1|1|0|1|0|0|0|0|2|1|0|0|1|0|0|0|1|0|1|0|2|1|0|0|1|1|1|1|0|4|1|0|0|1|1|1|0|0|1|2|1|0|0|0|1|2|1|1|0|0|0|0|1|2|0|0|3|2|1|0|1|0|0|1|0|1|3|0|0|2|0|0|1|1|0|0|0|2|3|0|0|0|0|0|0|1|1|0|1|0|0|0|1|0|0|2|0|0|2|0|2|2|0|0|1|2|4|3|4|1</HistCounts>
      </HistItem>
    </Histograms>
    <Metadata>
      <MDI key="STATISTICS_MAXIMUM">32025</MDI>
      <MDI key="STATISTICS_MEAN">2203.1941134172</MDI>
      <MDI key="STATISTICS_MINIMUM">0</MDI>
      <MDI key="STATISTICS_STDDEV">2738.7901759965</MDI>
    </Metadata>
  </PAMRasterBand>
</PAMDataset>
