# Supplementary material for: Mapping behaviorally relevant light pollution levels to improve urban habitat planning
Source: Sci Rep. 2019 Aug 15;9:11925. doi: 10.1038/s41598-019-48118-z (PMC6695421; doi:10.1038/s41598-019-48118-z)
Supplement: Supplementary file 2 — Data and Replication Package [file 41598_2019_48118_MOESM2_ESM.zip › Replication Materials/ControlPts.csv]

lat	lon	lux
41.98067701	-87.7170918	11
41.98068833	-87.71709526	11
41.98066795	-87.71718109	29
41.98066318	-87.71728313	9
41.98065603	-87.71738172	18
41.98064935	-87.71747434	24
41.98065317	-87.71758962	9
41.98065746	-87.71767783	20
41.98066402	-87.71779537	9
41.98065424	-87.71784198	65
41.9806416	-87.71795046	12
41.98063362	-87.71801591	17
41.98061431	-87.71808517	24
41.98059201	-87.71817005	5
41.98059666	-87.7182523	9
41.98060739	-87.71834576	74
41.98064137	-87.71845484	23
41.9806602	-87.71852171	25
41.98067653	-87.71855021	43
41.98075724	-87.71857607	5
41.98075008	-87.71848869	18
41.98075402	-87.71842849	2
41.98075533	-87.71831322	0.84
41.9807533	-87.71822631	3
41.980757	-87.71815562	6
41.98076725	-87.71804297	22
41.98077393	-87.71798194	34
41.98077321	-87.71788013	2
41.98077941	-87.71778274	5
41.9807862	-87.71772921	40
41.98080039	-87.71762645	16
41.98081529	-87.7175498	5
41.98081946	-87.71744204	11
41.98081482	-87.71735787	11
41.98081338	-87.71729028	3
41.98081136	-87.71721876	3
41.98081195	-87.71709371	5
41.98082495	-87.71700907	10
41.98083246	-87.71691644	2
41.98083592	-87.7168442	6
41.98084724	-87.71674812	20
41.98085523	-87.71665776	48
41.98087084	-87.71656418	13
41.98092628	-87.71658301	15
41.98093736	-87.71664906	2
41.98093665	-87.71674895	11
41.98092878	-87.71684229	30
41.98092747	-87.71694338	2
41.98090601	-87.71702349	14
41.98090792	-87.71713901	87
41.980901	-87.71722281	4
41.98091078	-87.71734178	2
41.98091316	-87.71739709	18
41.98092222	-87.71748936	84
41.98093605	-87.71761525	43
41.9809252	-87.71770871	45
41.98090768	-87.71778405	3
41.98090112	-87.71785867	24
41.98089194	-87.7179215	50
41.98089695	-87.71799004	16
41.98090577	-87.71808791	12
41.98092318	-87.71818161	2
41.98092973	-87.7182889	1
41.98092771	-87.71835887	4
41.980896	-87.71843755	8
41.98085058	-87.71851277	48
41.98082483	-87.7185334	13
41.98078549	-87.71858037	5
41.98072338	-87.71862102	9
41.98064494	-87.71863818	27
41.98058546	-87.71864414	30
41.98052347	-87.71865141	7
41.98044407	-87.71864605	33
41.98038149	-87.7186501	13
41.98034239	-87.71864176	4
41.98028171	-87.7186532	19
41.98023713	-87.71865106	8
41.97735977	-87.71768558	0.6
41.97729099	-87.7176801	0.6
41.97722375	-87.71767247	0.5
41.97716081	-87.7176944	0.5
41.97710824	-87.71773255	0.4
41.97704232	-87.71774864	0.4
41.97697473	-87.71780765	0.4
41.97692704	-87.71784246	0.4
41.97687805	-87.71790123	0.4
41.97682273	-87.71796489	0.4
41.97677672	-87.71802831	0.4
41.97673392	-87.71809125	0.4
41.97669458	-87.71818078	0.5
41.9766779	-87.71824288	0.5
41.97665048	-87.71817946	0.4
41.97661924	-87.71813762	0.4
41.97659898	-87.71804249	0.4
41.97662711	-87.71799135	0.4
41.97667193	-87.71790719	0.4
41.97670507	-87.71782446	0.4
41.97671354	-87.71781158	0.3
41.97677529	-87.71771812	0.3
41.97682083	-87.7176578	0.3
41.97686195	-87.71760571	0.3
41.97690296	-87.71753442	0.3
41.97694659	-87.71748567	0.3
41.97698975	-87.71743488	0.3
41.97704458	-87.71737218	0.3
41.97707725	-87.71732318	0.3
41.97712743	-87.71726215	0.2
41.97716463	-87.71721339	0.3
41.97720504	-87.71717107	0.3
41.97722459	-87.71706152	0.3
41.97719097	-87.71703351	0.2
41.9771229	-87.71701467	0.2
41.97706986	-87.71699476	0.2
41.97702181	-87.71700275	0.1
41.97696257	-87.71706843	0.2
41.97692108	-87.71713233	0.3
41.97687948	-87.71719897	0.2
41.97679162	-87.71731782	0.2
41.97675562	-87.71737528	0.2
41.97669983	-87.71744669	0.3
41.97666538	-87.71750021	0.3
41.97660887	-87.71758103	0.3
41.97656071	-87.71764457	0.3
41.97652054	-87.71756399	0.4
41.97649074	-87.71747804	0.3
41.97652626	-87.71739304	0.3
41.97657049	-87.71732795	0.3
41.97662211	-87.71724808	0.3
41.97666001	-87.71718645	0.4
41.97669661	-87.71711421	0.3
41.97673643	-87.71705163	0.2
41.97680414	-87.71690619	0.2
41.97683847	-87.71682644	0.2
41.97688103	-87.71673608	0.2
41.97692812	-87.71665907	0.1
41.97697473	-87.71660912	0.2
41.97746241	-87.71590269	7
41.97745955	-87.71584678	0.4
41.97748387	-87.71571422	1
41.97751081	-87.71562469	3
41.97751105	-87.71551824	11
41.97751176	-87.71539486	21
41.9774704	-87.71533501	18
41.97747707	-87.71527779	10
41.97747362	-87.7151767	5
41.9774667	-87.71511614	0.1
41.97749722	-87.71504068	2
41.97750354	-87.71495152	1
41.97747862	-87.7148279	2
41.97747982	-87.71475649	2
41.97747421	-87.71464932	0.6
41.97748983	-87.71459365	0.1
41.97749758	-87.71446097	0.2
41.97748947	-87.71436071	1
41.97749591	-87.71428967	7
41.9774785	-87.71417761	9
41.97747767	-87.71407449	4
41.97746813	-87.71392775	8
41.97750592	-87.71384251	10
41.9775101	-87.71373224	10
41.9775579	-87.71370137	9
41.97754908	-87.71377718	7
41.97755408	-87.71383524	16
41.97755325	-87.71393609	9
41.97754705	-87.71403468	8
41.97753859	-87.71413803	9
41.97753096	-87.71430838	8
41.97753787	-87.71438265	1
41.97754133	-87.71448708	0.1
41.97753954	-87.71457684	0.5
41.97753584	-87.71469402	3
41.97753561	-87.7147857	23
41.97753739	-87.71487689	12
41.97753549	-87.71494472	1
41.97753608	-87.71502435	0.9
41.97753155	-87.71510673	1
41.97753131	-87.71519578	4
41.97754192	-87.71539068	24
41.97754812	-87.7154814	24
41.97754872	-87.71555495	17
41.9775548	-87.71565592	0.2
41.97755206	-87.71572268	0.8
41.97755075	-87.71583533	1
41.97754073	-87.71593165	7
41.97757471	-87.71591759	3
41.97761703	-87.71583068	1
41.97762072	-87.71575439	0.4
41.97762585	-87.71566892	3
41.97761738	-87.71560288	4
41.9776094	-87.71548247	20
41.97761142	-87.7154181	37
41.97761226	-87.71531785	4
41.97762311	-87.71521664	2
41.97762919	-87.71513856	1
41.97763133	-87.71508431	0.1
41.97763348	-87.71497798	1
41.97764278	-87.71489179	10
41.97764278	-87.71480417	45
41.97764146	-87.71471477	5
41.9776504	-87.71465719	1
41.97765625	-87.71457768	0.3
41.97765219	-87.71448064	0.3
41.97765791	-87.71439397	1
41.97765553	-87.71433699	4
41.97765672	-87.71423566	22
41.97765994	-87.71415043	3
41.97766292	-87.71406508	1
41.97766435	-87.71396387	5
41.97766089	-87.71387351	2
41.9776603	-87.71378636	5
41.97765768	-87.71371567	6
41.914826	-87.633594	40
41.914724	-87.633659	10
41.914656	-87.633624	15
41.914522	-87.633567	17
41.914462	-87.633555	16
41.914411	-87.633529	18
41.914392	-87.633505	20
41.914337	-87.633455	17
41.914278	-87.633411	22
41.914217	-87.633358	24
41.91416	-87.633331	20
41.914106	-87.633303	17
41.914033	-87.633263	20
41.913966	-87.633227	19
41.913905	-87.633192	14
41.913845	-87.633158	17
41.91379	-87.633116	21
41.913724	-87.633081	20
41.913664	-87.633043	14
41.913596	-87.633024	12
41.913542	-87.632987	13
41.913484	-87.632946	15
41.91341	-87.632886	18
41.913376	-87.632821	22
41.913469	-87.63231	12
41.913469	-87.632222	27
41.913493	-87.632161	26
41.913496	-87.632069	16
41.913519	-87.632007	25
41.913532	-87.631906	34
41.913581	-87.631867	35
41.91365	-87.631847	18
41.913699	-87.631835	22
41.913762	-87.631861	26
41.913842	-87.631887	16
41.9139	-87.631881	9
41.913956	-87.631876	26
41.914014	-87.631897	49
41.914105	-87.631932	58
41.914172	-87.631977	54
41.91422	-87.632011	40
41.914267	-87.632043	35
41.914326	-87.632093	32
41.914388	-87.632149	42
41.914444	-87.632194	45
41.914602	-87.632376	38
41.914671	-87.632432	53
41.914713	-87.632469	34
41.914654	-87.632486	22
41.914604	-87.632445	26
41.914562	-87.632408	17
41.914508	-87.632353	14
41.914445	-87.632305	9
41.914388	-87.632264	8
41.914288	-87.632204	4
41.914226	-87.63218	2
41.914162	-87.632152	5
41.914101	-87.632136	5
41.914037	-87.632112	5
41.913981	-87.632087	2
41.913937	-87.632053	0.6
41.91387	-87.632028	3
41.913814	-87.632005	0.6
41.913782	-87.632141	0.5
41.913771	-87.63221	0.8
41.91376	-87.632368	4
41.913777	-87.632441	8
41.913811	-87.632546	43
41.913691	-87.632635	6
41.913646	-87.632688	10
41.91362	-87.632751	2
41.913585	-87.632835	2
41.913651	-87.632952	11
41.913713	-87.632972	13
41.913772	-87.633027	16
41.913842	-87.633103	14
41.913905	-87.633125	10
41.913978	-87.633157	13
41.914034	-87.633168	10
41.914089	-87.633195	8
41.914171	-87.633233	10
41.91427	-87.633294	8
41.9143	-87.633332	11
41.914349	-87.633375	11
41.914427	-87.633393	7
41.914508	-87.633407	5
41.91458	-87.633447	2
41.914646	-87.633488	6
41.914701	-87.633504	6
41.914772	-87.633508	14
41.914851	-87.633539	27
41.91491	-87.633566	7
41.914961	-87.633587	1
41.915014	-87.633629	0.6
41.915064	-87.633658	0.6
41.915122	-87.633698	1.6
41.915192	-87.633739	3
41.915274	-87.63381	2
41.91535	-87.633871	2
41.915414	-87.63392	1
41.915472	-87.633976	2
41.915529	-87.634031	5
41.915564	-87.634146	16
41.915516	-87.634298	92
41.91546	-87.634457	38
41.915439	-87.634562	10
41.915425	-87.634647	23
41.915402	-87.634721	50
41.915342	-87.634749	26
41.915282	-87.634752	12
41.915219	-87.634762	8
41.915159	-87.634772	7
41.915088	-87.634813	23
41.915039	-87.634798	24
41.914993	-87.634785	12
41.914919	-87.634796	5
41.914849	-87.634781	9
41.914767	-87.63473	13
41.914722	-87.634728	17
41.914655	-87.634739	7
41.914591	-87.63476	1
41.914538	-87.634746	2
41.914475	-87.634731	5
41.9144	-87.634735	10
41.914312	-87.634738	11
41.914235	-87.634745	5
41.91417	-87.634738	4
41.914107	-87.63478	9
41.914037	-87.634793	3
41.913968	-87.634782	0.5
41.913918	-87.634749	4
41.913863	-87.634762	1
41.913804	-87.634741	1
41.913746	-87.634742	121
41.913694	-87.63472	15
41.913635	-87.634726	5
41.913585	-87.634735	1
41.913518	-87.634764	9
41.913433	-87.634791	17
41.913301	-87.634811	5
41.913247	-87.634829	1
41.9132	-87.634823	0.7
41.913122	-87.63482	6
41.913076	-87.634833	5
41.912968	-87.634828	4
41.912896	-87.634722	10
41.912796	-87.634666	20
41.912817	-87.634918	4
41.912846	-87.634984	5
41.912862	-87.635044	8
41.912857	-87.635145	5
41.912814	-87.635261	5
41.912826	-87.635412	1
41.91285	-87.63557	1
41.912847	-87.635678	4
41.912846	-87.635768	4
41.912839	-87.635862	4
41.91284	-87.635926	5
41.91284	-87.636027	2
41.912837	-87.636114	2
41.912846	-87.636297	2
41.912837	-87.636386	3
41.912835	-87.636455	4
41.912837	-87.63654	2
41.912886	-87.636762	5
41.912897	-87.636941	5
41.912884	-87.637033	3
41.912875	-87.637127	8
41.912879	-87.637202	11
41.91289	-87.637531	9
41.912888	-87.637667	4
41.912882	-87.637742	3
41.912885	-87.637804	8
41.912866	-87.63788	80
41.912868	-87.638024	9
41.912877	-87.638129	8
41.912884	-87.63826	9
41.912894	-87.638361	11
41.912891	-87.638447	7
41.912895	-87.638518	6
41.912764	-87.638541	13
41.912643	-87.638546	5
41.912591	-87.638552	5
41.912536	-87.638557	31
41.912482	-87.638556	22
41.912439	-87.638559	22
41.912375	-87.638554	27
41.912289	-87.638558	10
41.912216	-87.638551	6
41.912145	-87.638549	8
41.912047	-87.638554	14
41.911967	-87.638536	16
41.911899	-87.638519	11
41.91183	-87.638531	4
41.911754	-87.638543	6
41.911693	-87.638544	11
41.911617	-87.638553	9
41.91158	-87.638562	9
41.911516	-87.638541	3
41.911444	-87.638538	2
41.911386	-87.638535	7
41.911326	-87.638538	25
41.911265	-87.638533	41
41.92523527	-87.65364587	11
41.92519391	-87.65361571	4
41.92514706	-87.65361202	2
41.92509246	-87.65359712	1
41.92503703	-87.65358257	2
41.924981	-87.65357578	3
41.9249208	-87.65358496	6
41.92484891	-87.65358961	17
41.92479849	-87.65359664	11
41.92475271	-87.65360773	12
41.92470419	-87.6536181	7
41.92465675	-87.65361524	5
41.9246006	-87.65363216	10
41.92454624	-87.65364218	10
41.92447782	-87.65363967	4
41.92441046	-87.65361452	11
41.92435074	-87.65363812	19
41.92429435	-87.65364337	5
41.92423785	-87.65362871	9
41.92417467	-87.65361524	50
41.92409194	-87.65361226	0.5
41.9240216	-87.65360129	0.6
41.9239614	-87.65360355	4
41.92390037	-87.65359783	20
41.92384815	-87.65357804	14
41.92378688	-87.65356517	3
41.92372835	-87.65357149	6
41.92367721	-87.65357447	8
41.92363274	-87.65377593	7
41.92363179	-87.65386629	0.5
41.92362845	-87.65404379	3
41.92362177	-87.65414202	4
41.92361832	-87.65420938	9
41.92360961	-87.65428162	6
41.92360401	-87.65436065	1
41.92360687	-87.65445697	3
41.92362309	-87.65455282	2
41.92362011	-87.65461791	3
41.9236176	-87.65470791	5
41.92360532	-87.65483713	3
41.92360604	-87.65492618	1
41.92361534	-87.65501058	4
41.9236021	-87.65508854	35
41.92360199	-87.65515935	20
41.92360604	-87.65523326	3
41.92360449	-87.65533125	10
41.92360663	-87.65541756	13
41.92360437	-87.65550017	8
41.92360735	-87.65557957	7
41.92361343	-87.65566039	2
41.9236207	-87.65573061	0.7
41.92361653	-87.65581179	0.7
41.92361188	-87.65588486	3
41.92367744	-87.65592933	4
41.92372668	-87.65593422	14
41.92377329	-87.65595496	3
41.92382503	-87.6559571	20
41.92387164	-87.65596712	5
41.9239254	-87.65597808	7
41.92398381	-87.65597773	5
41.92403507	-87.65598798	1
41.92408645	-87.65597844	0.7
41.92415083	-87.65598202	0.4
41.92431712	-87.65600586	4
41.92439783	-87.65600443	5
41.92445934	-87.65600431	5
41.92449653	-87.6559968	8
41.92455876	-87.65599537	9
41.92461109	-87.65600026	9
41.92466986	-87.65600574	4
41.92472124	-87.65601385	20
41.92478871	-87.65602648	5
41.9247961	-87.65612626	4
41.92480516	-87.65619242	12
41.9248054	-87.65625835	1
41.92480481	-87.65632045	0.6
41.92488742	-87.65660822	8
41.92437244	-87.65672362	7
41.92434776	-87.65677404	12
41.92435885	-87.65686226	90
41.92437542	-87.65696454	2
41.92438161	-87.65710282	7
41.92432451	-87.65711749	5
41.9242729	-87.65711677	3
41.92418468	-87.65710962	4
41.92412388	-87.65710795	0.7
41.92406893	-87.65711284	4
41.92399895	-87.65711451	6
41.92394292	-87.65711045	5
41.92373765	-87.65714109	7
41.92367697	-87.65714943	6
41.92362702	-87.65715408	6
41.92358196	-87.65713024	5
41.92357016	-87.65718341	7
41.92357218	-87.65728474	48
41.92363274	-87.65729356	1
41.92369056	-87.65728939	10
41.92373753	-87.6572659	5
41.92379117	-87.65727389	1
41.92385221	-87.65728271	2
41.92402518	-87.65728498	17
41.92408037	-87.65727997	9
41.92413628	-87.65728116	5
41.9241904	-87.65727663	10
41.92424274	-87.65727592	20
41.92428482	-87.65726912	17
41.92433977	-87.65726388	5
41.92441654	-87.65728152	2
41.92447984	-87.65725255	5
41.92453992	-87.65724039	10
41.92459476	-87.65722287	10
41.92465353	-87.65721822	8
41.92470014	-87.65721512	8
41.92475152	-87.65719044	10
41.92483175	-87.65717304	40
41.92497218	-87.65717697	2
41.92503357	-87.65715206	7
41.92508936	-87.65712261	6
41.92520225	-87.65723968	8
41.92522359	-87.65717304	11
41.9251529	-87.65712524	7
41.92507637	-87.65712464	4
41.92502022	-87.65712345	3
41.92495656	-87.65711451	6
41.92488682	-87.65712082	15
41.92482281	-87.65713418	45
41.9247781	-87.65714121	19
41.92471051	-87.65713692	4
41.92464829	-87.65712893	3
41.92459452	-87.6571182	2
41.92437792	-87.6571064	3
41.92438495	-87.6566757	2
41.92438316	-87.65659869	9
41.92438638	-87.65652359	7
41.92439008	-87.65644538	14
41.92438483	-87.65628862	4
41.92438662	-87.65620875	10
41.92438793	-87.6561383	2
41.92440271	-87.65605617	10
41.92445576	-87.65604115	5
41.92448115	-87.65611804	7
41.92449868	-87.65619266	3
41.9245137	-87.6562494	0.7
41.9245286	-87.65630794	0.7
41.92452061	-87.6564405	6
41.92448676	-87.65650034	7
41.9244144	-87.65660226	10
41.92438495	-87.65613747	3
41.92429757	-87.65610218	5
41.92422545	-87.65610874	7
41.92417324	-87.65610468	4
41.9241178	-87.6560936	22
41.9240458	-87.65607333	2
41.92397487	-87.65606391	3
41.92390931	-87.65607631	1
41.92385244	-87.65609467	8
41.92378426	-87.65607393	0.3
41.92373478	-87.65604091	8
41.92367673	-87.65604103	3
41.92362487	-87.65602875	4
41.92344129	-87.65606332	10
41.92337811	-87.65606666	0.3
41.92333055	-87.65607452	3
41.92326629	-87.65607369	3
41.9232198	-87.65611935	3
41.92321849	-87.65619445	5
41.92319667	-87.65629041	38
41.92318618	-87.6563648	8
41.92318094	-87.65643787	8
41.92318845	-87.65650475	58
41.92325532	-87.65651608	16
41.92329252	-87.65645075	17
41.92329228	-87.65637302	60
41.92328501	-87.65629447	25
41.92328453	-87.65620852	51
41.92328489	-87.65613735	14
41.92335081	-87.65608776	5
41.92334056	-87.65616584	1
41.92334187	-87.65624476	7
41.92334724	-87.65630424	46
41.923347	-87.6563853	9
41.92334628	-87.65646339	4
41.92334342	-87.65652061	2
41.92339146	-87.65651429	0.5
41.92339039	-87.65626836	5
41.92339289	-87.65620709	2
41.92339528	-87.65613902	0.4
41.92339277	-87.65608358	4
41.92334354	-87.65607715	2
41.92328131	-87.65607107	2
41.92318332	-87.65607178	7
41.92309272	-87.65606427	4
41.9230125	-87.65605485	8
41.9227742	-87.65605199	3
41.92268574	-87.65605056	8
41.92263329	-87.65603888	8
41.92258072	-87.65602398	6
41.92250133	-87.65601409	3
41.92244375	-87.65602136	1
41.92238712	-87.65602624	1
41.92233849	-87.65602469	3
41.92228174	-87.65601766	4
41.92219675	-87.65601206	26
41.92215598	-87.65601718	13
41.92204821	-87.65600503	1
41.92200613	-87.65601265	4
41.92194963	-87.65596926	3
41.92178464	-87.65594852	16
41.92174757	-87.65603769	5
41.92177296	-87.65615332	7
41.92176545	-87.65625572	1
41.92176342	-87.65634787	2
41.92175508	-87.65643168	6
41.92175508	-87.65651941	22
41.92175651	-87.65659034	10
41.921754	-87.65666151	4
41.92175746	-87.65674675	1
41.92174256	-87.65693319	0
41.92176247	-87.65702772	20
41.92176712	-87.65712225	43
41.92176783	-87.65721023	19
41.92175937	-87.65730178	1
41.92176783	-87.65738642	0
41.92175138	-87.65745068	0.5
41.92174804	-87.65750933	3
41.9217453	-87.65764117	19
41.92174423	-87.65772271	24
41.92174649	-87.65781295	4
41.92174804	-87.65786743	2
41.92173183	-87.65794599	0.2
41.92173684	-87.65800512	1
41.92173684	-87.65808821	0.4
41.92173719	-87.65819514	0.7
41.92237079	-87.65793514	3
41.92237222	-87.65785384	80
41.92237687	-87.65770924	71
41.92238486	-87.65763784	9
41.92239022	-87.65756583	84
41.92238891	-87.65741146	7
41.92233181	-87.65739834	3
41.92218852	-87.65739596	10
41.92215097	-87.65740371	25
41.92210484	-87.65743303	21
41.92205322	-87.65744579	32
41.92197716	-87.6574508	19
41.92196703	-87.65753603	0.1
41.92196751	-87.65760338	0.5
41.92195153	-87.6576823	0.6
41.92193949	-87.65772569	0.3
41.92193449	-87.65782571	0.1
41.92192864	-87.65790224	0.3
41.92198253	-87.65813446	0.1
41.9219985	-87.65799856	0.1
41.92200828	-87.65792537	0.2
41.9220258	-87.65784752	0.1
41.92204225	-87.65777326	0.2
41.92205429	-87.65769517	0.3
41.92206013	-87.65761137	0.3
41.92206657	-87.65753269	0.6
41.92212737	-87.6574502	2
41.92214096	-87.65753889	0.5
41.92214513	-87.65762138	0.2
41.92213965	-87.65769374	0.3
41.92214119	-87.65776324	0.1
41.92213786	-87.65785801	0.1
41.92213571	-87.65799022	0.1
41.92213881	-87.65806854	0.2
41.92214441	-87.65813589	0.2
41.92214584	-87.65817738	0.1
41.92223728	-87.65815198	0.1
41.92224884	-87.65807104	0.1
41.92226136	-87.65799344	0.1
41.92226732	-87.65790463	0.4
41.92228305	-87.65779138	0.3
41.92229962	-87.65771043	1
41.92231286	-87.65760386	1
41.92232764	-87.65751207	3
41.92233145	-87.65744114	1
41.92239034	-87.65733051	62
41.92233527	-87.65724766	0.2
41.92227876	-87.65722251	0.2
41.92222381	-87.65722835	0.3
41.92215347	-87.65722179	0.4
41.92207921	-87.65722418	0.1
41.9220252	-87.6572243	0.1
41.92195618	-87.65722263	0.16
41.92191219	-87.65722024	10
41.92168903	-87.65721381	3
41.92168307	-87.65715265	5
41.92164946	-87.65704727	3
41.92164791	-87.65694416	2
41.92166567	-87.65686846	2
41.92165601	-87.65680122	1
41.92166352	-87.65674007	7
41.92171133	-87.65660656	6
41.92172074	-87.65653491	16
41.92172992	-87.65646923	11
41.92175925	-87.65636444	1
41.92177475	-87.65629053	1
41.92176819	-87.65610111	7
41.9217521	-87.65602076	5
41.92172909	-87.65585566	4
41.92170954	-87.65571332	1
41.92175722	-87.65554559	1
41.92174673	-87.65544462	3
41.92175067	-87.6553489	4
41.92174017	-87.65528441	4
41.92174065	-87.65520358	4
41.92174077	-87.65510714	2
41.92173302	-87.65495515	1
41.9217422	-87.65482974	5
41.921749	-87.65471494	6
41.92174161	-87.65462351	5
41.92174494	-87.65454507	7
41.92173898	-87.65447438	10
41.92170823	-87.65434539	11
41.92169309	-87.6542517	11
41.92168379	-87.65418136	12
41.92169535	-87.65409815	6
41.9217025	-87.65400899	13
41.92168474	-87.65394127	5
41.9216454	-87.65382814	5
41.92164266	-87.65371311	5
41.92163241	-87.65359581	25
41.92184544	-87.65362382	10
41.92183769	-87.6537776	10
41.92183411	-87.65385068	7
41.92184186	-87.65395975	5
41.92185915	-87.65404272	5
41.92187297	-87.65413988	22
41.92186284	-87.65422905	25
41.92185915	-87.65431202	18
41.92186856	-87.65446651	25
41.9218607	-87.65457106	12
41.92190433	-87.65460646	2
41.92194331	-87.65462911	22
41.92197168	-87.65468299	4
41.92200756	-87.65474224	8
41.92205727	-87.65475476	32
41.92211688	-87.65479493	12
41.92217898	-87.65478909	7
41.9222877	-87.65468299	5
41.92237222	-87.65467894	4
41.92240691	-87.65470648	4
41.92246854	-87.65472901	18
41.92257237	-87.65468359	13
41.92269635	-87.65468323	17
41.92274725	-87.65468204	90
41.92278576	-87.65469241	30
41.92282784	-87.65470791	67
41.92284799	-87.65472901	62
41.92288137	-87.65476692	39
41.92294776	-87.65479255	85
41.92305338	-87.65480757	90
41.9231205	-87.65477979	10
41.92326748	-87.65469384	3
41.92343307	-87.65466034	2
41.92350709	-87.6545893	4
41.9235754	-87.65452993	3
41.9236033	-87.65443766	2
41.92363775	-87.65436316	4
41.92365193	-87.65429151	4
41.92369008	-87.65420055	2
41.92370021	-87.654122	3
41.92368901	-87.65401459	2
41.9236753	-87.65392661	4
41.92360759	-87.65382826	3
41.92359054	-87.65374696	9
41.92358089	-87.65367281	17
41.92357695	-87.65357757	25
41.92356753	-87.65348208	10
41.92360294	-87.6534735	20
41.92370606	-87.65351892	3
41.92375088	-87.65355253	4
41.92379499	-87.65356863	4
41.92384565	-87.65359569	2
41.92388189	-87.6536113	3
41.92392063	-87.65363264	9
41.92394435	-87.65363121	10
41.92395091	-87.6536845	3
41.92395914	-87.65371358	5
41.92400706	-87.65376437	13
41.92406797	-87.65380704	55
41.9242022	-87.65379167	5
41.92431676	-87.6537385	42
41.92441201	-87.65370834	10
41.92445028	-87.65372109	13
41.92450833	-87.65374172	17
41.92455089	-87.65377247	6
41.92458367	-87.65377474	34
41.92459631	-87.65376854	7
41.92464578	-87.65377808	25
41.92472184	-87.65380073	7
41.92481768	-87.65385866	12
41.92485428	-87.65388155	7
41.92490816	-87.65389979	10
41.96590829	-87.6868503	25.3
41.96572435	-87.6867398	33.4
41.96531224	-87.6864367	19.1
41.96502006	-87.6862496	34.1
41.96477926	-87.686109	43.7
41.9646697	-87.686015	29.7
41.96440589	-87.6858568	61.7
41.96419489	-87.6856709	13.6
41.96393907	-87.6855181	27.1
41.96366346	-87.6853661	20.3
41.9633559	-87.6851705	52.1
41.96316528	-87.6850513	10.2
41.96295333	-87.6849249	25.1
41.96273541	-87.6848009	16.8
41.96258211	-87.6846951	32.4
41.9624697	-87.6846214	1.6
41.9623456	-87.6845542	9.1
41.96225214	-87.6845014	10.4
41.96214676	-87.6844307	4.2
41.96204186	-87.684364	43.4
41.96195006	-87.6843078	4.9
41.96181655	-87.6842297	3.3
41.96169043	-87.6841315	25.5
41.96147621	-87.6839968	17.5
41.96127486	-87.6838258	14.4
41.96111643	-87.6837003	13.6
41.96092546	-87.683524	14.1
41.96078241	-87.6834073	8.8
41.96058977	-87.6832629	4.8
41.96033561	-87.6831072	35.6
41.96011961	-87.6829317	32.8
41.96003485	-87.6828266	10.5
41.95976031	-87.6826049	21.3
41.95953453	-87.682545	40.7
41.95908594	-87.6823285	18.7
41.95886385	-87.68217	69.8
41.95835733	-87.6817733	43.1
41.95823848	-87.6816211	10.3
41.95806098	-87.6815269	6.1
41.95776308	-87.6813824	19.4
41.95760644	-87.6812552	10.5
41.95752657	-87.6811523	31.7
41.95735335	-87.6809577	5.4
41.95711112	-87.6806404	38.8
41.95661163	-87.6804778	33.4
41.95651937	-87.6802982	30.1
41.9559058	-87.68005	28.1
41.9556849	-87.6799159	62.8
41.95549381	-87.6796478	16.8
41.95539904	-87.6795405	32
41.95523989	-87.6794591	23.6
41.95508456	-87.6794816	40.8
41.95498824	-87.6793431	92.9
41.95478368	-87.6790864	35.1
41.95454836	-87.6790741	29.5
41.95428622	-87.6789212	33
41.95383334	-87.6785852	36.7
41.95375645	-87.6785228	49.9
41.95362258	-87.6784596	52.2
41.95350456	-87.6783343	26.5
41.95335507	-87.6782463	25.1
41.95315111	-87.6779786	33
41.95299745	-87.6778163	8.3
41.95279884	-87.6777082	13.1
41.95255506	-87.6776083	44
41.95231342	-87.6775353	29.6
41.95213425	-87.6774213	34.6
41.95193422	-87.6772229	30.7
41.95156181	-87.6770725	40.2
41.95140553	-87.6769594	28.2
41.95122087	-87.6767929	18.1
41.95110488	-87.6766241	24
41.95098805	-87.6766181	7.1
41.9508791	-87.676554	19.5
41.95066154	-87.6764226	44.5
41.95068085	-87.6762	40.5
41.95091486	-87.6764996	24.7
41.95107997	-87.6766756	7.2
41.95134985	-87.6767762	27.8
41.95161319	-87.6768803	11.2
41.9517225	-87.6769837	24.7
41.95183802	-87.6771009	36.2
41.9519248	-87.6771761	50.8
41.95208418	-87.6772348	26.9
41.95228314	-87.677325	32.3
41.95252216	-87.6774778	18
41.95263767	-87.6775504	37
41.95292771	-87.6778857	28.2
41.95314562	-87.6780127	40.4
41.95332134	-87.6780873	78.6
41.95364082	-87.6782851	35.5
41.95386589	-87.678471	33.2
41.95430875	-87.6786713	27.6
41.9545641	-87.6788965	18.5
41.9551425	-87.6793298	33.1
41.95532894	-87.6794933	94.8
41.95549083	-87.6796733	79
41.95602357	-87.6799643	24.7
41.95648742	-87.6803681	20.8
41.9566741	-87.6805222	14.9
41.95699286	-87.6806461	16
41.95721424	-87.6808223	28.8
41.95741713	-87.6810333	4.4
41.95752561	-87.6811028	9.1
41.95770133	-87.6811698	21.1
41.95787203	-87.6812567	30
41.95830154	-87.6815397	34.9
41.95848823	-87.6817534	41
41.95876336	-87.6819146	26
41.95888567	-87.6820181	15.6
41.95904732	-87.6821548	16
41.95924652	-87.6822919	13
41.95938945	-87.6823753	23
41.95948052	-87.6824137	25.3
41.95965636	-87.6824934	20.1
41.95980787	-87.6825988	37.6
41.95993245	-87.6827205	6.6
41.96025372	-87.6829358	26.6
41.96040118	-87.683065	21.7
41.96059513	-87.6831735	13
41.96074879	-87.683295	32
41.96099353	-87.6835073	15.3
41.96111786	-87.6835887	7.3
41.96126998	-87.6837025	20.2
41.96153295	-87.6838185	10.6
41.96172738	-87.6839306	18.4
41.96185672	-87.684013	5
41.96202886	-87.6841057	10.5
41.96213114	-87.6841911	21.5
41.9625479	-87.6844979	12.6
41.96277762	-87.6846679	6.3
41.96304655	-87.6848645	18.2
41.9634912	-87.6851104	30.5
41.96361995	-87.6851761	5.5
41.96386004	-87.685299	4.1
41.96409738	-87.6854593	12.7
41.96442151	-87.6857204	10.3
41.96476018	-87.6859498	41.3
41.96501458	-87.6860934	26
41.96514797	-87.6861923	42
41.96525085	-87.6862827	32.4
41.96533108	-87.6863716	27.1
41.96543455	-87.6864607	33.1
41.96554661	-87.6865296	30
41.96569824	-87.6866021	31.7
41.96581721	-87.6866427	31.1
41.96601737	-87.6867809	30.4
41.96613026	-87.6868946	13.1
41.96633482	-87.6869937	22.7
41.96649897	-87.6871143	21.8
41.96661663	-87.6871709	17.4
41.96676695	-87.6872261	11.4
41.96688676	-87.6873124	8.6
41.96698153	-87.6873984	10.6
41.96705568	-87.6874827	27.9
41.96718073	-87.6875529	29
41.96730626	-87.6876291	22.6
41.96748924	-87.687738	25.6
41.96766567	-87.6878312	14.2
41.96778321	-87.6878999	27.3
41.96792138	-87.6880383	36
41.96802592	-87.6881396	20.6
41.96829808	-87.6882972	25.2
41.96844113	-87.6883989	19.7
41.96854413	-87.6883359	74
41.96860182	-87.6881284	21.4
41.96868193	-87.6878835	8.7
41.96861529	-87.687708	14
41.96856606	-87.6875575	106
41.96837342	-87.6876255	21.1
41.96824634	-87.6876143	15.3
41.9680481	-87.687499	22.7
41.96784949	-87.6873529	11.3
41.96778143	-87.6874262	27
41.96773934	-87.687518	25.1
41.96741676	-87.6878445	32
41.967273	-87.6876703	23
41.96715486	-87.6876304	23
41.96700215	-87.6875066	18
41.96688688	-87.6876732	3.3
41.96681774	-87.6878082	21
41.96674943	-87.6880848	6.8
41.96679723	-87.6882257	2.5
41.96681309	-87.6882876	5.4
41.96681416	-87.6884536	4.5
41.96682119	-87.6886069	13.7
41.96682286	-87.688675	25
41.96665108	-87.6886634	40.7
