# Supplementary material for: Mapping behaviorally relevant light pollution levels to improve urban habitat planning
Source: Sci Rep. 2019 Aug 15;9:11925. doi: 10.1038/s41598-019-48118-z (PMC6695421; doi:10.1038/s41598-019-48118-z)
Supplement: Supplementary file 2 — Data and Replication Package [file 41598_2019_48118_MOESM2_ESM.zip › Replication Materials/Field Data Replication.R]

#SET WORKING DIRECTORY TO THE REPLICATION FOLDER;
#THIS CAN BE DONE IN RSTUDIO BY CLICKING SESSION -> SET WORKING DIRECTORY ->
#TO SOURCE FILE LOCATION OR BY CHANGING THE FOLLOWING LINE ACCORDINGLY
setwd("G:/My Drive/Research/Photopollution/R and R/Replication Materials")

#LIBRARIES - INSTALL AS NECESSARY USING install.packages("PACKAGE NAME")
library(stringr)
library(lubridate)
library(skimr)
library(magick)
library(pscl)
library(visreg)
library(boot)
library(e1071)
library(pROC)
library(suncalc)
library(ggplot2)

#READ IN DATA
trap <- read.csv("TrapPhotos.csv", stringsAsFactors = FALSE)
sites <- read.csv("TrapGeographicData.csv", stringsAsFactors = FALSE)
lights <- read.csv("TrapPredictions.csv", stringsAsFactors = FALSE)
lights300 <- lights[lights$Distance==300,]
lights500 <- lights[lights$Distance==500,]
lights1000 <- lights[lights$Distance==1000,]

#TRANSFORM TRAP DATA
#PREPARE TIME SERIES
trap$Day <- str_sub(trap$Date, 1, 10)
trap$Day <- as.Date(trap$Day, format="%Y-%m-%d")
trap$Survey <- paste(trap$Season, trap$Year, sep="")
stations <- unique(trap[,c("StationID", "Day", "Survey")])
stations$Period <- 0
stations <- stations[complete.cases(stations),]
cameras <- unique(stations$StationID)
stations$SurveyNext <- NA
wi11 <- as.data.frame(seq(mdy("01/24/2011"), mdy("03/14/2011"), by="days"))
names(wi11) <- "Day"
wi11$Survey <- "WI11"
sp11 <- as.data.frame(seq(mdy("04/17/2011"), mdy("05/17/2011"), by="days"))
names(sp11) <- "Day"
sp11$Survey <- "SP11"
fa11 <- as.data.frame(seq(mdy("09/30/2011"), mdy("11/16/2011"), by="days"))
names(fa11) <- "Day"
fa11$Survey <- "FA11"
su11 <- as.data.frame(seq(mdy("06/30/2011"), mdy("08/15/2011"), by="days"))
names(su11) <- "Day"
su11$Survey <- "SU11"
wi12 <- as.data.frame(seq(mdy("01/22/2012"), mdy("02/26/2012"), by="days"))
names(wi12) <- "Day"
wi12$Survey <- "WI12"
sp12 <- as.data.frame(seq(mdy("03/31/2012"), mdy("05/15/2012"), by="days"))
names(sp12) <- "Day"
sp12$Survey <- "SP12"
fa12 <- as.data.frame(seq(mdy("10/01/2012"), mdy("11/11/2012"), by="days"))
names(fa12) <- "Day"
fa12$Survey <- "FA12"
su12 <- as.data.frame(seq(mdy("07/08/2012"), mdy("08/07/2012"), by="days"))
names(su12) <- "Day"
su12$Survey <- "SU12"
wi13 <- as.data.frame(seq(mdy("01/13/2013"), mdy("02/13/2013"), by="days"))
names(wi13) <- "Day"
wi13$Survey <- "WI13"
sp13 <- as.data.frame(seq(mdy("04/07/2013"), mdy("05/09/2013"), by="days"))
names(sp13) <- "Day"
sp13$Survey <- "SP13"
seasons <- rbind(wi11, sp11, su11, fa11, wi12, sp12, su12, fa12, wi13, sp13)
observations <- list()

#CONVERTING TO TIME SERIES, ASSUMING ANY CAMERA WITH NO
#OBSERVATIONS FOR A WEEK AT A TIME IS MALFUNCTIONING DURING THAT
#PERIOD
for(i in 1:length(cameras)){
  temp <- stations[stations$StationID==cameras[i],]
  temp <- temp[order(temp$Day),]
  temp$Period[2:nrow(temp)] <- temp$Day[2:nrow(temp)]-temp$Day[1:(nrow(temp)-1)]
  temp$Period[1] <- 0
  temp$SurveyNext[1:nrow(temp)] <- c(temp$Survey[2:nrow(temp)], NA) 
  temp$SurveyNext[is.na(temp$SurveyNext)] <- temp$Survey[is.na(temp$SurveyNext)]
  temp.seasons <- unique(temp$Survey)
  times <- seasons$Day[seasons$Survey%in%temp.seasons]
  if(sum(temp$Period>1)>0){
    gaps <- which((temp$Period>1)&(temp$Survey==temp$SurveyNext))
    periods <- temp$Period[gaps]
    for(j in 1:length(gaps)){
      if(periods[j]>=7){
        gaptime <- seq(temp$Day[gaps[j]-1], temp$Day[gaps[j]], by="days")
        times <- times[!times%in%gaptime]
      }
    }
  }
  observations[[i]] <- expand.grid(cameras[i], sort(unique(times)),
                                   1:24)
}

#COMBINE INTO SINGLE TABLE
observations <- do.call(rbind, observations)
names(observations) <- c("StationID", "Day", "Hour")
observations$StationID <- as.character(observations$StationID)
observations$Daylight <- NA
observations$Daylight[observations$Day>dmy("20/03/2010")] <- 
  observations$Day[observations$Day>dmy("20/03/2010")]-dmy("20/03/2010")
observations$Daylight[observations$Day>dmy("20/03/2011")] <- 
  observations$Day[observations$Day>dmy("20/03/2011")]-dmy("20/03/2011")
observations$Daylight[observations$Day>dmy("20/03/2012")] <- 
  observations$Day[observations$Day>dmy("20/03/2012")]-dmy("20/03/2012")
observations$Daylight[observations$Day>dmy("20/03/2013")] <- 
  observations$Day[observations$Day>dmy("20/03/2013")]-dmy("20/03/2013")

#FIND HUMAN OBSERVATIONS BY TRAP, HOUR, AND SEASON
humans <- trap[trap$Species=="human",]
humans <- aggregate(humans$N_ind, by=list(humans$TimeBin, humans$Day,
                                          humans$SiteID, humans$Survey), FUN=max, na.rm=TRUE)
names(humans) <- c("Hour", "Day", "SiteID", "Survey", "Humans")
observations$Survey <- seasons$Survey[match(observations$Day, seasons$Day)]
observations$SiteID <- str_sub(observations$StationID, -4, -2)
observations <- merge(observations, humans,
                      by=c("Hour", "Day", "Survey", "SiteID"),
                      all.x=TRUE)
observations$Humans[is.na(observations$Humans)] <- 0

humans <- aggregate(humans$Humans, by=list(humans$Hour, humans$Survey,
                                          humans$SiteID), FUN=mean, na.rm=TRUE)
names(humans) <- c("Hour", "Survey", "SiteID", "HumansSea")
observations <- merge(observations, humans,
                      by=c("Hour", "Survey", "SiteID"),
                      all.x=TRUE)
observations$HumansSea[is.na(observations$HumansSea)] <- 0

#SPLIT INTO NOCTURNAL AND DIURNAL - COYOTES NOCTURNAL
nocturnal <- c("cat", "coyote", "opossum", "raccoon", "rat")
diurnal <- c("dog", "gray squirrel", "fox squirrel")
nighttraps <- trap[trap$Species%in%nocturnal,]
daytraps <- trap[trap$Species%in%diurnal,]

#SUMMARIZE NOCTURNAL OBSERVATIONS BY TOTAL ANIMALS OBSERVED IN AN HOUR
nighttraps <- aggregate(nighttraps$N_ind, by=list(nighttraps$Species, nighttraps$TimeBin, nighttraps$Day,
                                                  nighttraps$StationID), FUN=max, na.rm=TRUE)
nighttraps <- aggregate(nighttraps$x, by=list(nighttraps$Group.2, nighttraps$Group.3, nighttraps$Group.4), 
                        FUN=sum, na.rm=TRUE)
names(nighttraps) <- c("Hour", "Day", "StationID", "NightObsCoyote")
observations <- merge(observations, nighttraps,
                    by=c("Hour", "Day", "StationID"),
                    all.x=TRUE)
observations$NightObsCoyote[is.na(observations$NightObsCoyote)] <- 0

#SUMMARIZE DIURNAL OBSERVATIONS SIMILARLY
daytraps <- aggregate(daytraps$N_ind, by=list(daytraps$Species, daytraps$TimeBin, daytraps$Day,
                                              daytraps$StationID), FUN=max, na.rm=TRUE)
daytraps <- aggregate(daytraps$x, by=list(daytraps$Group.2, daytraps$Group.3, daytraps$Group.4), 
                        FUN=sum, na.rm=TRUE)
names(daytraps) <- c("Hour", "Day", "StationID", "DayObsNoCoyote")
observations <- merge(observations, daytraps,
                      by=c("Hour", "Day", "StationID"),
                      all.x=TRUE)
observations$DayObsNoCoyote[is.na(observations$DayObsNoCoyote)] <- 0

#CREATE BINARY VERSIONS OF DEPENDENT VARIABLES
observations$NightObsCoyoteB <- as.numeric(observations$NightObsCoyote>0)
observations$DayObsNoCoyoteB <- as.numeric(observations$DayObsNoCoyote>0)

#JOIN IN CAMERA AND LIGHT DATA
sites$StationID <- as.character(sites$StationID)
data.mod <- merge(observations, sites,
                    by="StationID",
                    all.x=TRUE)
data.mod$Lt300 <- lights300$Median[match(data.mod$StationID, lights300$StationID)]
data.mod$Lt500 <- lights500$Median[match(data.mod$StationID, lights500$StationID)]
data.mod$Lt1000 <- lights1000$Median[match(data.mod$StationID, lights1000$StationID)]
data.mod$Light300 <- as.numeric(data.mod$Lt300>6)
data.mod$Light500 <- as.numeric(data.mod$Lt500>6)
data.mod$Light1000 <- as.numeric(data.mod$Lt1000>6)
data.mod$LnLt1000 <- log1p(data.mod$Light1000)

#COMPUTE NATURAL ILLUMINATION MEASURES USING THE LOOP AS COORDINATES
dates <- as.data.frame(unique(data.mod$Day))
names(dates) <- "date"
dates$lon <- -87.6269366309482
dates$lat <- 41.8802595

sun <- getSunlightTimes(data=dates, tz="America/Chicago")
moon <- getMoonTimes(data=dates, tz="America/Chicago")
moonil <- getMoonIllumination(date=dates$date)

illumination <- cbind(sun[,c("date", "sunrise", "sunset")],
                      moon[,c("rise", "set", "alwaysUp", "alwaysDown")],
                      moonil$fraction)
names(illumination) <- c("Day", "Dawn", "Dusk", "Moonrise", "Moonset", "MoonUp", "MoonDown", "MoonFraction")

#JOIN TO DATASET
data.mod <- merge(data.mod, illumination,
                  by="Day",
                  all.x=TRUE)

#COMPUTE VALUES FOR PREVIOUS DAY
dates$date <- dates$date - 1

sun <- getSunlightTimes(data=dates, tz="America/Chicago")
moon <- getMoonTimes(data=dates, tz="America/Chicago")
moonil <- getMoonIllumination(date=dates$date)

illumination <- cbind(sun[,c("date", "sunrise", "sunset")],
                      moon[,c("rise", "set")],
                      moonil$fraction)
names(illumination) <- c("Day", "PrevDawn", "PrevDusk", "PrevMoonrise", "PrevMoonset", "PrevMoonFraction")
illumination$Day <- illumination$Day + 1

#JOIN TO DATASET
data.mod <- merge(data.mod, illumination,
                  by="Day",
                  all.x=TRUE)

#COMPUTE VALUES FOR NEXT DAY
dates$date <- dates$date + 2

sun <- getSunlightTimes(data=dates, tz="America/Chicago")

sun <- sun[,c("date", "sunrise", "sunset")]

names(sun) <- c("Day", "NextDawn", "NextDusk")
sun$Day <- sun$Day - 1 

#JOIN TO DATASET
data.mod <- merge(data.mod, sun,
                  by="Day",
                  all.x=TRUE)

#COMPUTE TIME SINCE PREVIOUS DUSK
#FORMAT TIME VARIABLE
data.mod$Time <- as.POSIXct(paste(data.mod$Day, " ", formatC(data.mod$Hour, width=2, flag="0"),
                             ":00:00", sep=""), tz="America/Chicago", format="%Y-%m-%d %H:%M:%OS")
data.mod$Time[is.na(data.mod$Time)] <- as.POSIXlt("2011-03-13 03:00:00",
                                                            tz="America/Chicago", format="%Y-%m-%d %H:%M:%OS")

#CONVERT DUSK TIME TO RADIANS
data.mod$posix <- strptime(data.mod$Dusk, format = "%Y-%m-%d %H:%M:%S")
data.mod$hour <- strftime(data.mod$posix, format="%H")
data.mod$min <- strftime(data.mod$posix, format="%M")
data.mod$sec <- strftime(data.mod$posix, format="%S")
data.mod$day <- strftime(data.mod$posix, format="%w")

data.mod$min <- as.numeric(data.mod$min)
data.mod$hour <- as.numeric(data.mod$hour)
data.mod$dectime <- (data.mod$hour+(data.mod$min/60))
data.mod$ang <- (data.mod$dectime*360/24)
data.mod$Duskrad <- ((data.mod$ang*pi)/180)

#CONVERT PREVIOUS DUSK TIME TO RADIANS
data.mod$posix <- strptime(data.mod$PrevDusk, format = "%Y-%m-%d %H:%M:%S")
data.mod$hour <- strftime(data.mod$posix, format="%H")
data.mod$min <- strftime(data.mod$posix, format="%M")
data.mod$sec <- strftime(data.mod$posix, format="%S")
data.mod$day <- strftime(data.mod$posix, format="%w")

data.mod$min <- as.numeric(data.mod$min)
data.mod$hour <- as.numeric(data.mod$hour)
data.mod$dectime <- (data.mod$hour+(data.mod$min/60))
data.mod$ang <- (data.mod$dectime*360/24)
data.mod$PrevDuskrad <- ((data.mod$ang*pi)/180)

#CONVERT CURRENT TIME TO RADIANS
data.mod$posix <- strptime(data.mod$Time, format = "%Y-%m-%d %H:%M:%S")
data.mod$hour <- strftime(data.mod$posix, format="%H")
data.mod$min <- strftime(data.mod$posix, format="%M")
data.mod$sec <- strftime(data.mod$posix, format="%S")
data.mod$day <- strftime(data.mod$posix, format="%w")

data.mod$min <- as.numeric(data.mod$min)
data.mod$hour <- as.numeric(data.mod$hour)
data.mod$dectime <- (data.mod$hour+(data.mod$min/60))
data.mod$ang <- (data.mod$dectime*360/24)
data.mod$Time_rad <- ((data.mod$ang*pi)/180)

#COMPUTE TIME SINCE PREVIOUS DUSK WITH OFFSETS TO TEST
data.mod$NewRad <- data.mod$Time_rad-data.mod$Duskrad+(pi/6)
data.mod$NewRad[data.mod$NewRad<0] <- data.mod$Time_rad[data.mod$NewRad<0]+(2*pi)-data.mod$PrevDuskrad[data.mod$NewRad<0]+(pi/6)
data.mod$NewRad <- data.mod$NewRad/(data.mod$Duskrad+(2*pi)-data.mod$PrevDuskrad)*2*pi
data.mod$NewRad <- data.mod$NewRad + pi
data.mod$NewRad[data.mod$NewRad>(2*pi)] <- data.mod$NewRad[data.mod$NewRad>(2*pi)] - (2*pi)
data.mod$NewRadMinus2 <- data.mod$NewRad

data.mod$NewRad <- data.mod$Time_rad-data.mod$Duskrad+(pi/12)
data.mod$NewRad[data.mod$NewRad<0] <- data.mod$Time_rad[data.mod$NewRad<0]+(2*pi)-data.mod$PrevDuskrad[data.mod$NewRad<0]+(pi/12)
data.mod$NewRad <- data.mod$NewRad/(data.mod$Duskrad+(2*pi)-data.mod$PrevDuskrad)*2*pi
data.mod$NewRad <- data.mod$NewRad + pi
data.mod$NewRad[data.mod$NewRad>(2*pi)] <- data.mod$NewRad[data.mod$NewRad>(2*pi)] - (2*pi)
data.mod$NewRadMinus1 <- data.mod$NewRad

data.mod$NewRad <- data.mod$Time_rad-data.mod$Duskrad-(pi/6)
data.mod$NewRad[data.mod$NewRad<0] <- data.mod$Time_rad[data.mod$NewRad<0]+(2*pi)-data.mod$PrevDuskrad[data.mod$NewRad<0]-(pi/6)
data.mod$NewRad <- data.mod$NewRad/(data.mod$Duskrad+(2*pi)-data.mod$PrevDuskrad)*2*pi
data.mod$NewRad <- data.mod$NewRad + pi
data.mod$NewRad[data.mod$NewRad>(2*pi)] <- data.mod$NewRad[data.mod$NewRad>(2*pi)] - (2*pi)
data.mod$NewRadPlus2 <- data.mod$NewRad

data.mod$NewRad <- data.mod$Time_rad-data.mod$Duskrad-(pi/12)
data.mod$NewRad[data.mod$NewRad<0] <- data.mod$Time_rad[data.mod$NewRad<0]+(2*pi)-data.mod$PrevDuskrad[data.mod$NewRad<0]-(pi/12)
data.mod$NewRad <- data.mod$NewRad/(data.mod$Duskrad+(2*pi)-data.mod$PrevDuskrad)*2*pi
data.mod$NewRad <- data.mod$NewRad + pi
data.mod$NewRad[data.mod$NewRad>(2*pi)] <- data.mod$NewRad[data.mod$NewRad>(2*pi)] - (2*pi)
data.mod$NewRadPlus1 <- data.mod$NewRad

data.mod$NewRad <- data.mod$Time_rad-data.mod$Duskrad
data.mod$NewRad[data.mod$NewRad<0] <- data.mod$Time_rad[data.mod$NewRad<0]+(2*pi)-data.mod$PrevDuskrad[data.mod$NewRad<0]
data.mod$NewRad <- data.mod$NewRad/(data.mod$Duskrad+(2*pi)-data.mod$PrevDuskrad)*2*pi
data.mod$NewRad <- data.mod$NewRad + pi
data.mod$NewRad[data.mod$NewRad>(2*pi)] <- data.mod$NewRad[data.mod$NewRad>(2*pi)] - (2*pi)

#DETERMINE IF THE SUN IS UP
data.mod$AfterDusk <- as.numeric(data.mod$Time>data.mod$Dusk)
data.mod$SinceDusk <- NA
data.mod$SinceDusk[data.mod$AfterDusk==1] <- as.numeric(data.mod$Time[data.mod$AfterDusk==1]-
                                                          data.mod$Dusk[data.mod$AfterDusk==1])/3600
data.mod$SinceDusk[data.mod$AfterDusk==0] <- as.numeric(data.mod$Time[data.mod$AfterDusk==0]-
                                                          data.mod$PrevDusk[data.mod$AfterDusk==0])

data.mod$AfterDawn <- as.numeric(data.mod$Time>data.mod$Dawn)
data.mod$SinceDawn <- NA
data.mod$SinceDawn[data.mod$AfterDawn==1] <- as.numeric(data.mod$Time[data.mod$AfterDawn==1]-
                                                          data.mod$Dawn[data.mod$AfterDawn==1])/3600
data.mod$SinceDawn[data.mod$AfterDawn==0] <- as.numeric(data.mod$Time[data.mod$AfterDawn==0]-
                                                          data.mod$PrevDawn[data.mod$AfterDawn==0])

data.mod$Daylight <- as.numeric(data.mod$Time>=data.mod$Dawn)*as.numeric(data.mod$Time<data.mod$Dusk)

#COMPUTE FRACTION MOONLIGHT, IF THE MOON IS OUT
data.mod$Moonlight <- rowSums(cbind(((data.mod$Time>=data.mod$Moonrise)&(data.mod$Time<data.mod$Moonset)),
                            ((data.mod$Time>=data.mod$Moonrise)&is.na(data.mod$Moonset)),
                            (is.na(data.mod$Moonrise)&(data.mod$Time<data.mod$Moonset))),
                            na.rm=TRUE)

data.mod$Moonlight <- as.numeric(data.mod$Moonlight)*data.mod$MoonFraction

#REDUCE TO CAMERAS WITH COMPLETE SPATIAL DATA
data.mod[,c("LCCode1", "LCCode2", "LCCode3", "LCCode4",
            "LCCode5", "LCCode6", "LCCode7", "DenseRes", "LightRes", "Commercial", "Industrial")] <-
  data.mod[,c("LCCode1", "LCCode2", "LCCode3", "LCCode4",
              "LCCode5", "LCCode6", "LCCode7", "DenseRes", "LightRes", "Commercial", "Industrial")]*0.092903
data.mod <- data.mod[rowSums(data.mod[,c("LCCode1", "LCCode2", "LCCode3", "LCCode4",
                                         "LCCode5", "LCCode6", "LCCode7")])>0,]

#CREATE LUX/BUFFER COMBINATIONS TO TEST
data.mod$Lux1K6 <- ifelse(data.mod$Lt1000>6, "Lux > 6", "Lux <= 6")
data.mod$Lux1K3 <- ifelse(data.mod$Lt1000>3, "Lux > 3", "Lux <= 3")
data.mod$Lux1K1 <- ifelse(data.mod$Lt1000>1, "Lux > 1", "Lux <= 1")
data.mod$Lux05K6 <- ifelse(data.mod$Lt500>6, "Lux > 6", "Lux <= 6")
data.mod$Lux05K3 <- ifelse(data.mod$Lt500>3, "Lux > 3", "Lux <= 3")
data.mod$Lux05K1 <- ifelse(data.mod$Lt500>1, "Lux > 1", "Lux <= 1")
data.mod$Lux03K6 <- ifelse(data.mod$Lt300>6, "Lux > 6", "Lux <= 6")
data.mod$Lux03K3 <- ifelse(data.mod$Lt300>3, "Lux > 3", "Lux <= 3")
data.mod$Lux03K1 <- ifelse(data.mod$Lt300>1, "Lux > 1", "Lux <= 1")
data.mod$Daylength <- as.numeric(data.mod$Dusk-data.mod$Dawn)

#SUMMARIZE DATA - TABLE S1
skim(data.mod$NightObsCoyoteB)
skim(data.mod$DayObsNoCoyoteB)
skim(as.numeric(data.mod$Lux1K6=="Lux > 6"))
skim(data.mod$NewRad)
skim(data.mod$HumansSea)
skim(log(data.mod$Dist))
skim(data.mod$Daylength)
skim(data.mod$Moonlight)
skim(data.mod$Daylight)
skim(log1p(data.mod$DenseRes))
skim(log1p(data.mod$LightRes))
skim(log1p(data.mod$Commercial))
skim(log1p(data.mod$Industrial))
skim(log1p(data.mod$LCCode1))
skim(log1p(data.mod$LCCode2))
skim(log1p(data.mod$LCCode3))
skim(log1p(data.mod$LCCode4))
skim(log1p(data.mod$LCCode5))
skim(log1p(data.mod$LCCode6))
skim(log1p(data.mod$LCCode7))

#FIND OPTIMAL MODEL - NOCTURNAL
#CREATE VECTOR OF ALL LUX/BUFFER/FUNCTION COMBINATIONS
luxes <- expand.grid("Lux", c("1", "05", "03"), "K", c("1", "3", "6"))
luxes <- apply(luxes, MARGIN = 1, FUN=paste, collapse="")

cube <- expand.grid(luxes, c("*I(NewRad)", "*I(NewRad^2)", "*I(NewRad^3)"))
cube <- apply(cube, MARGIN = 1, FUN=paste, collapse="")

quart <- expand.grid(luxes, c("*I(NewRad)", "*I(NewRad^2)", "*I(NewRad^3)", "*I(NewRad^4)"))
quart <- apply(quart, MARGIN = 1, FUN=paste, collapse="")

quint <- expand.grid(luxes, c("*I(NewRad)", "*I(NewRad^2)", "*I(NewRad^3)", "*I(NewRad^4)", "*I(NewRad^5)"))
quint <- apply(quint, MARGIN = 1, FUN=paste, collapse="")

combs <- matrix(NA, length(luxes), 3)

for(i in 1:length(luxes)){
  combs[i,1] <- paste(cube[str_detect(cube, fixed(luxes[i]))], collapse=" + ")
  combs[i,2] <- paste(quart[str_detect(quart, fixed(luxes[i]))], collapse=" + ")
  combs[i,3] <- paste(quint[str_detect(quint, fixed(luxes[i]))], collapse=" + ")
}

combs <- paste("NightObsCoyoteB ~ 1 + ", as.vector(combs), " + Moonlight + Daylength + I(Daylength^2) + HumansSea + log(Dist) + log1p(DenseRes) + log1p(Commercial) + log1p(LightRes) + log1p(Industrial) + log1p(LCCode1) + log1p(LCCode2) + log1p(LCCode3) + log1p(LCCode4) + log1p(LCCode5) + log1p(LCCode6) + log1p(LCCode7) + Daylight", sep="")

#CREATE VECTOR OF ALL COMBINATIONS OF CENTRAL TIMES
combsminus2 <- str_replace_all(combs, fixed("NewRad"), fixed("NewRadMinus2"))
combsminus1 <- str_replace_all(combs, fixed("NewRad"), fixed("NewRadMinus1"))
combsplus2 <- str_replace_all(combs, fixed("NewRad"), fixed("NewRadPlus2"))
combsplus1 <- str_replace_all(combs, fixed("NewRad"), fixed("NewRadPlus1"))
combs <- c(combs, combsminus1, combsminus2, combsplus1, combsplus2)

#IDENTIFY OPTIMAL MODEL FROM COMBINATIONS
#CREATE OBJECTS TO RETAIN MODEL INFORMATION
nightmods <- list()
nightbics <- vector("numeric", length(combs))
nightrocs <- vector("numeric", length(combs))
nightpr2s <- list()

#ITERATE ACROSS ALL COMBINATIONS
for(i in 1:length(combs)){
  temp <- glm(as.formula(combs[i]),
                     data=data.mod, family=binomial(link="logit"))
  nightbics[i] <- BIC(temp)
  nightpr2s[[i]] <- pR2(temp)
  nightrocs[i] <- auc(response=temp$y, predictor=temp$fitted.values)
  print(i)
}

#SUMMARIZE MODEL WITH MINIMUM BIC - TABLE S2
best <- which(nightbics==min(nightbics))

bestnight <- glm(as.formula(combs[best]),
                 data=data.mod, family=binomial(link="logit"))

nightpr2s[[best]]

nightrocs[[best]]

summary(bestnight)

#CREATE PREDICTED PROBABILITY PLOT FROM OPTIMAL MODEL - PART OF FIGURE S4
nightplot <- image_graph(width = 800, height = 500, res = 150)
visreg(bestnight,
       "NewRadPlus2", by="Lux1K6", 
       xlab= expression(paste("Time, in Radians (",
          pi, " = Two Hours Past Dusk)", sep="")),
       ylab="Nocturnal Species Probability",
       partial=FALSE, scale="response", overlay=TRUE)
dev.off()

#CREATE BOXPLOT FOR CHANGE IN PREDICTED PROBABILITY
#BASED ON OPTIMAL MODEL - FIGURE 3B
#CREATE SIMIULATED DATA
temp.data <- bestnight$data
temp.data$Lux1K6 <- "Lux <= 6"
temp.data$DarkPreds <- predict(bestnight, newdata=temp.data, type="response")
temp.data$Lux1K6 <- "Lux > 6"
temp.data$BrightPreds <- inv.logit(predict(bestnight, newdata=temp.data))

#COMPARE CHANGES RELATIVE TO HIGHEST PREDICTED PROBABILITY
temp.data$PredDiff <- (temp.data$BrightPreds/max(temp.data$BrightPreds))-
  (temp.data$DarkPreds/max(temp.data$DarkPreds))

#CREATE A VARIABLE TO GROUP BY HOURS SINCE DUSK
temp.data$HZeitgeber <- factor(trunc(temp.data$SinceDusk))

#SET DEFAULT PLOTTING OPTIONS
theme_opts <- list(theme(axis.text.x = element_text(size=10, colour="black", face="bold"),
                         axis.text.y = element_text(size=10, colour="black", face="bold"),
                         axis.title.x = element_text(size=12, colour="black", face="bold"),
                         axis.title.y = element_text(size=12, colour="black", face="bold"),
                         legend.title=element_text(size=22, colour="black", face="bold"),
                         legend.text=element_text(size=18, colour="black", face="bold"),
                         plot.title = element_text(size=22),
                         panel.grid.minor = element_blank(),
                         panel.grid.major = element_blank()))

#PLOT NOCTURNAL PREDICTED PROBABILITIES - FIGURE 3B
g <- ggplot(data=temp.data, aes(x=HZeitgeber, y=PredDiff))+
  geom_hline(yintercept=0, linetype=2, size=0.5, alpha=0.5) +
  geom_boxplot(alpha=0.25)+
  scale_x_discrete("Hours Since Previous Dusk")+
  scale_y_continuous("Change in Proportion of Maximum Nocturnal Species Probability")+
  theme_bw()+
  theme_opts
pdf("Figure3BNocturnal.pdf", width=8, height=8)
g
dev.off()

#DAYLIGHT
#REPLACE NOCTURNAL WITH DIURNAL OBSERVATIONS
combs <- str_replace_all(combs, fixed("NightObsCoyoteB"), fixed("DayObsNoCoyoteB"))

#IDENTIFY OPTIMAL MODEL FROM COMBINATIONS
#CREATE OBJECTS TO RETAIN MODEL INFORMATION
daybics <- vector("numeric", length(combs))
dayrocs <- vector("numeric", length(combs))
daypr2s <- list()

#ITERATE ACROSS ALL COMBINATIONS
for(i in 1:length(combs)){
  temp <- glm(as.formula(combs[i]),
                        data=data.mod, family=binomial(link="logit"))
  daybics[i] <- BIC(temp)
  daypr2s[[i]] <- pR2(temp)
  dayrocs[i] <- auc(response=temp$y, predictor=temp$fitted.values)
  print(i)
}

#SUMMARIZE MODEL WITH MINIMUM BIC - TABLE S2
best <- which(daybics==min(daybics))

bestday <- glm(as.formula(combs[best]),
               data=data.mod, family=binomial(link="logit"))

daypr2s[[best]]

dayrocs[[best]]

summary(bestday)

#CREATE PREDICTED PROBABILITY PLOT FROM OPTIMAL MODEL - FIGURE S4
dayplot <- image_graph(width = 800, height = 500, res = 150)
visreg(bestday,
       "NewRadMinus2", by="Lux1K6", 
       xlab=expression(paste("Time, in Radians (",
                             pi, " = Two Hours Before Dusk)", sep="")), 
       ylab="Diurnal Species Probability",
       partial=FALSE, scale="response", overlay=TRUE)
dev.off()

#COMBINE NOCTURNAL AND DIURNAL PLOTS AND SAVE OUT FIGURE S4
nightdayplots <- image_append(c(nightplot, dayplot), stack=TRUE)
image_write(nightdayplots, "FigureS4.png", format="png")

#CREATE BOXPLOT FOR CHANGE IN PREDICTED PROBABILITY
#BASED ON OPTIMAL MODEL - FIGURE 3B
#CREATE SIMIULATED DATA
temp.data <- bestday$data
temp.data$Lux1K6 <- "Lux <= 6"
temp.data$DarkPreds <- predict(bestday, newdata=temp.data, type="response")
temp.data$Lux1K6 <- "Lux > 6"
temp.data$BrightPreds <- inv.logit(predict(bestday, newdata=temp.data))

#COMPARE CHANGES RELATIVE TO HIGHEST PREDICTED PROBABILITY
temp.data$PredDiff <- (temp.data$BrightPreds/max(temp.data$BrightPreds))-
  (temp.data$DarkPreds/max(temp.data$DarkPreds))

#CREATE A VARIABLE TO GROUP BY HOURS SINCE DUSK
temp.data$HZeitgeber <- factor(trunc(temp.data$SinceDusk))

#PLOT DIURNAL PREDICTED PROBABILITIES - FIGURE 3B
g <- ggplot(data=temp.data, aes(x=factor(HZeitgeber), y=PredDiff))+
  geom_hline(yintercept=0, linetype=2, size=0.5, alpha=0.5) +
  geom_boxplot(alpha=0.25)+
  scale_x_discrete("Hours Since Previous Dusk")+
  scale_y_continuous("Change in Proportion of Maximum Nocturnal Species Probability")+
  theme_bw()+
  theme_opts
pdf("Figure3BDiurnal.pdf", width=8, height=8)
g
dev.off()

#LANDSCAPE METRICS COMPARISON - FIGURE 5
#CREATE DATA OBJECT
metrics <- c("Total Land Area","Number of Patches",
             "Mean Patch Size","Patch Size Std. Dev.",
             "Total Edge","Edge Density","Mean Nearest Neighbor")
dat <- as.data.frame(cbind(metrics,
                           c(-35.83840586,2.826701457,-37.61034048,
                             -38.80580888,-34.1475002,2.636467562,
                             12.72893773)))
names(dat) <- c("Metric", "Change")
dat$Change <- as.numeric(as.character(dat$Change))
dat$Label <- paste0(round(dat$Change, 1), "%")
dat$LabelLoc <- dat$Change
dat$LabelLoc[dat$LabelLoc<0] <- dat$LabelLoc[dat$LabelLoc<0]-3.5
dat$LabelLoc[dat$LabelLoc>0] <- dat$LabelLoc[dat$LabelLoc>0]+3.5
dat$Metric <- factor(dat$Metric, 
                     levels=metrics[order(dat$LabelLoc)],
                     ordered=TRUE)

#CREATE GRAPHICS
g <- ggplot(data=dat, aes(x=Change, y=Metric))+
  geom_segment(aes(x=0, xend=Change, y=Metric, yend=Metric),
               color="darkgray", size=1.25)+
  geom_point(size=6)+
  geom_point(size=4, color="white")+
  geom_text(aes(label=Label, x=LabelLoc), size=5, fontface="bold")+
  geom_vline(xintercept=0, size=1, linetype=2)+
  scale_x_continuous("Percentage Change, Total Greenspace to\nGreenspace Illuminated at <= 6 Lux")+
  scale_y_discrete("")+
  theme_bw()+
  theme_opts+
  theme(axis.text.y = element_text(size=12, colour="black", face="bold"))
pdf("Figure5.pdf", width=10, height=5)
g
dev.off()

#AFFECTED NEIGHBORHOODS - FIGURE S5
#READ IN DATA
nb <- read.csv("NeighborhoodPercents.csv", stringsAsFactors=FALSE)
nb$Neighborhood <- factor(nb[,1], levels = rev(nb[,1]), ordered = TRUE)

#CREATE GRAPHIC
g <- ggplot(data=nb, aes(x=Neighborhood, y=percent))+
  geom_bar(stat="identity", fill="black", color="gray90")+
  geom_hline(yintercept = 25, size=0.75, color="white")+
  geom_hline(yintercept = 25, size=0.5)+
  geom_hline(yintercept = 50, size=0.75, color="white")+
  geom_hline(yintercept = 50, size=0.5)+
  geom_hline(yintercept = 75, size=0.75, color="white")+
  geom_hline(yintercept = 75, size=0.5)+
  scale_x_discrete("", position="top")+
  scale_y_reverse("Greenspace Illuminated > 6 Lux (%)", position="right")+
  coord_flip()+
  theme_bw()+
  theme_opts
pdf("FigureS5.pdf", width=6, height=21)
print(g)
dev.off()

#SAVE RESULTS
save.image("cameralogits.rdata")
