# Supplementary material for: Mapping behaviorally relevant light pollution levels to improve urban habitat planning
Source: Sci Rep. 2019 Aug 15;9:11925. doi: 10.1038/s41598-019-48118-z (PMC6695421; doi:10.1038/s41598-019-48118-z)
Supplement: Supplementary file 2 — Data and Replication Package [file 41598_2019_48118_MOESM2_ESM.zip › Replication Materials/KernalDensityAnalysis_Nocturnal.R]

#SET WORKING DIRECTORY TO THE REPLICATION FOLDER;
#THIS CAN BE DONE IN RSTUDIO BY CLICKING SESSION -> SET WORKING DIRECTORY ->
#TO SOURCE FILE LOCATION OR BY CHANGING THE FOLLOWING LINE ACCORDINGLY
setwd("G:/My Drive/Research/Photopollution/R and R/Replication Materials")

#LIBRARIES - INSTALL AS NECESSARY USING install.packages("PACKAGE NAME")
library(stringr)
library(lubridate)
library(ggplot2)
library(overlap)
library(activity)
library(AggregateR)
library(plyr)
library(pbapply)
library(dunn.test)

#READ IN DATA
photo <- read.csv("photo_pollution_with_rad_extended_11_13.txt",
                  sep="\t", stringsAsFactors = FALSE)
photo$Degree <- photo$Time_rad*180/pi
photo$TimeBin <- NA
for(i in 1:24){
  photo$TimeBin[(photo$Degree>=((i-1)*15))&
                  (photo$Degree < (i*15))] <- i
}
photo$CT <- cbind(photo$Date, photo$Time)
c <- count(unique(photo$CT))

#SORT DATA WITHOUT LIGHTLEVEL
photo <- na.omit(photo)
photo.ag <- aggregate(photo$N_ind, by=list(photo$StationID,photo$Season,photo$Year,photo$Species,
                                           photo$TimeBin),
                      FUN=sum)
names(photo.ag) <- c("StationID", "Season", "Year", "Species", "Hour", "Individuals")

#READ IN CAMERA FILE
photocamera <- read.csv("1000CameraPredictions.csv", header=TRUE,
                        sep=",", stringsAsFactors = FALSE)
#names(photocamera)[5]<-paste("StationID")

#LABEL CAMERAS BY LIGHT LEVEL
photocamera$level[photocamera$Median >= 6] <- "light"
photocamera$level[photocamera$Median < 6] <- "dark"

photo.lightlevel <- merge(photo,photocamera, by ="StationID")

#EXPAND RAD VALUES (IN PHOTO.LIGHTLEVEL) TO REFLECT THE NUMBER OF INDIVIDUALS
n6 <- photo.lightlevel[photo.lightlevel$N_ind=="6",]
n6.2 <- n6
n6.3 <- n6
n6.4 <- n6
n6.5 <- n6
n6.6 <- n6

n5 <- photo.lightlevel[photo.lightlevel$N_ind=="5",]
n5.2 <- n5
n5.3 <- n5
n5.4 <- n5
n5.5 <- n5

n4 <- photo.lightlevel[photo.lightlevel$N_ind=="4",]
n4.2 <- n4
n4.3 <- n4
n4.4 <- n4

n3 <- photo.lightlevel[photo.lightlevel$N_ind=="3",]
n3.2 <- n3
n3.3 <- n3

n2 <- photo.lightlevel[photo.lightlevel$N_ind=="2",]
n2.2 <- n2

photo.lightlevel.exp <- rbind(photo.lightlevel,n6.2,n6.3,n6.4,n6.5,n6.6,
                              n5.2, n5.3, n5.4,n5.5,n4.2,n4.3,n4.4,n3.2,
                              n3.3,n2.2)

photo.lightlevel.exp$tally <- 1
sum(photo.lightlevel.exp$tally)

sum(photo.lightlevel$N_ind)
sum(photo.lightlevel$tally)

sum(photo.lightlevel.exp$N_ind)

# confirmed correct number of individual and converted photo.lighlevel.exp to photo.lightlevel
#photo.lightlevel <- photo.lightlevel.exp

#EXPAND ALL TIMES AND APPLY ZERO ACTIVITY TO PHOTO.LIGHTLEVEL
photo.lightlevel.l <- photo.lightlevel[photo.lightlevel$level=="light",]
users <- sort(unique(photo.lightlevel.l$Species))
times <- as.data.frame(expand.grid(users, 1:24))
names(times) <- c("Species", "TimeBin")
photo.lightlevel.l <- merge(times, photo.lightlevel.l, by.x=c("Species", "TimeBin"), 
                            by.y=c("Species", "TimeBin"), all.x=TRUE)
photo.lightlevel.l$N_ind[is.na(photo.lightlevel.l$N_ind)]<-0

photo.lightlevel.d <- photo.lightlevel[photo.lightlevel$level=="dark",]
users <- sort(unique(photo.lightlevel.d$Species))
times <- as.data.frame(expand.grid(users, 1:24))
names(times) <- c("Species", "TimeBin")
photo.lightlevel.d <- merge(times, photo.lightlevel.d, by.x=c("Species", "TimeBin"), 
                            by.y=c("Species", "TimeBin"), all.x=TRUE)
photo.lightlevel.d$N_ind[is.na(photo.lightlevel.d$N_ind)]<-0

photo.lightlevel <- rbind(photo.lightlevel.l, photo.lightlevel.d)

# Create Graph and run statistics using Clocktime
#Collect Data for each Species
photo.cat <- photo.lightlevel.exp[photo.lightlevel.exp$Species=="cat",]
photo.coyote <- photo.lightlevel.exp[photo.lightlevel.exp$Species=="coyote",]
photo.deer <- photo.lightlevel.exp[photo.lightlevel.exp$Species=="deer",]
photo.dog <- photo.lightlevel.exp[photo.lightlevel.exp$Species=="dog",]
photo.foxsquirrel <- photo.lightlevel.exp[photo.lightlevel.exp$Species=="fox squirrel",]
photo.graysquirrel <- photo.lightlevel.exp[photo.lightlevel.exp$Species=="gray squirrel",]
photo.human <- photo.lightlevel.exp[photo.lightlevel.exp$Species=="human",]
photo.opossum <- photo.lightlevel.exp[photo.lightlevel.exp$Species=="opossum",]
photo.raccoon <- photo.lightlevel.exp[photo.lightlevel.exp$Species=="raccoon",]
photo.rat <- photo.lightlevel.exp[photo.lightlevel.exp$Species=="rat",]
photo.redfox <- photo.lightlevel.exp[photo.lightlevel.exp$Species=="red fox",]
photo.skunk <- photo.lightlevel.exp[photo.lightlevel.exp$Species=="skunk",]

#OVERLAP PLOTS OF NOCTURNAL AND DIURNAL SPECIES RAW
#need to adjust for min, max, median, mean
photo.nocturnal <- rbind(photo.cat,photo.coyote,photo.opossum,photo.raccoon,photo.rat)
photo.nocturnal <- na.omit(photo.nocturnal)

photo.nocturnal$Time_rad2 <- photo.nocturnal$Time_rad+pi
photo.nocturnal$Time_rad2[photo.nocturnal$Time_rad2>(2*pi)] <- photo.nocturnal$Time_rad2[photo.nocturnal$Time_rad2>(2*pi)]-(2*pi)

noclight <- photo.nocturnal[photo.nocturnal$level=="light",]
nocdark <- photo.nocturnal[photo.nocturnal$level=="dark",]


min(length(noclight$Time_rad2), length(nocdark$Time_rad2))
noclightdark <- overlapEst(noclight$Time_rad2, nocdark$Time_rad2)
noclightdark
overlapPlot(noclight$Time_rad2, nocdark$Time_rad2, main="Nocturnal Species Activity", olapcol = "white", 
            rug = FALSE, linet = c(2,1), linewidth = c(3,3), linec = c("grey", "black"), cex.lab=1.5, 
            cex.axis=1.5, cex.main=3.0, cex.sub=1.5, ylim=c(0,0.12))
legend('topleft', c("Light", "Dark"), lty=c(2,1), lwd=3, col=c("grey", "black"), bty='n', cex=1.5)

lnocturnal <- photo.nocturnal[photo.nocturnal$level=="light",]
dnocturnal <- photo.nocturnal[photo.nocturnal$level=="dark",]
flnocturnal <- fitact(lnocturnal$Time_rad2, reps = 1000, sample="data")
fdnocturnal <- fitact(dnocturnal$Time_rad2, reps = 1000, sample="data")
compareAct (list(flnocturnal, fdnocturnal))

# comparing plots with Kolmogorov-Smirnov test

ks.test(noclight$Time_rad,nocdark$Time_rad2)
