# Supplementary material for: Mapping behaviorally relevant light pollution levels to improve urban habitat planning
Source: Sci Rep. 2019 Aug 15;9:11925. doi: 10.1038/s41598-019-48118-z (PMC6695421; doi:10.1038/s41598-019-48118-z)
Supplement: Supplementary file 2 — Data and Replication Package [file 41598_2019_48118_MOESM2_ESM.zip › Replication Materials/LabbehavioranalysisRpack.R]

#SET WORKING DIRECTORY TO THE REPLICATION FOLDER;
#THIS CAN BE DONE IN RSTUDIO BY CLICKING SESSION -> SET WORKING DIRECTORY ->
#TO SOURCE FILE LOCATION OR BY CHANGING THE FOLLOWING LINE ACCORDINGLY
setwd("G:/My Drive/Research/Photopollution/R and R/Replication Materials")

library (ez)
library (ggplot2)
library (multcomp)
library (nlme)
library (pastecs)
library (reshape)
library (WRSS)
library (lme4)
library (lsmeans)
library (lmerTest)
library (SCGLR)
library (ggsignif)
library (agricolae)

#READ IN DATA
BLD <- read.csv("LaboratoryData.csv", stringsAsFactors = FALSE)
BLD[BLD == "NA"]<-" "

BLD$Light.level <- as.character(BLD$Light.level)

#Check for normality
## Plot using a qqplot
qqnorm(BLD$Tau1_.ChiSq.);qqline(BLD$Tau1_.ChiSq., col = 2)
qqnorm(BLD$Err_Onset);qqline(BLD$Err_Onset, col = 2)
qqnorm(BLD$Total_Counts);qqline(BLD$Total_Counts, col = 2)
qqnorm(BLD$Alpha);qqline(BLD$Alpha, col = 2)

# Automated Statistics

BLDM <- BLD[c(-1,-2)]
CN <- colnames(BLDM)

for(i in 1:length(CN)){
  
n <- CN[i]
pdf <- ".pdf"
namet <- paste0(n," Statistics Summary")
namep <- paste0(n,pdf)
lux <- "Light.level"
sp <- "(1|ID)"
my.formula <- as.formula(paste(n, '~', paste(lux), collapse=' + ' ))
my.formula1 <- paste0(n,"~", lux,"+",sp)
my.formula2 <- paste0(n,"~",sp)
# Box plots

boxplot(my.formula, BLD, main = paste(n))
dev.copy2pdf(file=paste(namep),
             width=12, height=6)
dev.off()

print(paste(namet))
capture.output(print(paste(namet)), file="MixedModel.doc", append = TRUE)

# linear mixed model Total_Counts.day

BehData.null <- lmer(my.formula2, data=BLD, REML=FALSE)
BehData.model <- lmer(my.formula1, data=BLD, REML=FALSE)
summary(BehData.model)
capture.output(summary(BehData.model), file="MixedModel.doc", append = TRUE)

# Comparing models with ANOVA
anova(BehData.null,BehData.model)
capture.output(anova(BehData.null,BehData.model), file="MixedModel.doc", append = TRUE)

#Post Hoc Test
summary(glht(BehData.model, linfct = mcp(Light.level = "Tukey")), test = adjusted("holm"))
capture.output(summary(glht(BehData.model, linfct = mcp(Light.level = "Tukey")), test = adjusted("holm")), file="MixedModel.doc", append = TRUE)

}
