# Supplementary material for: Mapping behaviorally relevant light pollution levels to improve urban habitat planning
Source: Sci Rep. 2019 Aug 15;9:11925. doi: 10.1038/s41598-019-48118-z (PMC6695421; doi:10.1038/s41598-019-48118-z)
Supplement: Supplementary file 2 — Data and Replication Package [file 41598_2019_48118_MOESM2_ESM.zip › Replication Materials/LaboratoryData.csv]

Light level	ID	Tau1_(ChiSq)	Err_Onset	Total_Counts	Alpha
lux0	1-0-F-HOLDING121515B	23.917	0.23	28276.6	12.45
lux0	2-0-F-HOLDING121515B	23.917	0.16	25342.8	11.93
lux0	3-0-F-HOLDING121515B	23.917	0.07	29536.9	11.59
lux0	4-1-F-HOLDING091115B	23.917	0.2	11852	11.9
lux0	6-6-F-HOLDING091115B	23.917	0.12	16351.3	12.63
lux0	7-2-F-HOLDING110515M	23.917	0.12	16955.6	11.47
lux0	8-0-M-HOLDING110515M	23.917	0.06	24907.2	11.15
lux0	9-1-M-HOLDING110515M	23.917	0.19	26930.1	11.4
lux6	1-0-F-HOLDING121515B	24.25	0.47	14254.9	9.65
lux6	2-0-F-HOLDING121515B	24.25	0.91	11949.5	7.82
lux6	3-0-F-HOLDING121515B	24.167	0.28	7101.2	9.3
lux6	4-1-F-HOLDING091115B	23.917	0.57	6474.4	8.49
lux6	5-2-F-HOLDING091115B	23.917	0.55	21030.9	8.46
lux6	6-6-F-HOLDING091115B	23.917	0.3	9497.8	10.52
lux6	7-2-F-HOLDING110515M	23.917	0.57	11566.4	9.08
lux6	8-0-M-HOLDING110515M	23.917	0.44	14403.9	7.99
lux6	9-1-M-HOLDING110515M	23.917	0.3	16131.5	9.79
lux20	1-0-F-HOLDING121515B	23.917	0.33	23864.5	10.65
lux20	2-0-F-HOLDING121515B	24.25	0.81	10331.4	9.06
lux20	3-0-F-HOLDING121515B	23.833	0.73	4154.3	8.82
lux20	4-1-F-HOLDING091115B	23.917	1.02	5204.5	7.99
lux20	5-2-F-HOLDING091115B	23.917	0.33	24763.9	10.39
lux20	6-6-F-HOLDING091115B	23.917	0.36	14731.4	10.57
lux20	7-2-F-HOLDING110515M	23.917	0.32	11840.2	9.07
lux20	8-0-M-HOLDING110515M	24.167	0.16	16441.8	6.97
lux20	9-1-M-HOLDING110515M	23.917	0.31	17015.3	10.16
lux32	1-0-F-HOLDING121515B	23.667	0.88	15728.4	11.4
lux32	2-0-F-HOLDING121515B	23.833	0.62	7260.4	8.25
lux32	3-0-F-HOLDING121515B	23.917	0.78	4603.1	9.89
lux32	4-1-F-HOLDING091115B	23.917	1.71	6918.2	7.3
lux32	5-2-F-HOLDING091115B	23.75	0.79	25158.5	9.96
lux32	6-6-F-HOLDING091115B	23.917	0.54	8769.4	9.53
lux32	7-2-F-HOLDING110515M	23.917	1.22	13025.2	9.37
lux32	8-0-M-HOLDING110515M	23.917	0.74	13425.6	7.66
lux32	9-1-M-HOLDING110515M	23.917	0.41	10513.3	10.09
lux0.2	1-0-F-HOLDING121515B	23.917	0.39	15234.3	11.21
lux0.2	2-0-F-HOLDING121515B	23.917	0.16	14036.3	11.94
lux0.2	3-0-F-HOLDING121515B	23.917	0.221	25328.7	11.18
lux0.2	4-1-F-HOLDING091115B	23.917	0.44	6803.4	11.37
lux0.2	5-2-F-HOLDING091115B	23.917	0.133	32785.5	10.68
lux0.2	6-6-F-HOLDING091115B	23.833	0.207	11368.1	12.24
lux0.2	7-2-F-HOLDING110515M	23.917	0.453	13998.6	8.6
lux0.2	8-0-M-HOLDING110515M	23.917	0.212	23342.2	11.08
lux0.2	9-1-M-HOLDING110515M	23.917	0.194	11359.9	12.22
lux0	10-F-HOLDING060616B	23.917	0.13	29665.625	11.85
lux0	1-M-HOLDING060616D	24.083	0.2	16104.5	12.44
lux0	2-M-HOLDING060616D	23.917	0.33	19812.875	13.01
lux0	3-M-HOLDING060616D	23.917	0.53	16041.125	15.15
lux0	5-M-HOLDING060616C	24	0.31	10892.125	15.93
lux0	6-M-HOLDING060616C	23.917	0.47	26573.75	12.95
lux0	7-M-HOLDING060616C	23.917	0.46	22476.25	14.68
lux0	8-F-HOLDING060616B	23.917	0.17	31704.625	12.22
lux0	9-F-HOLDING060616B	23.917	0.07	34205.125	12.52
lux6	1-M-HOLDING060616D	23.917	0.64	9823.8	9.64
lux6	10-F-HOLDING060616B	23.917	0.64	22951.4	9.36
lux6	2-M-HOLDING060616D	23.917	0.27	14040.2	9.43
lux6	3-M-HOLDING060616D	23.917	0.19	15795.1	8.38
lux6	4-M-HOLDING060616D	23.917	0.53	16954.4	9.38
lux6	5-M-HOLDING060616C	23.917	0.31	9120.7	9.47
lux6	6-M-HOLDING060616C	23.917	0.28	17473	10
lux6	7-M-HOLDING060616C	24	0.2	12099.7	7.72
lux6	8-F-HOLDING060616B	23.917	0.47	30357.8	8.71
lux6	9-F-HOLDING060616B	23.917	0.31	28954.2	8.89
lux20	1-M-HOLDING060616D	23.917	0.4	6153.3	10.5
lux20	10-F-HOLDING060616B	23.917	0.62	17893.3	8.5
lux20	2-M-HOLDING060616D	23.917	0.37	8664	8.01
lux20	3-M-HOLDING060616D	24.333	0.46	12514	9.65
lux20	4-M-HOLDING060616D	23.917	0.42	23432.5	9.28
lux20	5-M-HOLDING060616C	23.583	1.25	4760.2	9
lux20	6-M-HOLDING060616C	23.917	0.4	15067.7	10.13
lux20	7-M-HOLDING060616C	23.833	0.34	6594.9	7.61
lux20	8-F-HOLDING060616B	23.917	0.39	29077.2	9.23
lux20	9-F-HOLDING060616B	23.917	0.73	6153.3	8.3
lux32	1-M-HOLDING060616D	23.917	0.44	4136.5	10.53
lux32	2-M-HOLDING060616D	23.917	0.82	6878.9	7.92
lux32	3-M-HOLDING060616D	24.25	0.47	8641.4	9.83
lux32	4-M-HOLDING060616D	24.417	0.73	15047.1	7.75
lux32	5-M-HOLDING060616C	23.917	0.72	4477.8	10.2
lux32	6-M-HOLDING060616C	24	0.49	12778.1	9.39
lux32	7-M-HOLDING060616C	23.917	0.77	4717.5	7.9
lux32	8-F-HOLDING060616B	24.083	0.21	22382.7	9.11
lux32	9-F-HOLDING060616B	23.917	0.62	24470.7	8.16
lux32	10-F-HOLDING060616B	23.917	0.74	16276.6	9.04
lux0.2	1-M-HOLDING060616D	23.917	0.207	15807.2	12.06
lux0.2	10-F-HOLDING060616B	23.917	0.18	23917.9	10.8
lux0.2	2-M-HOLDING060616D	23.917	0.11	25685.8	10.93
lux0.2	3-M-HOLDING060616D	24	0.22	12972.5	12.2
lux0.2	4-M-HOLDING060616D	24.083	0.176	20394.9	11.59
lux0.2	5-M-HOLDING060616C	24	0.15	5573.1	11.61
lux0.2	6-M-HOLDING060616C	23.917	0.04	16588	12.2
lux0.2	7-M-HOLDING060616C	23.917	0.17	12685.6	12.38
lux0.2	8-F-HOLDING060616B	23.917	0.162	29769	11.08
lux0.2	9-F-HOLDING060616B	23.917	0.15	25087.2	11.07
