# Supplementary material for: Mapping behaviorally relevant light pollution levels to improve urban habitat planning
Source: Sci Rep. 2019 Aug 15;9:11925. doi: 10.1038/s41598-019-48118-z (PMC6695421; doi:10.1038/s41598-019-48118-z)
Supplement: Supplementary file 2 — Data and Replication Package [file 41598_2019_48118_MOESM2_ESM.zip › Replication Materials/NeighborhoodPercents.csv]

PRI_NEIGH	percent
Magnificent Mile	98.89621288
Printers Row	98.32271744
Rush & Division	98.77807112
United Center	94.78318006
West Loop	94.50708574
Chinatown	91.66718925
Grant Park	90.6127027
Loop	88.7418004
River North	87.00482806
West Town	86.77281196
Little Italy, UIC	85.70936445
Near South Side	85.28723076
Armour Square	85.13416795
Boystown	85.00241768
Greektown	83.14362478
Douglas	83.02495266
Bucktown	82.48245154
Fuller Park	81.4296603
Grand Boulevard	79.83146169
Millenium Park	79.77188344
Lower West Side	71.57091338
Archer Heights	71.5646165
Garfield Park	70.59271605
Gold Coast	68.7591107
Streeterville	67.22000596
Avondale	65.73612009
Old Town	65.62301829
East Village	63.99551493
Wicker Park	63.56538904
Bridgeport	63.52470146
Brighton Park	62.74509829
Oakland	58.6235429
Hermosa	57.6388065
Mckinley Park	55.82191212
North Lawndale	55.75385729
Sheffield & DePaul	54.95875409
Ukrainian Village	53.96675204
Edgewater	52.5366319
Irving Park	52.50345214
Lincoln Park	51.86407582
West Elsdon	51.52985638
North Center	51.47415314
Woodlawn	51.2147698
Avalon Park	50.22543182
Little Village	49.06801536
West Lawn	49.05154658
Clearing	47.94934899
Logan Square	47.15376141
Belmont Cragin	46.86773738
Wrigleyville	46.83140918
Lake View	46.7585106
Humboldt Park	45.67883649
Chatham	43.38483176
Uptown	42.79074459
Washington Park	41.14265525
Hyde Park	40.89925631
Austin	40.69049026
Calumet Heights	39.80456655
Garfield Ridge	39.79221496
South Shore	37.95860962
Grand Crossing	36.92470904
Kenwood	35.86852718
Rogers Park	35.23544774
Englewood	35.20081486
Albany Park	35.1354241
Andersonville	34.74259516
Lincoln Square	33.15505282
Museum Campus	32.13108196
Roseland	32.06012088
Gage Park	31.65033878
New City	30.7276025
Pullman	30.58301626
Ashburn	30.0657027
Auburn Gresham	29.46120145
West Ridge	28.4045352
Portage Park	28.26673023
Montclare	26.23792136
Washington Heights	25.62663884
Jefferson Park	25.45710724
Burnside	25.41109152
Chicago Lawn	25.36895081
Morgan Park	18.74259026
West Pullman	17.39401482
Norwood Park	14.68029828
East Side	14.14271357
Galewood	12.8791219
O'Hare	12.71317468
North Park	12.2566503
Jackson Park	12.00106931
Dunning	10.79962308
South Chicago	10.17502023
Beverly	8.925693427
Mount Greenwood	8.499273016
Edison Park	6.452154727
Hegewisch	6.173323682
Riverdale	5.93561616
South Deering	5.729393078
Sauganash, Forest Glen	5.199631047
