# Supplementary material for: Mapping behaviorally relevant light pollution levels to improve urban habitat planning
Source: Sci Rep. 2019 Aug 15;9:11925. doi: 10.1038/s41598-019-48118-z (PMC6695421; doi:10.1038/s41598-019-48118-z)
Supplement: Supplementary file 2 — Data and Replication Package [file 41598_2019_48118_MOESM2_ESM.zip › Replication Materials/photo_pollution_with_rad_extended_11_13.txt]

SurveyID	Date	Time	Species	N_ind	StationID	Season	Year	Time_rad
R05-FMG1-WI11	2011-03-02 18:00:00	15:26:00	human	1	R05-FMG1	WI	11	4.04043721836687
R05-FMG1-WI11	2011-03-03 18:00:00	12:43:00	human	1	R05-FMG1	WI	11	3.32921554817918
R05-FMG1-WI11	2011-03-03 18:00:00	12:43:00	human	1	R05-FMG1	WI	11	3.32921554817918
R05-FMG1-WI11	2011-03-09 18:00:00	16:24:00	human	1	R05-FMG1	WI	11	4.29350995990605
R05-FMG1-WI11	2011-03-10 18:00:00	10:21:00	human	1	R05-FMG1	WI	11	2.7096236637212
R05-FMG1-WI11	2011-03-10 18:00:00	10:22:00	human	4	R05-FMG1	WI	11	2.71398698685118
R05-FMG1-WI11	2011-03-10 18:00:00	10:22:00	human	4	R05-FMG1	WI	11	2.71398698685118
R05-FMG1-WI11	2011-03-10 18:00:00	10:22:00	human	4	R05-FMG1	WI	11	2.71398698685118
R05-FMG1-WI11	2011-03-10 18:00:00	10:22:00	human	4	R05-FMG1	WI	11	2.71398698685118
R05-FMG1-WI11	2011-03-10 18:00:00	12:44:00	human	1	R05-FMG1	WI	11	3.33357887130917
R05-FMG1-WI11	2011-03-10 18:00:00	16:48:00	human	1	R05-FMG1	WI	11	4.39822971502571
R05-FMG1-WI11	2011-03-14 19:00:00	10:22:00	human	1	R05-FMG1	WI	11	2.71398698685118
S02-MCP1-WI11	2011-02-09 18:00:00	21:24:00	dog	1	S02-MCP1	WI	11	5.6025068989018
S02-MCP1-WI11	2011-02-10 18:00:00	08:20:00	human	1	S02-MCP1	WI	11	2.18166156499291
S02-MCP1-WI11	2011-02-10 18:00:00	08:21:00	human	1	S02-MCP1	WI	11	2.1860248881229
S02-MCP1-WI11	2011-02-10 18:00:00	08:28:00	human	1	S02-MCP1	WI	11	2.2165681500328
S02-MCP1-WI11	2011-02-10 18:00:00	08:54:00	human	1	S02-MCP1	WI	11	2.33001455141243
S02-MCP1-WI11	2011-02-10 18:00:00	11:44:00	human	1	S02-MCP1	WI	11	3.07177948351002
S02-MCP1-WI11	2011-02-10 18:00:00	11:44:00	dog	1	S02-MCP1	WI	11	3.07177948351002
S02-MCP1-WI11	2011-02-10 18:00:00	12:51:00	human	1	S02-MCP1	WI	11	3.36412213321907
S02-MCP1-WI11	2011-02-10 18:00:00	15:54:00	human	1	S02-MCP1	WI	11	4.16261026600648
S02-MCP1-WI11	2011-02-10 18:00:00	15:54:00	human	1	S02-MCP1	WI	11	4.16261026600648
D04-DNP1-WI11	2011-02-06 18:00:00	20:52:00	dog	1	D04-DNP1	WI	11	5.46288055874225
D04-DNP1-WI11	2011-02-06 18:00:00	20:57:00	dog	1	D04-DNP1	WI	11	5.48469717439218
D04-DNP1-WI11	2011-02-06 18:00:00	20:57:00	dog	1	D04-DNP1	WI	11	5.48469717439218
D04-DNP1-WI11	2011-02-06 18:00:00	20:58:00	human	2	D04-DNP1	WI	11	5.48906049752217
D04-DNP1-WI11	2011-02-06 18:00:00	20:58:00	human	2	D04-DNP1	WI	11	5.48906049752217
D04-DNP1-WI11	2011-02-06 18:00:00	20:58:00	dog	2	D04-DNP1	WI	11	5.48906049752217
D04-DNP1-WI11	2011-02-06 18:00:00	20:58:00	dog	2	D04-DNP1	WI	11	5.48906049752217
D04-DNP1-WI11	2011-02-06 18:00:00	21:19:00	dog	1	D04-DNP1	WI	11	5.58069028325187
D04-DNP1-WI11	2011-02-06 18:00:00	21:19:00	human	1	D04-DNP1	WI	11	5.58069028325187
D04-DNP1-WI11	2011-02-06 18:00:00	21:33:00	dog	1	D04-DNP1	WI	11	5.64177680707167
D04-DNP1-WI11	2011-02-06 18:00:00	21:33:00	human	3	D04-DNP1	WI	11	5.64177680707167
D04-DNP1-WI11	2011-02-06 18:00:00	21:33:00	human	3	D04-DNP1	WI	11	5.64177680707167
D04-DNP1-WI11	2011-02-06 18:00:00	21:33:00	human	3	D04-DNP1	WI	11	5.64177680707167
D04-DNP1-WI11	2011-02-06 18:00:00	21:33:00	dog	2	D04-DNP1	WI	11	5.64177680707167
D04-DNP1-WI11	2011-02-06 18:00:00	21:33:00	dog	2	D04-DNP1	WI	11	5.64177680707167
D04-DNP1-WI11	2011-02-07 18:00:00	06:40:00	dog	2	D04-DNP1	WI	11	1.74532925199433
D04-DNP1-WI11	2011-02-07 18:00:00	06:40:00	dog	2	D04-DNP1	WI	11	1.74532925199433
D04-DNP1-WI11	2011-02-07 18:00:00	06:40:00	human	2	D04-DNP1	WI	11	1.74532925199433
D04-DNP1-WI11	2011-02-07 18:00:00	06:40:00	human	2	D04-DNP1	WI	11	1.74532925199433
D04-DNP1-WI11	2011-02-07 18:00:00	09:16:00	dog	1	D04-DNP1	WI	11	2.42600766027212
D04-DNP1-WI11	2011-02-07 18:00:00	11:29:00	human	1	D04-DNP1	WI	11	3.00632963656023
D04-DNP1-WI11	2011-02-07 18:00:00	14:17:00	dog	2	D04-DNP1	WI	11	3.73936792239785
D04-DNP1-WI11	2011-02-07 18:00:00	14:17:00	dog	2	D04-DNP1	WI	11	3.73936792239785
D04-DNP1-WI11	2011-02-07 18:00:00	14:22:00	dog	1	D04-DNP1	WI	11	3.76118453804778
D04-DNP1-WI11	2011-02-07 18:00:00	14:23:00	dog	2	D04-DNP1	WI	11	3.76554786117777
D04-DNP1-WI11	2011-02-07 18:00:00	14:23:00	dog	2	D04-DNP1	WI	11	3.76554786117777
D04-DNP1-WI11	2011-02-07 18:00:00	14:23:00	human	1	D04-DNP1	WI	11	3.76554786117777
D04-DNP1-WI11	2011-02-07 18:00:00	18:07:00	dog	1	D04-DNP1	WI	11	4.74293224229459
D04-DNP1-WI11	2011-02-07 18:00:00	19:38:00	dog	1	D04-DNP1	WI	11	5.1399946471233
D04-DNP1-WI11	2011-02-07 18:00:00	19:38:00	human	1	D04-DNP1	WI	11	5.1399946471233
J01-SKP1-WI11	2011-02-09 18:00:00	07:18:00	human	1	J01-SKP1	WI	11	1.91113553093379
J01-SKP1-WI11	2011-02-06 18:00:00	09:35:00	human	1	J01-SKP1	WI	11	2.50891079974185
J01-SKP1-WI11	2011-02-06 18:00:00	09:36:00	human	1	J01-SKP1	WI	11	2.51327412287183
J01-SKP1-WI11	2011-02-06 18:00:00	09:37:00	human	1	J01-SKP1	WI	11	2.51763744600182
J01-SKP1-WI11	2011-02-06 18:00:00	09:37:00	human	1	J01-SKP1	WI	11	2.51763744600182
J01-SKP1-WI11	2011-02-06 18:00:00	09:37:00	human	1	J01-SKP1	WI	11	2.51763744600182
J01-SKP1-WI11	2011-02-06 18:00:00	09:37:00	human	1	J01-SKP1	WI	11	2.51763744600182
J01-SKP1-WI11	2011-02-06 18:00:00	09:37:00	human	1	J01-SKP1	WI	11	2.51763744600182
J01-SKP1-WI11	2011-02-06 18:00:00	09:37:00	human	1	J01-SKP1	WI	11	2.51763744600182
J01-SKP1-WI11	2011-02-06 18:00:00	09:38:00	human	1	J01-SKP1	WI	11	2.52200076913181
J01-SKP1-WI11	2011-02-06 18:00:00	09:38:00	human	1	J01-SKP1	WI	11	2.52200076913181
J01-SKP1-WI11	2011-02-06 18:00:00	09:38:00	human	1	J01-SKP1	WI	11	2.52200076913181
J01-SKP1-WI11	2011-02-06 18:00:00	10:36:00	human	1	J01-SKP1	WI	11	2.77507351067098
J01-SKP1-WI11	2011-02-06 18:00:00	10:36:00	human	1	J01-SKP1	WI	11	2.77507351067098
J01-SKP1-WI11	2011-02-06 18:00:00	10:36:00	human	1	J01-SKP1	WI	11	2.77507351067098
J01-SKP1-WI11	2011-02-06 18:00:00	10:40:00	human	1	J01-SKP1	WI	11	2.79252680319093
J01-SKP1-WI11	2011-02-06 18:00:00	10:40:00	human	1	J01-SKP1	WI	11	2.79252680319093
J01-SKP1-WI11	2011-02-06 18:00:00	10:40:00	human	1	J01-SKP1	WI	11	2.79252680319093
J01-SKP1-WI11	2011-02-06 18:00:00	10:40:00	human	1	J01-SKP1	WI	11	2.79252680319093
J01-SKP1-WI11	2011-02-06 18:00:00	10:40:00	dog	1	J01-SKP1	WI	11	2.79252680319093
J01-SKP1-WI11	2011-02-06 18:00:00	10:40:00	human	1	J01-SKP1	WI	11	2.79252680319093
J01-SKP1-WI11	2011-02-06 18:00:00	10:40:00	dog	1	J01-SKP1	WI	11	2.79252680319093
J01-SKP1-WI11	2011-02-06 18:00:00	10:40:00	human	1	J01-SKP1	WI	11	2.79252680319093
J01-SKP1-WI11	2011-02-06 18:00:00	10:40:00	dog	1	J01-SKP1	WI	11	2.79252680319093
J01-SKP1-WI11	2011-02-06 18:00:00	10:41:00	human	1	J01-SKP1	WI	11	2.79689012632091
J01-SKP1-WI11	2011-02-06 18:00:00	10:41:00	dog	1	J01-SKP1	WI	11	2.79689012632091
J01-SKP1-WI11	2011-02-06 18:00:00	10:41:00	human	1	J01-SKP1	WI	11	2.79689012632091
J01-SKP1-WI11	2011-02-06 18:00:00	10:41:00	dog	1	J01-SKP1	WI	11	2.79689012632091
J01-SKP1-WI11	2011-02-06 18:00:00	10:41:00	human	1	J01-SKP1	WI	11	2.79689012632091
J01-SKP1-WI11	2011-02-06 18:00:00	10:41:00	dog	1	J01-SKP1	WI	11	2.79689012632091
J01-SKP1-WI11	2011-02-06 18:00:00	10:43:00	human	1	J01-SKP1	WI	11	2.80561677258088
J01-SKP1-WI11	2011-02-06 18:00:00	10:43:00	human	1	J01-SKP1	WI	11	2.80561677258088
J01-SKP1-WI11	2011-02-06 18:00:00	10:43:00	human	1	J01-SKP1	WI	11	2.80561677258088
J01-SKP1-WI11	2011-02-06 18:00:00	10:44:00	human	1	J01-SKP1	WI	11	2.80998009571087
J01-SKP1-WI11	2011-02-06 18:00:00	10:44:00	human	1	J01-SKP1	WI	11	2.80998009571087
J01-SKP1-WI11	2011-02-06 18:00:00	10:44:00	human	1	J01-SKP1	WI	11	2.80998009571087
J01-SKP1-WI11	2011-02-06 18:00:00	10:44:00	human	1	J01-SKP1	WI	11	2.80998009571087
J01-SKP1-WI11	2011-02-06 18:00:00	10:44:00	human	1	J01-SKP1	WI	11	2.80998009571087
J01-SKP1-WI11	2011-02-06 18:00:00	10:44:00	human	1	J01-SKP1	WI	11	2.80998009571087
J01-SKP1-WI11	2011-02-06 18:00:00	10:45:00	human	1	J01-SKP1	WI	11	2.81434341884086
J01-SKP1-WI11	2011-02-06 18:00:00	10:45:00	dog	1	J01-SKP1	WI	11	2.81434341884086
J01-SKP1-WI11	2011-02-06 18:00:00	10:45:00	human	1	J01-SKP1	WI	11	2.81434341884086
J01-SKP1-WI11	2011-02-06 18:00:00	10:45:00	dog	1	J01-SKP1	WI	11	2.81434341884086
J01-SKP1-WI11	2011-02-06 18:00:00	10:45:00	dog	1	J01-SKP1	WI	11	2.81434341884086
J01-SKP1-WI11	2011-02-06 18:00:00	10:45:00	human	1	J01-SKP1	WI	11	2.81434341884086
J01-SKP1-WI11	2011-02-06 18:00:00	10:46:00	human	1	J01-SKP1	WI	11	2.81870674197084
J01-SKP1-WI11	2011-02-06 18:00:00	10:46:00	human	1	J01-SKP1	WI	11	2.81870674197084
J01-SKP1-WI11	2011-02-06 18:00:00	10:46:00	human	1	J01-SKP1	WI	11	2.81870674197084
J01-SKP1-WI11	2011-02-06 18:00:00	10:54:00	human	1	J01-SKP1	WI	11	2.85361332701073
J01-SKP1-WI11	2011-02-06 18:00:00	10:54:00	human	1	J01-SKP1	WI	11	2.85361332701073
J01-SKP1-WI11	2011-02-06 18:00:00	10:54:00	human	1	J01-SKP1	WI	11	2.85361332701073
J01-SKP1-WI11	2011-02-06 18:00:00	11:01:00	human	1	J01-SKP1	WI	11	2.88415658892063
J01-SKP1-WI11	2011-02-06 18:00:00	11:01:00	dog	1	J01-SKP1	WI	11	2.88415658892063
J01-SKP1-WI11	2011-02-06 18:00:00	11:01:00	human	1	J01-SKP1	WI	11	2.88415658892063
J01-SKP1-WI11	2011-02-06 18:00:00	11:01:00	dog	1	J01-SKP1	WI	11	2.88415658892063
J01-SKP1-WI11	2011-02-06 18:00:00	11:01:00	human	1	J01-SKP1	WI	11	2.88415658892063
J01-SKP1-WI11	2011-02-06 18:00:00	11:01:00	dog	1	J01-SKP1	WI	11	2.88415658892063
J01-SKP1-WI11	2011-02-06 18:00:00	11:02:00	human	1	J01-SKP1	WI	11	2.88851991205062
J01-SKP1-WI11	2011-02-06 18:00:00	11:02:00	human	1	J01-SKP1	WI	11	2.88851991205062
J01-SKP1-WI11	2011-02-06 18:00:00	11:02:00	human	1	J01-SKP1	WI	11	2.88851991205062
J01-SKP1-WI11	2011-02-06 18:00:00	11:02:00	human	1	J01-SKP1	WI	11	2.88851991205062
J01-SKP1-WI11	2011-02-06 18:00:00	11:02:00	human	1	J01-SKP1	WI	11	2.88851991205062
J01-SKP1-WI11	2011-02-06 18:00:00	11:02:00	human	1	J01-SKP1	WI	11	2.88851991205062
J01-SKP1-WI11	2011-02-06 18:00:00	11:03:00	human	1	J01-SKP1	WI	11	2.8928832351806
J01-SKP1-WI11	2011-02-06 18:00:00	11:03:00	human	1	J01-SKP1	WI	11	2.8928832351806
J01-SKP1-WI11	2011-02-06 18:00:00	11:03:00	human	1	J01-SKP1	WI	11	2.8928832351806
J01-SKP1-WI11	2011-02-06 18:00:00	11:03:00	human	1	J01-SKP1	WI	11	2.8928832351806
J01-SKP1-WI11	2011-02-06 18:00:00	11:03:00	human	1	J01-SKP1	WI	11	2.8928832351806
J01-SKP1-WI11	2011-02-06 18:00:00	11:03:00	human	1	J01-SKP1	WI	11	2.8928832351806
J01-SKP1-WI11	2011-02-06 18:00:00	11:04:00	human	1	J01-SKP1	WI	11	2.89724655831059
J01-SKP1-WI11	2011-02-06 18:00:00	11:04:00	human	1	J01-SKP1	WI	11	2.89724655831059
J01-SKP1-WI11	2011-02-06 18:00:00	11:04:00	human	1	J01-SKP1	WI	11	2.89724655831059
J01-SKP1-WI11	2011-02-06 18:00:00	11:11:00	human	1	J01-SKP1	WI	11	2.92778982022049
J01-SKP1-WI11	2011-02-06 18:00:00	11:11:00	human	1	J01-SKP1	WI	11	2.92778982022049
J01-SKP1-WI11	2011-02-06 18:00:00	11:11:00	human	1	J01-SKP1	WI	11	2.92778982022049
J01-SKP1-WI11	2011-02-06 18:00:00	11:24:00	human	1	J01-SKP1	WI	11	2.9845130209103
J01-SKP1-WI11	2011-02-06 18:00:00	11:24:00	human	1	J01-SKP1	WI	11	2.9845130209103
J01-SKP1-WI11	2011-02-06 18:00:00	11:24:00	human	1	J01-SKP1	WI	11	2.9845130209103
J01-SKP1-WI11	2011-02-06 18:00:00	11:57:00	dog	1	J01-SKP1	WI	11	3.12850268419984
J01-SKP1-WI11	2011-02-06 18:00:00	11:57:00	dog	1	J01-SKP1	WI	11	3.12850268419984
J01-SKP1-WI11	2011-02-06 18:00:00	11:57:00	dog	1	J01-SKP1	WI	11	3.12850268419984
J01-SKP1-WI11	2011-02-06 18:00:00	12:47:00	dog	1	J01-SKP1	WI	11	3.34666884069913
J01-SKP1-WI11	2011-02-06 18:00:00	12:47:00	human	1	J01-SKP1	WI	11	3.34666884069913
J01-SKP1-WI11	2011-02-06 18:00:00	12:47:00	dog	1	J01-SKP1	WI	11	3.34666884069913
J01-SKP1-WI11	2011-02-06 18:00:00	12:47:00	human	1	J01-SKP1	WI	11	3.34666884069913
J01-SKP1-WI11	2011-02-06 18:00:00	12:47:00	dog	1	J01-SKP1	WI	11	3.34666884069913
J01-SKP1-WI11	2011-02-06 18:00:00	12:48:00	dog	1	J01-SKP1	WI	11	3.35103216382911
J01-SKP1-WI11	2011-02-06 18:00:00	12:48:00	dog	1	J01-SKP1	WI	11	3.35103216382911
J01-SKP1-WI11	2011-02-06 18:00:00	13:40:00	human	1	J01-SKP1	WI	11	3.57792496658838
J01-SKP1-WI11	2011-02-06 18:00:00	13:40:00	human	1	J01-SKP1	WI	11	3.57792496658838
J01-SKP1-WI11	2011-02-06 18:00:00	13:40:00	human	1	J01-SKP1	WI	11	3.57792496658838
J01-SKP1-WI11	2011-02-06 18:00:00	13:41:00	human	1	J01-SKP1	WI	11	3.58228828971836
J01-SKP1-WI11	2011-02-06 18:00:00	13:41:00	dog	1	J01-SKP1	WI	11	3.58228828971836
J01-SKP1-WI11	2011-02-06 18:00:00	13:41:00	human	1	J01-SKP1	WI	11	3.58228828971836
J01-SKP1-WI11	2011-02-06 18:00:00	13:41:00	dog	1	J01-SKP1	WI	11	3.58228828971836
J01-SKP1-WI11	2011-02-06 18:00:00	13:41:00	human	1	J01-SKP1	WI	11	3.58228828971836
J01-SKP1-WI11	2011-02-06 18:00:00	13:41:00	dog	1	J01-SKP1	WI	11	3.58228828971836
J01-SKP1-WI11	2011-02-06 18:00:00	13:54:00	human	1	J01-SKP1	WI	11	3.63901149040818
J01-SKP1-WI11	2011-02-06 18:00:00	13:54:00	dog	1	J01-SKP1	WI	11	3.63901149040818
J01-SKP1-WI11	2011-02-06 18:00:00	13:54:00	human	1	J01-SKP1	WI	11	3.63901149040818
J01-SKP1-WI11	2011-02-06 18:00:00	13:54:00	dog	1	J01-SKP1	WI	11	3.63901149040818
J01-SKP1-WI11	2011-02-06 18:00:00	13:54:00	human	1	J01-SKP1	WI	11	3.63901149040818
J01-SKP1-WI11	2011-02-06 18:00:00	13:54:00	dog	1	J01-SKP1	WI	11	3.63901149040818
J01-SKP1-WI11	2011-02-06 18:00:00	14:01:00	human	1	J01-SKP1	WI	11	3.66955475231808
J01-SKP1-WI11	2011-02-06 18:00:00	14:01:00	human	1	J01-SKP1	WI	11	3.66955475231808
J01-SKP1-WI11	2011-02-06 18:00:00	14:01:00	human	1	J01-SKP1	WI	11	3.66955475231808
J01-SKP1-WI11	2011-02-06 18:00:00	14:39:00	human	1	J01-SKP1	WI	11	3.83536103125754
J01-SKP1-WI11	2011-02-06 18:00:00	14:39:00	dog	1	J01-SKP1	WI	11	3.83536103125754
J01-SKP1-WI11	2011-02-06 18:00:00	14:39:00	human	1	J01-SKP1	WI	11	3.83536103125754
J01-SKP1-WI11	2011-02-06 18:00:00	14:39:00	dog	1	J01-SKP1	WI	11	3.83536103125754
J01-SKP1-WI11	2011-02-06 18:00:00	14:39:00	dog	1	J01-SKP1	WI	11	3.83536103125754
J01-SKP1-WI11	2011-02-06 18:00:00	14:39:00	human	1	J01-SKP1	WI	11	3.83536103125754
J01-SKP1-WI11	2011-02-06 18:00:00	15:01:00	dog	1	J01-SKP1	WI	11	3.93135414011723
J01-SKP1-WI11	2011-02-06 18:00:00	15:01:00	dog	1	J01-SKP1	WI	11	3.93135414011723
J01-SKP1-WI11	2011-02-06 18:00:00	15:01:00	dog	1	J01-SKP1	WI	11	3.93135414011723
J01-SKP1-WI11	2011-02-06 18:00:00	15:04:00	human	1	J01-SKP1	WI	11	3.94444410950718
J01-SKP1-WI11	2011-02-06 18:00:00	15:04:00	dog	1	J01-SKP1	WI	11	3.94444410950718
J01-SKP1-WI11	2011-02-06 18:00:00	15:04:00	human	1	J01-SKP1	WI	11	3.94444410950718
J01-SKP1-WI11	2011-02-06 18:00:00	15:04:00	dog	1	J01-SKP1	WI	11	3.94444410950718
J01-SKP1-WI11	2011-02-06 18:00:00	15:04:00	human	1	J01-SKP1	WI	11	3.94444410950718
J01-SKP1-WI11	2011-02-06 18:00:00	15:04:00	dog	1	J01-SKP1	WI	11	3.94444410950718
J01-SKP1-WI11	2011-02-06 18:00:00	15:17:00	dog	1	J01-SKP1	WI	11	4.001167310197
J01-SKP1-WI11	2011-02-06 18:00:00	15:17:00	dog	1	J01-SKP1	WI	11	4.001167310197
J01-SKP1-WI11	2011-02-06 18:00:00	15:17:00	dog	1	J01-SKP1	WI	11	4.001167310197
J01-SKP1-WI11	2011-02-06 18:00:00	15:18:00	human	1	J01-SKP1	WI	11	4.00553063332699
J01-SKP1-WI11	2011-02-06 18:00:00	15:18:00	dog	1	J01-SKP1	WI	11	4.00553063332699
J01-SKP1-WI11	2011-02-06 18:00:00	15:18:00	human	1	J01-SKP1	WI	11	4.00553063332699
J01-SKP1-WI11	2011-02-06 18:00:00	15:18:00	dog	1	J01-SKP1	WI	11	4.00553063332699
J01-SKP1-WI11	2011-02-06 18:00:00	15:18:00	human	1	J01-SKP1	WI	11	4.00553063332699
J01-SKP1-WI11	2011-02-06 18:00:00	15:18:00	dog	1	J01-SKP1	WI	11	4.00553063332699
J01-SKP1-WI11	2011-02-06 18:00:00	16:02:00	human	1	J01-SKP1	WI	11	4.19751685104636
J01-SKP1-WI11	2011-02-06 18:00:00	16:02:00	human	1	J01-SKP1	WI	11	4.19751685104636
J01-SKP1-WI11	2011-02-06 18:00:00	16:02:00	human	1	J01-SKP1	WI	11	4.19751685104636
J01-SKP1-WI11	2011-02-06 18:00:00	16:12:00	dog	1	J01-SKP1	WI	11	4.24115008234622
J01-SKP1-WI11	2011-02-06 18:00:00	16:12:00	dog	1	J01-SKP1	WI	11	4.24115008234622
J01-SKP1-WI11	2011-02-06 18:00:00	16:12:00	dog	1	J01-SKP1	WI	11	4.24115008234622
J01-SKP1-WI11	2011-02-06 18:00:00	16:34:00	human	1	J01-SKP1	WI	11	4.33714319120591
J01-SKP1-WI11	2011-02-06 18:00:00	16:34:00	dog	1	J01-SKP1	WI	11	4.33714319120591
J01-SKP1-WI11	2011-02-06 18:00:00	16:34:00	human	1	J01-SKP1	WI	11	4.33714319120591
J01-SKP1-WI11	2011-02-06 18:00:00	16:34:00	dog	1	J01-SKP1	WI	11	4.33714319120591
J01-SKP1-WI11	2011-02-06 18:00:00	16:34:00	human	1	J01-SKP1	WI	11	4.33714319120591
J01-SKP1-WI11	2011-02-06 18:00:00	16:34:00	dog	1	J01-SKP1	WI	11	4.33714319120591
J01-SKP1-WI11	2011-02-06 18:00:00	16:57:00	human	1	J01-SKP1	WI	11	4.43749962319558
J01-SKP1-WI11	2011-02-06 18:00:00	16:57:00	dog	1	J01-SKP1	WI	11	4.43749962319558
J01-SKP1-WI11	2011-02-06 18:00:00	16:57:00	human	1	J01-SKP1	WI	11	4.43749962319558
J01-SKP1-WI11	2011-02-06 18:00:00	16:57:00	dog	1	J01-SKP1	WI	11	4.43749962319558
J01-SKP1-WI11	2011-02-06 18:00:00	16:57:00	human	1	J01-SKP1	WI	11	4.43749962319558
J01-SKP1-WI11	2011-02-06 18:00:00	16:57:00	dog	1	J01-SKP1	WI	11	4.43749962319558
J01-SKP1-WI11	2011-02-06 18:00:00	17:07:00	dog	1	J01-SKP1	WI	11	4.48113285449544
J01-SKP1-WI11	2011-02-06 18:00:00	17:07:00	dog	1	J01-SKP1	WI	11	4.48113285449544
J01-SKP1-WI11	2011-02-06 18:00:00	17:07:00	dog	1	J01-SKP1	WI	11	4.48113285449544
J01-SKP1-WI11	2011-02-06 18:00:00	17:27:00	human	1	J01-SKP1	WI	11	4.56839931709516
J01-SKP1-WI11	2011-02-06 18:00:00	17:27:00	dog	1	J01-SKP1	WI	11	4.56839931709516
J01-SKP1-WI11	2011-02-06 18:00:00	17:27:00	human	1	J01-SKP1	WI	11	4.56839931709516
J01-SKP1-WI11	2011-02-06 18:00:00	17:27:00	dog	1	J01-SKP1	WI	11	4.56839931709516
J01-SKP1-WI11	2011-02-06 18:00:00	17:27:00	human	1	J01-SKP1	WI	11	4.56839931709516
J01-SKP1-WI11	2011-02-06 18:00:00	17:27:00	dog	1	J01-SKP1	WI	11	4.56839931709516
J01-SKP1-WI11	2011-02-06 18:00:00	17:31:00	human	1	J01-SKP1	WI	11	4.5858526096151
J01-SKP1-WI11	2011-02-06 18:00:00	17:31:00	human	1	J01-SKP1	WI	11	4.5858526096151
J01-SKP1-WI11	2011-02-06 18:00:00	17:31:00	human	1	J01-SKP1	WI	11	4.5858526096151
J01-SKP1-WI11	2011-02-06 18:00:00	17:32:00	human	2	J01-SKP1	WI	11	4.59021593274509
J01-SKP1-WI11	2011-02-06 18:00:00	17:32:00	human	2	J01-SKP1	WI	11	4.59021593274509
J01-SKP1-WI11	2011-02-06 18:00:00	17:32:00	dog	2	J01-SKP1	WI	11	4.59021593274509
J01-SKP1-WI11	2011-02-06 18:00:00	17:32:00	dog	2	J01-SKP1	WI	11	4.59021593274509
J01-SKP1-WI11	2011-02-06 18:00:00	17:32:00	human	2	J01-SKP1	WI	11	4.59021593274509
J01-SKP1-WI11	2011-02-06 18:00:00	17:32:00	human	2	J01-SKP1	WI	11	4.59021593274509
J01-SKP1-WI11	2011-02-06 18:00:00	17:32:00	dog	3	J01-SKP1	WI	11	4.59021593274509
J01-SKP1-WI11	2011-02-06 18:00:00	17:32:00	dog	3	J01-SKP1	WI	11	4.59021593274509
J01-SKP1-WI11	2011-02-06 18:00:00	17:32:00	dog	3	J01-SKP1	WI	11	4.59021593274509
J01-SKP1-WI11	2011-02-06 18:00:00	17:32:00	human	2	J01-SKP1	WI	11	4.59021593274509
J01-SKP1-WI11	2011-02-06 18:00:00	17:32:00	human	2	J01-SKP1	WI	11	4.59021593274509
J01-SKP1-WI11	2011-02-06 18:00:00	17:32:00	dog	3	J01-SKP1	WI	11	4.59021593274509
J01-SKP1-WI11	2011-02-06 18:00:00	17:32:00	dog	3	J01-SKP1	WI	11	4.59021593274509
J01-SKP1-WI11	2011-02-06 18:00:00	17:32:00	dog	3	J01-SKP1	WI	11	4.59021593274509
J01-SKP1-WI11	2011-02-06 18:00:00	17:58:00	human	1	J01-SKP1	WI	11	4.70366233412472
J01-SKP1-WI11	2011-02-06 18:00:00	17:58:00	dog	1	J01-SKP1	WI	11	4.70366233412472
J01-SKP1-WI11	2011-02-06 18:00:00	17:56:00	human	1	J01-SKP1	WI	11	4.69493568786475
J01-SKP1-WI11	2011-02-06 18:00:00	17:56:00	dog	1	J01-SKP1	WI	11	4.69493568786475
J01-SKP1-WI11	2011-02-06 18:00:00	17:56:00	human	1	J01-SKP1	WI	11	4.69493568786475
J01-SKP1-WI11	2011-02-06 18:00:00	18:20:00	human	1	J01-SKP1	WI	11	4.79965544298441
J01-SKP1-WI11	2011-02-06 18:00:00	18:20:00	human	1	J01-SKP1	WI	11	4.79965544298441
J01-SKP1-WI11	2011-02-06 18:00:00	18:20:00	human	1	J01-SKP1	WI	11	4.79965544298441
J01-SKP1-WI11	2011-02-06 18:00:00	18:42:00	human	1	J01-SKP1	WI	11	4.89564855184409
J01-SKP1-WI11	2011-02-06 18:00:00	18:42:00	dog	1	J01-SKP1	WI	11	4.89564855184409
J01-SKP1-WI11	2011-02-06 18:00:00	18:42:00	human	1	J01-SKP1	WI	11	4.89564855184409
J01-SKP1-WI11	2011-02-06 18:00:00	18:42:00	dog	1	J01-SKP1	WI	11	4.89564855184409
J01-SKP1-WI11	2011-02-06 18:00:00	18:43:00	human	1	J01-SKP1	WI	11	4.90001187497408
J01-SKP1-WI11	2011-02-06 18:00:00	18:43:00	dog	1	J01-SKP1	WI	11	4.90001187497408
J01-SKP1-WI11	2011-02-06 18:00:00	18:46:00	human	1	J01-SKP1	WI	11	4.91310184436404
J01-SKP1-WI11	2011-02-06 18:00:00	18:46:00	dog	1	J01-SKP1	WI	11	4.91310184436404
J01-SKP1-WI11	2011-02-06 18:00:00	18:46:00	human	1	J01-SKP1	WI	11	4.91310184436404
J01-SKP1-WI11	2011-02-06 18:00:00	18:46:00	dog	1	J01-SKP1	WI	11	4.91310184436404
J01-SKP1-WI11	2011-02-06 18:00:00	18:46:00	dog	1	J01-SKP1	WI	11	4.91310184436404
J01-SKP1-WI11	2011-02-06 18:00:00	18:46:00	human	1	J01-SKP1	WI	11	4.91310184436404
J01-SKP1-WI11	2011-02-06 18:00:00	18:46:00	human	1	J01-SKP1	WI	11	4.91310184436404
J01-SKP1-WI11	2011-02-06 18:00:00	18:46:00	dog	1	J01-SKP1	WI	11	4.91310184436404
J01-SKP1-WI11	2011-02-06 18:00:00	18:46:00	human	1	J01-SKP1	WI	11	4.91310184436404
J01-SKP1-WI11	2011-02-06 18:00:00	18:46:00	dog	1	J01-SKP1	WI	11	4.91310184436404
J01-SKP1-WI11	2011-02-06 18:00:00	18:46:00	human	1	J01-SKP1	WI	11	4.91310184436404
J01-SKP1-WI11	2011-02-06 18:00:00	18:46:00	dog	1	J01-SKP1	WI	11	4.91310184436404
J01-SKP1-WI11	2011-02-06 18:00:00	19:04:00	dog	1	J01-SKP1	WI	11	4.99164166070378
J01-SKP1-WI11	2011-02-06 18:00:00	19:04:00	dog	1	J01-SKP1	WI	11	4.99164166070378
J01-SKP1-WI11	2011-02-06 18:00:00	19:04:00	dog	1	J01-SKP1	WI	11	4.99164166070378
J01-SKP1-WI11	2011-02-06 18:00:00	19:52:00	dog	1	J01-SKP1	WI	11	5.2010811709431
J01-SKP1-WI11	2011-02-06 18:00:00	19:52:00	human	1	J01-SKP1	WI	11	5.2010811709431
J01-SKP1-WI11	2011-02-06 18:00:00	19:52:00	human	1	J01-SKP1	WI	11	5.2010811709431
J01-SKP1-WI11	2011-02-06 18:00:00	19:52:00	dog	1	J01-SKP1	WI	11	5.2010811709431
J01-SKP1-WI11	2011-02-06 18:00:00	19:52:00	human	1	J01-SKP1	WI	11	5.2010811709431
J01-SKP1-WI11	2011-02-06 18:00:00	19:52:00	dog	1	J01-SKP1	WI	11	5.2010811709431
J01-SKP1-WI11	2011-02-06 18:00:00	20:21:00	human	2	J01-SKP1	WI	11	5.32761754171269
J01-SKP1-WI11	2011-02-06 18:00:00	20:21:00	human	2	J01-SKP1	WI	11	5.32761754171269
J01-SKP1-WI11	2011-02-06 18:00:00	20:21:00	dog	1	J01-SKP1	WI	11	5.32761754171269
J01-SKP1-WI11	2011-02-06 18:00:00	20:21:00	human	2	J01-SKP1	WI	11	5.32761754171269
J01-SKP1-WI11	2011-02-06 18:00:00	20:21:00	human	2	J01-SKP1	WI	11	5.32761754171269
J01-SKP1-WI11	2011-02-06 18:00:00	20:21:00	dog	1	J01-SKP1	WI	11	5.32761754171269
J01-SKP1-WI11	2011-02-06 18:00:00	20:21:00	human	2	J01-SKP1	WI	11	5.32761754171269
J01-SKP1-WI11	2011-02-06 18:00:00	20:21:00	human	2	J01-SKP1	WI	11	5.32761754171269
J01-SKP1-WI11	2011-02-06 18:00:00	20:21:00	dog	1	J01-SKP1	WI	11	5.32761754171269
J01-SKP1-WI11	2011-02-06 18:00:00	20:21:00	human	1	J01-SKP1	WI	11	5.32761754171269
J01-SKP1-WI11	2011-02-06 18:00:00	20:21:00	dog	1	J01-SKP1	WI	11	5.32761754171269
J01-SKP1-WI11	2011-02-06 18:00:00	20:21:00	dog	1	J01-SKP1	WI	11	5.32761754171269
J01-SKP1-WI11	2011-02-06 18:00:00	20:21:00	dog	1	J01-SKP1	WI	11	5.32761754171269
J01-SKP1-WI11	2011-02-06 18:00:00	20:22:00	human	1	J01-SKP1	WI	11	5.33198086484268
J01-SKP1-WI11	2011-02-06 18:00:00	20:22:00	dog	1	J01-SKP1	WI	11	5.33198086484268
J01-SKP1-WI11	2011-02-06 18:00:00	20:22:00	human	1	J01-SKP1	WI	11	5.33198086484268
J01-SKP1-WI11	2011-02-06 18:00:00	20:22:00	dog	1	J01-SKP1	WI	11	5.33198086484268
J01-SKP1-WI11	2011-02-06 18:00:00	20:22:00	human	1	J01-SKP1	WI	11	5.33198086484268
J01-SKP1-WI11	2011-02-06 18:00:00	20:22:00	dog	1	J01-SKP1	WI	11	5.33198086484268
J01-SKP1-WI11	2011-02-06 18:00:00	20:51:00	human	1	J01-SKP1	WI	11	5.45851723561227
J01-SKP1-WI11	2011-02-06 18:00:00	20:51:00	dog	1	J01-SKP1	WI	11	5.45851723561227
J01-SKP1-WI11	2011-02-06 18:00:00	20:51:00	human	1	J01-SKP1	WI	11	5.45851723561227
J01-SKP1-WI11	2011-02-06 18:00:00	20:51:00	human	1	J01-SKP1	WI	11	5.45851723561227
J01-SKP1-WI11	2011-02-06 18:00:00	21:10:00	dog	1	J01-SKP1	WI	11	5.541420375082
J01-SKP1-WI11	2011-02-06 18:00:00	21:10:00	human	1	J01-SKP1	WI	11	5.541420375082
J01-SKP1-WI11	2011-02-06 18:00:00	21:10:00	human	1	J01-SKP1	WI	11	5.541420375082
J01-SKP1-WI11	2011-02-06 18:00:00	21:10:00	dog	1	J01-SKP1	WI	11	5.541420375082
J01-SKP1-WI11	2011-02-06 18:00:00	21:10:00	human	1	J01-SKP1	WI	11	5.541420375082
J01-SKP1-WI11	2011-02-06 18:00:00	21:10:00	dog	1	J01-SKP1	WI	11	5.541420375082
J01-SKP1-WI11	2011-02-06 18:00:00	21:10:00	human	1	J01-SKP1	WI	11	5.541420375082
J01-SKP1-WI11	2011-02-06 18:00:00	21:10:00	dog	1	J01-SKP1	WI	11	5.541420375082
J01-SKP1-WI11	2011-02-06 18:00:00	21:35:00	human	1	J01-SKP1	WI	11	5.65050345333164
J01-SKP1-WI11	2011-02-06 18:00:00	21:35:00	dog	1	J01-SKP1	WI	11	5.65050345333164
J01-SKP1-WI11	2011-02-06 18:00:00	21:35:00	human	1	J01-SKP1	WI	11	5.65050345333164
J01-SKP1-WI11	2011-02-06 18:00:00	21:35:00	dog	1	J01-SKP1	WI	11	5.65050345333164
J01-SKP1-WI11	2011-02-06 18:00:00	21:35:00	human	1	J01-SKP1	WI	11	5.65050345333164
J01-SKP1-WI11	2011-02-06 18:00:00	21:35:00	dog	1	J01-SKP1	WI	11	5.65050345333164
J01-SKP1-WI11	2011-02-06 18:00:00	21:48:00	dog	1	J01-SKP1	WI	11	5.70722665402146
J01-SKP1-WI11	2011-02-06 18:00:00	21:48:00	dog	1	J01-SKP1	WI	11	5.70722665402146
J01-SKP1-WI11	2011-02-06 18:00:00	21:48:00	dog	1	J01-SKP1	WI	11	5.70722665402146
J01-SKP1-WI11	2011-02-06 18:00:00	21:49:00	human	1	J01-SKP1	WI	11	5.71158997715144
J01-SKP1-WI11	2011-02-06 18:00:00	21:49:00	dog	1	J01-SKP1	WI	11	5.71158997715144
J01-SKP1-WI11	2011-02-06 18:00:00	21:49:00	human	1	J01-SKP1	WI	11	5.71158997715144
J01-SKP1-WI11	2011-02-06 18:00:00	21:49:00	dog	1	J01-SKP1	WI	11	5.71158997715144
J01-SKP1-WI11	2011-02-06 18:00:00	21:49:00	human	1	J01-SKP1	WI	11	5.71158997715144
J01-SKP1-WI11	2011-02-06 18:00:00	21:49:00	dog	1	J01-SKP1	WI	11	5.71158997715144
J01-SKP1-WI11	2011-02-06 18:00:00	21:54:00	human	1	J01-SKP1	WI	11	5.73340659280137
J01-SKP1-WI11	2011-02-06 18:00:00	21:54:00	human	1	J01-SKP1	WI	11	5.73340659280137
J01-SKP1-WI11	2011-02-06 18:00:00	21:54:00	dog	1	J01-SKP1	WI	11	5.73340659280137
J01-SKP1-WI11	2011-02-06 18:00:00	21:54:00	human	1	J01-SKP1	WI	11	5.73340659280137
J01-SKP1-WI11	2011-02-06 18:00:00	21:54:00	dog	1	J01-SKP1	WI	11	5.73340659280137
J01-SKP1-WI11	2011-02-06 18:00:00	23:10:00	human	1	J01-SKP1	WI	11	6.0650191506803
J01-SKP1-WI11	2011-02-06 18:00:00	23:10:00	dog	1	J01-SKP1	WI	11	6.0650191506803
J01-SKP1-WI11	2011-02-06 18:00:00	23:10:00	dog	1	J01-SKP1	WI	11	6.0650191506803
J01-SKP1-WI11	2011-02-06 18:00:00	23:10:00	human	1	J01-SKP1	WI	11	6.0650191506803
J01-SKP1-WI11	2011-02-06 18:00:00	23:10:00	dog	2	J01-SKP1	WI	11	6.0650191506803
J01-SKP1-WI11	2011-02-06 18:00:00	23:10:00	dog	2	J01-SKP1	WI	11	6.0650191506803
J01-SKP1-WI11	2011-02-06 18:00:00	23:10:00	human	1	J01-SKP1	WI	11	6.0650191506803
J01-SKP1-WI11	2011-02-06 18:00:00	23:10:00	dog	2	J01-SKP1	WI	11	6.0650191506803
J01-SKP1-WI11	2011-02-06 18:00:00	23:10:00	dog	2	J01-SKP1	WI	11	6.0650191506803
J01-SKP1-WI11	2011-02-07 18:00:00	06:56:00	human	1	J01-SKP1	WI	11	1.8151424220741
J01-SKP1-WI11	2011-02-07 18:00:00	06:56:00	dog	1	J01-SKP1	WI	11	1.8151424220741
J01-SKP1-WI11	2011-02-07 18:00:00	06:56:00	human	1	J01-SKP1	WI	11	1.8151424220741
J01-SKP1-WI11	2011-02-07 18:00:00	06:56:00	dog	1	J01-SKP1	WI	11	1.8151424220741
J01-SKP1-WI11	2011-02-07 18:00:00	06:56:00	human	1	J01-SKP1	WI	11	1.8151424220741
J01-SKP1-WI11	2011-02-07 18:00:00	06:56:00	dog	1	J01-SKP1	WI	11	1.8151424220741
J01-SKP1-WI11	2011-02-07 18:00:00	07:11:00	dog	1	J01-SKP1	WI	11	1.88059226902389
J01-SKP1-WI11	2011-02-07 18:00:00	07:11:00	human	1	J01-SKP1	WI	11	1.88059226902389
J01-SKP1-WI11	2011-02-07 18:00:00	07:11:00	human	1	J01-SKP1	WI	11	1.88059226902389
J01-SKP1-WI11	2011-02-07 18:00:00	07:11:00	dog	1	J01-SKP1	WI	11	1.88059226902389
J01-SKP1-WI11	2011-02-07 18:00:00	07:11:00	human	1	J01-SKP1	WI	11	1.88059226902389
J01-SKP1-WI11	2011-02-07 18:00:00	07:11:00	dog	1	J01-SKP1	WI	11	1.88059226902389
J01-SKP1-WI11	2011-02-07 18:00:00	07:32:00	human	1	J01-SKP1	WI	11	1.97222205475359
J01-SKP1-WI11	2011-02-07 18:00:00	07:32:00	dog	1	J01-SKP1	WI	11	1.97222205475359
J01-SKP1-WI11	2011-02-07 18:00:00	07:32:00	human	1	J01-SKP1	WI	11	1.97222205475359
J01-SKP1-WI11	2011-02-07 18:00:00	07:32:00	dog	1	J01-SKP1	WI	11	1.97222205475359
J01-SKP1-WI11	2011-02-07 18:00:00	07:32:00	human	1	J01-SKP1	WI	11	1.97222205475359
J01-SKP1-WI11	2011-02-07 18:00:00	07:32:00	dog	1	J01-SKP1	WI	11	1.97222205475359
J01-SKP1-WI11	2011-02-07 18:00:00	07:39:00	dog	1	J01-SKP1	WI	11	2.00276531666349
J01-SKP1-WI11	2011-02-07 18:00:00	07:39:00	dog	1	J01-SKP1	WI	11	2.00276531666349
J01-SKP1-WI11	2011-02-07 18:00:00	07:39:00	dog	1	J01-SKP1	WI	11	2.00276531666349
J01-SKP1-WI11	2011-02-07 18:00:00	07:40:00	dog	1	J01-SKP1	WI	11	2.00712863979348
J01-SKP1-WI11	2011-02-07 18:00:00	07:40:00	dog	1	J01-SKP1	WI	11	2.00712863979348
J01-SKP1-WI11	2011-02-07 18:00:00	07:40:00	dog	1	J01-SKP1	WI	11	2.00712863979348
J01-SKP1-WI11	2011-02-07 18:00:00	07:40:00	human	1	J01-SKP1	WI	11	2.00712863979348
J01-SKP1-WI11	2011-02-07 18:00:00	07:40:00	dog	1	J01-SKP1	WI	11	2.00712863979348
J01-SKP1-WI11	2011-02-07 18:00:00	07:40:00	human	1	J01-SKP1	WI	11	2.00712863979348
J01-SKP1-WI11	2011-02-07 18:00:00	07:40:00	dog	1	J01-SKP1	WI	11	2.00712863979348
J01-SKP1-WI11	2011-02-07 18:00:00	07:40:00	dog	1	J01-SKP1	WI	11	2.00712863979348
J01-SKP1-WI11	2011-02-07 18:00:00	07:40:00	human	1	J01-SKP1	WI	11	2.00712863979348
J01-SKP1-WI11	2011-02-07 18:00:00	08:24:00	human	1	J01-SKP1	WI	11	2.19911485751286
J01-SKP1-WI11	2011-02-07 18:00:00	08:24:00	dog	1	J01-SKP1	WI	11	2.19911485751286
J01-SKP1-WI11	2011-02-07 18:00:00	08:24:00	human	1	J01-SKP1	WI	11	2.19911485751286
J01-SKP1-WI11	2011-02-07 18:00:00	08:24:00	dog	1	J01-SKP1	WI	11	2.19911485751286
J01-SKP1-WI11	2011-02-07 18:00:00	08:24:00	human	1	J01-SKP1	WI	11	2.19911485751286
J01-SKP1-WI11	2011-02-07 18:00:00	08:24:00	dog	1	J01-SKP1	WI	11	2.19911485751286
J01-SKP1-WI11	2011-02-07 18:00:00	08:27:00	human	1	J01-SKP1	WI	11	2.21220482690281
J01-SKP1-WI11	2011-02-07 18:00:00	08:27:00	dog	1	J01-SKP1	WI	11	2.21220482690281
J01-SKP1-WI11	2011-02-07 18:00:00	08:27:00	human	1	J01-SKP1	WI	11	2.21220482690281
J01-SKP1-WI11	2011-02-07 18:00:00	08:27:00	dog	1	J01-SKP1	WI	11	2.21220482690281
J01-SKP1-WI11	2011-02-07 18:00:00	08:27:00	human	1	J01-SKP1	WI	11	2.21220482690281
J01-SKP1-WI11	2011-02-07 18:00:00	08:27:00	dog	1	J01-SKP1	WI	11	2.21220482690281
J01-SKP1-WI11	2011-02-07 18:00:00	08:40:00	human	1	J01-SKP1	WI	11	2.26892802759263
J01-SKP1-WI11	2011-02-07 18:00:00	08:40:00	dog	1	J01-SKP1	WI	11	2.26892802759263
J01-SKP1-WI11	2011-02-07 18:00:00	08:40:00	human	1	J01-SKP1	WI	11	2.26892802759263
J01-SKP1-WI11	2011-02-07 18:00:00	08:40:00	dog	1	J01-SKP1	WI	11	2.26892802759263
J01-SKP1-WI11	2011-02-07 18:00:00	08:40:00	human	1	J01-SKP1	WI	11	2.26892802759263
J01-SKP1-WI11	2011-02-07 18:00:00	08:40:00	dog	1	J01-SKP1	WI	11	2.26892802759263
J01-SKP1-WI11	2011-02-07 18:00:00	09:21:00	dog	1	J01-SKP1	WI	11	2.44782427592205
J01-SKP1-WI11	2011-02-07 18:00:00	09:21:00	dog	1	J01-SKP1	WI	11	2.44782427592205
J01-SKP1-WI11	2011-02-07 18:00:00	09:21:00	dog	1	J01-SKP1	WI	11	2.44782427592205
J01-SKP1-WI11	2011-02-07 18:00:00	09:31:00	human	1	J01-SKP1	WI	11	2.49145750722191
J01-SKP1-WI11	2011-02-07 18:00:00	10:47:00	human	1	J01-SKP1	WI	11	2.82307006510083
J01-SKP1-WI11	2011-02-07 18:00:00	10:47:00	dog	1	J01-SKP1	WI	11	2.82307006510083
J01-SKP1-WI11	2011-02-07 18:00:00	10:47:00	human	1	J01-SKP1	WI	11	2.82307006510083
J01-SKP1-WI11	2011-02-07 18:00:00	10:47:00	dog	1	J01-SKP1	WI	11	2.82307006510083
J01-SKP1-WI11	2011-02-07 18:00:00	10:47:00	human	1	J01-SKP1	WI	11	2.82307006510083
J01-SKP1-WI11	2011-02-07 18:00:00	10:47:00	dog	1	J01-SKP1	WI	11	2.82307006510083
J01-SKP1-WI11	2011-02-07 18:00:00	11:02:00	human	1	J01-SKP1	WI	11	2.88851991205062
J01-SKP1-WI11	2011-02-07 18:00:00	11:02:00	dog	1	J01-SKP1	WI	11	2.88851991205062
J01-SKP1-WI11	2011-02-07 18:00:00	11:02:00	human	1	J01-SKP1	WI	11	2.88851991205062
J01-SKP1-WI11	2011-02-07 18:00:00	11:02:00	dog	1	J01-SKP1	WI	11	2.88851991205062
J01-SKP1-WI11	2011-02-07 18:00:00	11:02:00	human	1	J01-SKP1	WI	11	2.88851991205062
J01-SKP1-WI11	2011-02-07 18:00:00	11:02:00	dog	1	J01-SKP1	WI	11	2.88851991205062
J01-SKP1-WI11	2011-02-07 18:00:00	11:05:00	dog	1	J01-SKP1	WI	11	2.90160988144057
J01-SKP1-WI11	2011-02-07 18:00:00	11:05:00	dog	1	J01-SKP1	WI	11	2.90160988144057
J01-SKP1-WI11	2011-02-07 18:00:00	11:05:00	dog	1	J01-SKP1	WI	11	2.90160988144057
J01-SKP1-WI11	2011-02-07 18:00:00	12:33:00	human	1	J01-SKP1	WI	11	3.28558231687933
J01-SKP1-WI11	2011-02-07 18:00:00	12:33:00	human	1	J01-SKP1	WI	11	3.28558231687933
J01-SKP1-WI11	2011-02-07 18:00:00	12:33:00	human	1	J01-SKP1	WI	11	3.28558231687933
J01-SKP1-WI11	2011-02-07 18:00:00	12:34:00	human	1	J01-SKP1	WI	11	3.28994564000931
J01-SKP1-WI11	2011-02-07 18:00:00	12:34:00	human	1	J01-SKP1	WI	11	3.28994564000931
J01-SKP1-WI11	2011-02-07 18:00:00	12:34:00	human	1	J01-SKP1	WI	11	3.28994564000931
J01-SKP1-WI11	2011-02-07 18:00:00	12:37:00	human	1	J01-SKP1	WI	11	3.30303560939927
J01-SKP1-WI11	2011-02-07 18:00:00	12:37:00	human	1	J01-SKP1	WI	11	3.30303560939927
J01-SKP1-WI11	2011-02-07 18:00:00	12:37:00	human	1	J01-SKP1	WI	11	3.30303560939927
J01-SKP1-WI11	2011-02-07 18:00:00	13:04:00	human	1	J01-SKP1	WI	11	3.42084533390889
J01-SKP1-WI11	2011-02-07 18:00:00	13:04:00	dog	1	J01-SKP1	WI	11	3.42084533390889
J01-SKP1-WI11	2011-02-07 18:00:00	13:04:00	human	1	J01-SKP1	WI	11	3.42084533390889
J01-SKP1-WI11	2011-02-07 18:00:00	13:04:00	dog	1	J01-SKP1	WI	11	3.42084533390889
J01-SKP1-WI11	2011-02-07 18:00:00	13:04:00	human	1	J01-SKP1	WI	11	3.42084533390889
J01-SKP1-WI11	2011-02-07 18:00:00	13:04:00	dog	1	J01-SKP1	WI	11	3.42084533390889
J01-SKP1-WI11	2011-02-07 18:00:00	13:20:00	dog	1	J01-SKP1	WI	11	3.49065850398866
J01-SKP1-WI11	2011-02-07 18:00:00	13:20:00	dog	1	J01-SKP1	WI	11	3.49065850398866
J01-SKP1-WI11	2011-02-07 18:00:00	13:20:00	dog	1	J01-SKP1	WI	11	3.49065850398866
J01-SKP1-WI11	2011-02-07 18:00:00	13:20:00	human	1	J01-SKP1	WI	11	3.49065850398866
J01-SKP1-WI11	2011-02-07 18:00:00	13:20:00	dog	1	J01-SKP1	WI	11	3.49065850398866
J01-SKP1-WI11	2011-02-07 18:00:00	13:21:00	human	1	J01-SKP1	WI	11	3.49502182711865
J01-SKP1-WI11	2011-02-07 18:00:00	13:21:00	dog	1	J01-SKP1	WI	11	3.49502182711865
J01-SKP1-WI11	2011-02-07 18:00:00	13:21:00	human	1	J01-SKP1	WI	11	3.49502182711865
J01-SKP1-WI11	2011-02-07 18:00:00	13:21:00	dog	1	J01-SKP1	WI	11	3.49502182711865
J01-SKP1-WI11	2011-02-07 18:00:00	14:37:00	dog	1	J01-SKP1	WI	11	3.82663438499757
J01-SKP1-WI11	2011-02-07 18:00:00	14:37:00	dog	1	J01-SKP1	WI	11	3.82663438499757
J01-SKP1-WI11	2011-02-07 18:00:00	14:37:00	dog	1	J01-SKP1	WI	11	3.82663438499757
J01-SKP1-WI11	2011-02-07 18:00:00	15:06:00	human	1	J01-SKP1	WI	11	3.95317075576716
J01-SKP1-WI11	2011-02-07 18:00:00	15:06:00	human	1	J01-SKP1	WI	11	3.95317075576716
J01-SKP1-WI11	2011-02-07 18:00:00	15:06:00	human	1	J01-SKP1	WI	11	3.95317075576716
J01-SKP1-WI11	2011-02-07 18:00:00	15:09:00	dog	1	J01-SKP1	WI	11	3.96626072515711
J01-SKP1-WI11	2011-02-07 18:00:00	15:09:00	dog	1	J01-SKP1	WI	11	3.96626072515711
J01-SKP1-WI11	2011-02-07 18:00:00	15:09:00	dog	1	J01-SKP1	WI	11	3.96626072515711
J01-SKP1-WI11	2011-02-07 18:00:00	15:09:00	human	1	J01-SKP1	WI	11	3.96626072515711
J01-SKP1-WI11	2011-02-07 18:00:00	15:09:00	dog	1	J01-SKP1	WI	11	3.96626072515711
J01-SKP1-WI11	2011-02-07 18:00:00	15:09:00	human	1	J01-SKP1	WI	11	3.96626072515711
J01-SKP1-WI11	2011-02-07 18:00:00	15:09:00	dog	1	J01-SKP1	WI	11	3.96626072515711
J01-SKP1-WI11	2011-02-07 18:00:00	15:09:00	human	1	J01-SKP1	WI	11	3.96626072515711
J01-SKP1-WI11	2011-02-07 18:00:00	15:09:00	dog	1	J01-SKP1	WI	11	3.96626072515711
J01-SKP1-WI11	2011-02-07 18:00:00	15:10:00	human	1	J01-SKP1	WI	11	3.9706240482871
J01-SKP1-WI11	2011-02-07 18:00:00	15:10:00	dog	1	J01-SKP1	WI	11	3.9706240482871
J01-SKP1-WI11	2011-02-07 18:00:00	15:10:00	human	1	J01-SKP1	WI	11	3.9706240482871
J01-SKP1-WI11	2011-02-07 18:00:00	15:10:00	dog	1	J01-SKP1	WI	11	3.9706240482871
J01-SKP1-WI11	2011-02-07 18:00:00	15:10:00	dog	1	J01-SKP1	WI	11	3.9706240482871
J01-SKP1-WI11	2011-02-07 18:00:00	15:10:00	human	1	J01-SKP1	WI	11	3.9706240482871
J01-SKP1-WI11	2011-02-07 18:00:00	15:10:00	human	1	J01-SKP1	WI	11	3.9706240482871
J01-SKP1-WI11	2011-02-07 18:00:00	15:10:00	dog	1	J01-SKP1	WI	11	3.9706240482871
J01-SKP1-WI11	2011-02-07 18:00:00	15:10:00	human	1	J01-SKP1	WI	11	3.9706240482871
J01-SKP1-WI11	2011-02-07 18:00:00	15:10:00	dog	1	J01-SKP1	WI	11	3.9706240482871
J01-SKP1-WI11	2011-02-07 18:00:00	15:10:00	human	1	J01-SKP1	WI	11	3.9706240482871
J01-SKP1-WI11	2011-02-07 18:00:00	15:10:00	dog	1	J01-SKP1	WI	11	3.9706240482871
J01-SKP1-WI11	2011-02-07 18:00:00	15:11:00	dog	1	J01-SKP1	WI	11	3.97498737141709
J01-SKP1-WI11	2011-02-07 18:00:00	15:11:00	dog	1	J01-SKP1	WI	11	3.97498737141709
J01-SKP1-WI11	2011-02-07 18:00:00	15:11:00	dog	1	J01-SKP1	WI	11	3.97498737141709
J01-SKP1-WI11	2011-02-07 18:00:00	15:36:00	human	1	J01-SKP1	WI	11	4.08407044966673
J01-SKP1-WI11	2011-02-07 18:00:00	15:36:00	dog	1	J01-SKP1	WI	11	4.08407044966673
J01-SKP1-WI11	2011-02-07 18:00:00	15:36:00	human	1	J01-SKP1	WI	11	4.08407044966673
J01-SKP1-WI11	2011-02-07 18:00:00	15:36:00	dog	1	J01-SKP1	WI	11	4.08407044966673
J01-SKP1-WI11	2011-02-07 18:00:00	15:36:00	human	1	J01-SKP1	WI	11	4.08407044966673
J01-SKP1-WI11	2011-02-07 18:00:00	15:36:00	dog	1	J01-SKP1	WI	11	4.08407044966673
J01-SKP1-WI11	2011-02-07 18:00:00	15:36:00	human	1	J01-SKP1	WI	11	4.08407044966673
J01-SKP1-WI11	2011-02-07 18:00:00	15:36:00	human	1	J01-SKP1	WI	11	4.08407044966673
J01-SKP1-WI11	2011-02-07 18:00:00	15:36:00	human	1	J01-SKP1	WI	11	4.08407044966673
J01-SKP1-WI11	2011-02-07 18:00:00	16:09:00	human	1	J01-SKP1	WI	11	4.22806011295626
J01-SKP1-WI11	2011-02-07 18:00:00	16:09:00	human	1	J01-SKP1	WI	11	4.22806011295626
J01-SKP1-WI11	2011-02-07 18:00:00	16:09:00	human	1	J01-SKP1	WI	11	4.22806011295626
J01-SKP1-WI11	2011-02-07 18:00:00	16:11:00	human	1	J01-SKP1	WI	11	4.23678675921624
J01-SKP1-WI11	2011-02-07 18:00:00	16:11:00	human	1	J01-SKP1	WI	11	4.23678675921624
J01-SKP1-WI11	2011-02-07 18:00:00	16:11:00	human	1	J01-SKP1	WI	11	4.23678675921624
J01-SKP1-WI11	2011-02-07 18:00:00	16:14:00	human	1	J01-SKP1	WI	11	4.24987672860619
J01-SKP1-WI11	2011-02-07 18:00:00	16:14:00	dog	1	J01-SKP1	WI	11	4.24987672860619
J01-SKP1-WI11	2011-02-07 18:00:00	16:14:00	human	1	J01-SKP1	WI	11	4.24987672860619
J01-SKP1-WI11	2011-02-07 18:00:00	16:14:00	dog	1	J01-SKP1	WI	11	4.24987672860619
J01-SKP1-WI11	2011-02-07 18:00:00	16:14:00	human	1	J01-SKP1	WI	11	4.24987672860619
J01-SKP1-WI11	2011-02-07 18:00:00	16:14:00	dog	1	J01-SKP1	WI	11	4.24987672860619
J01-SKP1-WI11	2011-02-07 18:00:00	16:26:00	dog	1	J01-SKP1	WI	11	4.30223660616602
J01-SKP1-WI11	2011-02-07 18:00:00	16:26:00	dog	1	J01-SKP1	WI	11	4.30223660616602
J01-SKP1-WI11	2011-02-07 18:00:00	16:26:00	dog	1	J01-SKP1	WI	11	4.30223660616602
J01-SKP1-WI11	2011-02-07 18:00:00	16:27:00	dog	1	J01-SKP1	WI	11	4.30659992929601
J01-SKP1-WI11	2011-02-07 18:00:00	16:27:00	dog	1	J01-SKP1	WI	11	4.30659992929601
J01-SKP1-WI11	2011-02-07 18:00:00	16:27:00	dog	1	J01-SKP1	WI	11	4.30659992929601
J01-SKP1-WI11	2011-02-07 18:00:00	16:27:00	human	1	J01-SKP1	WI	11	4.30659992929601
J01-SKP1-WI11	2011-02-07 18:00:00	16:27:00	human	1	J01-SKP1	WI	11	4.30659992929601
J01-SKP1-WI11	2011-02-07 18:00:00	16:27:00	human	1	J01-SKP1	WI	11	4.30659992929601
J01-SKP1-WI11	2011-02-07 18:00:00	17:02:00	human	1	J01-SKP1	WI	11	4.45931623884551
J01-SKP1-WI11	2011-02-07 18:00:00	17:02:00	dog	2	J01-SKP1	WI	11	4.45931623884551
J01-SKP1-WI11	2011-02-07 18:00:00	17:02:00	dog	2	J01-SKP1	WI	11	4.45931623884551
J01-SKP1-WI11	2011-02-07 18:00:00	17:02:00	human	1	J01-SKP1	WI	11	4.45931623884551
J01-SKP1-WI11	2011-02-07 18:00:00	17:02:00	dog	2	J01-SKP1	WI	11	4.45931623884551
J01-SKP1-WI11	2011-02-07 18:00:00	17:02:00	dog	2	J01-SKP1	WI	11	4.45931623884551
J01-SKP1-WI11	2011-02-07 18:00:00	17:02:00	human	1	J01-SKP1	WI	11	4.45931623884551
J01-SKP1-WI11	2011-02-07 18:00:00	17:02:00	dog	2	J01-SKP1	WI	11	4.45931623884551
J01-SKP1-WI11	2011-02-07 18:00:00	17:02:00	dog	2	J01-SKP1	WI	11	4.45931623884551
J01-SKP1-WI11	2011-02-07 18:00:00	17:10:00	human	1	J01-SKP1	WI	11	4.4942228238854
J01-SKP1-WI11	2011-02-07 18:00:00	17:10:00	human	1	J01-SKP1	WI	11	4.4942228238854
J01-SKP1-WI11	2011-02-07 18:00:00	17:10:00	human	1	J01-SKP1	WI	11	4.4942228238854
J01-SKP1-WI11	2011-02-07 18:00:00	17:23:00	dog	1	J01-SKP1	WI	11	4.55094602457521
J01-SKP1-WI11	2011-02-07 18:00:00	17:23:00	human	1	J01-SKP1	WI	11	4.55094602457521
J01-SKP1-WI11	2011-02-07 18:00:00	17:23:00	dog	1	J01-SKP1	WI	11	4.55094602457521
J01-SKP1-WI11	2011-02-07 18:00:00	17:23:00	human	1	J01-SKP1	WI	11	4.55094602457521
J01-SKP1-WI11	2011-02-07 18:00:00	17:23:00	dog	1	J01-SKP1	WI	11	4.55094602457521
J01-SKP1-WI11	2011-02-07 18:00:00	17:52:00	dog	1	J01-SKP1	WI	11	4.6774823953448
J01-SKP1-WI11	2011-02-07 18:00:00	17:52:00	dog	1	J01-SKP1	WI	11	4.6774823953448
J01-SKP1-WI11	2011-02-07 18:00:00	17:52:00	dog	1	J01-SKP1	WI	11	4.6774823953448
J01-SKP1-WI11	2011-02-07 18:00:00	17:59:00	human	1	J01-SKP1	WI	11	4.7080256572547
J01-SKP1-WI11	2011-02-07 18:00:00	17:59:00	human	1	J01-SKP1	WI	11	4.7080256572547
J01-SKP1-WI11	2011-02-07 18:00:00	18:25:00	human	1	J01-SKP1	WI	11	4.82147205863434
J01-SKP1-WI11	2011-02-07 18:00:00	18:25:00	dog	1	J01-SKP1	WI	11	4.82147205863434
J01-SKP1-WI11	2011-02-07 18:00:00	18:25:00	human	1	J01-SKP1	WI	11	4.82147205863434
J01-SKP1-WI11	2011-02-07 18:00:00	18:25:00	dog	1	J01-SKP1	WI	11	4.82147205863434
J01-SKP1-WI11	2011-02-07 18:00:00	18:25:00	human	1	J01-SKP1	WI	11	4.82147205863434
J01-SKP1-WI11	2011-02-07 18:00:00	19:49:00	human	1	J01-SKP1	WI	11	5.18799120155314
J01-SKP1-WI11	2011-02-07 18:00:00	19:49:00	dog	1	J01-SKP1	WI	11	5.18799120155314
J01-SKP1-WI11	2011-02-07 18:00:00	19:49:00	human	1	J01-SKP1	WI	11	5.18799120155314
J01-SKP1-WI11	2011-02-07 18:00:00	19:49:00	dog	1	J01-SKP1	WI	11	5.18799120155314
J01-SKP1-WI11	2011-02-07 18:00:00	19:49:00	human	1	J01-SKP1	WI	11	5.18799120155314
J01-SKP1-WI11	2011-02-07 18:00:00	19:49:00	dog	1	J01-SKP1	WI	11	5.18799120155314
J01-SKP1-WI11	2011-02-07 18:00:00	20:41:00	human	1	J01-SKP1	WI	11	5.41488400431241
J01-SKP1-WI11	2011-02-07 18:00:00	20:41:00	dog	1	J01-SKP1	WI	11	5.41488400431241
J01-SKP1-WI11	2011-02-07 18:00:00	20:41:00	human	1	J01-SKP1	WI	11	5.41488400431241
J01-SKP1-WI11	2011-02-07 18:00:00	20:41:00	dog	1	J01-SKP1	WI	11	5.41488400431241
J01-SKP1-WI11	2011-02-07 18:00:00	20:41:00	human	1	J01-SKP1	WI	11	5.41488400431241
J01-SKP1-WI11	2011-02-07 18:00:00	20:41:00	dog	1	J01-SKP1	WI	11	5.41488400431241
J01-SKP1-WI11	2011-02-07 18:00:00	20:44:00	human	1	J01-SKP1	WI	11	5.42797397370236
J01-SKP1-WI11	2011-02-07 18:00:00	20:44:00	dog	1	J01-SKP1	WI	11	5.42797397370236
J01-SKP1-WI11	2011-02-07 18:00:00	20:44:00	dog	1	J01-SKP1	WI	11	5.42797397370236
J01-SKP1-WI11	2011-02-07 18:00:00	20:44:00	human	1	J01-SKP1	WI	11	5.42797397370236
J01-SKP1-WI11	2011-02-07 18:00:00	20:44:00	human	1	J01-SKP1	WI	11	5.42797397370236
J01-SKP1-WI11	2011-02-07 18:00:00	20:44:00	dog	1	J01-SKP1	WI	11	5.42797397370236
J01-SKP1-WI11	2011-02-07 18:00:00	21:17:00	human	1	J01-SKP1	WI	11	5.5719636369919
J01-SKP1-WI11	2011-02-07 18:00:00	21:17:00	human	1	J01-SKP1	WI	11	5.5719636369919
J01-SKP1-WI11	2011-02-07 18:00:00	21:17:00	human	1	J01-SKP1	WI	11	5.5719636369919
J01-SKP1-WI11	2011-02-07 18:00:00	21:18:00	human	1	J01-SKP1	WI	11	5.57632696012188
J01-SKP1-WI11	2011-02-07 18:00:00	21:18:00	human	1	J01-SKP1	WI	11	5.57632696012188
J01-SKP1-WI11	2011-02-07 18:00:00	21:18:00	human	1	J01-SKP1	WI	11	5.57632696012188
J01-SKP1-WI11	2011-02-07 18:00:00	21:35:00	human	1	J01-SKP1	WI	11	5.65050345333164
J01-SKP1-WI11	2011-02-07 18:00:00	21:35:00	human	1	J01-SKP1	WI	11	5.65050345333164
J01-SKP1-WI11	2011-02-07 18:00:00	21:35:00	human	1	J01-SKP1	WI	11	5.65050345333164
J01-SKP1-WI11	2011-02-07 18:00:00	21:36:00	human	1	J01-SKP1	WI	11	5.65486677646163
J01-SKP1-WI11	2011-02-07 18:00:00	21:36:00	dog	1	J01-SKP1	WI	11	5.65486677646163
J01-SKP1-WI11	2011-02-07 18:00:00	21:36:00	human	1	J01-SKP1	WI	11	5.65486677646163
J01-SKP1-WI11	2011-02-07 18:00:00	21:36:00	dog	1	J01-SKP1	WI	11	5.65486677646163
J01-SKP1-WI11	2011-02-07 18:00:00	21:36:00	human	1	J01-SKP1	WI	11	5.65486677646163
J01-SKP1-WI11	2011-02-07 18:00:00	21:36:00	dog	1	J01-SKP1	WI	11	5.65486677646163
J01-SKP1-WI11	2011-02-07 18:00:00	22:23:00	dog	1	J01-SKP1	WI	11	5.85994296357096
J01-SKP1-WI11	2011-02-07 18:00:00	22:23:00	dog	1	J01-SKP1	WI	11	5.85994296357096
J01-SKP1-WI11	2011-02-07 18:00:00	22:23:00	human	1	J01-SKP1	WI	11	5.85994296357096
J01-SKP1-WI11	2011-02-07 18:00:00	22:27:00	human	1	J01-SKP1	WI	11	5.8773962560909
J01-SKP1-WI11	2011-02-07 18:00:00	22:27:00	dog	1	J01-SKP1	WI	11	5.8773962560909
J01-SKP1-WI11	2011-02-07 18:00:00	22:27:00	human	1	J01-SKP1	WI	11	5.8773962560909
J01-SKP1-WI11	2011-02-07 18:00:00	22:27:00	dog	1	J01-SKP1	WI	11	5.8773962560909
J01-SKP1-WI11	2011-02-07 18:00:00	22:27:00	human	1	J01-SKP1	WI	11	5.8773962560909
J01-SKP1-WI11	2011-02-07 18:00:00	22:27:00	dog	1	J01-SKP1	WI	11	5.8773962560909
J01-SKP1-WI11	2011-02-07 18:00:00	22:27:00	human	1	J01-SKP1	WI	11	5.8773962560909
J01-SKP1-WI11	2011-02-07 18:00:00	22:27:00	dog	1	J01-SKP1	WI	11	5.8773962560909
J01-SKP1-WI11	2011-02-07 18:00:00	22:27:00	human	1	J01-SKP1	WI	11	5.8773962560909
J01-SKP1-WI11	2011-02-07 18:00:00	22:27:00	dog	1	J01-SKP1	WI	11	5.8773962560909
J01-SKP1-WI11	2011-02-07 18:00:00	22:27:00	human	1	J01-SKP1	WI	11	5.8773962560909
J01-SKP1-WI11	2011-02-07 18:00:00	22:27:00	dog	1	J01-SKP1	WI	11	5.8773962560909
J01-SKP1-WI11	2011-02-07 18:00:00	22:28:00	human	1	J01-SKP1	WI	11	5.88175957922089
J01-SKP1-WI11	2011-02-07 18:00:00	22:28:00	dog	1	J01-SKP1	WI	11	5.88175957922089
J01-SKP1-WI11	2011-02-07 18:00:00	22:28:00	human	1	J01-SKP1	WI	11	5.88175957922089
J01-SKP1-WI11	2011-02-07 18:00:00	22:28:00	dog	1	J01-SKP1	WI	11	5.88175957922089
J01-SKP1-WI11	2011-02-07 18:00:00	22:28:00	human	1	J01-SKP1	WI	11	5.88175957922089
J01-SKP1-WI11	2011-02-07 18:00:00	22:28:00	dog	1	J01-SKP1	WI	11	5.88175957922089
J01-SKP1-WI11	2011-02-07 18:00:00	22:28:00	dog	1	J01-SKP1	WI	11	5.88175957922089
J01-SKP1-WI11	2011-02-07 18:00:00	22:28:00	dog	1	J01-SKP1	WI	11	5.88175957922089
J01-SKP1-WI11	2011-02-07 18:00:00	22:28:00	dog	1	J01-SKP1	WI	11	5.88175957922089
J01-SKP1-WI11	2011-02-07 18:00:00	22:31:00	human	1	J01-SKP1	WI	11	5.89484954861085
J01-SKP1-WI11	2011-02-07 18:00:00	22:31:00	dog	2	J01-SKP1	WI	11	5.89484954861085
J01-SKP1-WI11	2011-02-07 18:00:00	22:31:00	dog	2	J01-SKP1	WI	11	5.89484954861085
J01-SKP1-WI11	2011-02-07 18:00:00	22:31:00	dog	2	J01-SKP1	WI	11	5.89484954861085
J01-SKP1-WI11	2011-02-07 18:00:00	22:31:00	dog	2	J01-SKP1	WI	11	5.89484954861085
J01-SKP1-WI11	2011-02-07 18:00:00	22:31:00	human	1	J01-SKP1	WI	11	5.89484954861085
J01-SKP1-WI11	2011-02-07 18:00:00	22:31:00	human	1	J01-SKP1	WI	11	5.89484954861085
J01-SKP1-WI11	2011-02-07 18:00:00	22:31:00	dog	2	J01-SKP1	WI	11	5.89484954861085
J01-SKP1-WI11	2011-02-07 18:00:00	22:31:00	dog	2	J01-SKP1	WI	11	5.89484954861085
J01-SKP1-WI11	2011-02-07 18:00:00	22:31:00	human	1	J01-SKP1	WI	11	5.89484954861085
J01-SKP1-WI11	2011-02-07 18:00:00	22:31:00	dog	3	J01-SKP1	WI	11	5.89484954861085
J01-SKP1-WI11	2011-02-07 18:00:00	22:31:00	dog	3	J01-SKP1	WI	11	5.89484954861085
J01-SKP1-WI11	2011-02-07 18:00:00	22:31:00	dog	3	J01-SKP1	WI	11	5.89484954861085
J01-SKP1-WI11	2011-02-07 18:00:00	22:31:00	dog	3	J01-SKP1	WI	11	5.89484954861085
J01-SKP1-WI11	2011-02-07 18:00:00	22:31:00	dog	3	J01-SKP1	WI	11	5.89484954861085
J01-SKP1-WI11	2011-02-07 18:00:00	22:31:00	dog	3	J01-SKP1	WI	11	5.89484954861085
J01-SKP1-WI11	2011-02-07 18:00:00	22:31:00	human	1	J01-SKP1	WI	11	5.89484954861085
J01-SKP1-WI11	2011-02-07 18:00:00	22:31:00	dog	3	J01-SKP1	WI	11	5.89484954861085
J01-SKP1-WI11	2011-02-07 18:00:00	22:31:00	dog	3	J01-SKP1	WI	11	5.89484954861085
J01-SKP1-WI11	2011-02-07 18:00:00	22:31:00	dog	3	J01-SKP1	WI	11	5.89484954861085
J01-SKP1-WI11	2011-02-07 18:00:00	22:31:00	human	1	J01-SKP1	WI	11	5.89484954861085
J01-SKP1-WI11	2011-02-08 18:00:00	05:56:00	human	1	J01-SKP1	WI	11	1.55334303427495
J01-SKP1-WI11	2011-02-08 18:00:00	05:56:00	human	1	J01-SKP1	WI	11	1.55334303427495
J01-SKP1-WI11	2011-02-08 18:00:00	05:56:00	human	1	J01-SKP1	WI	11	1.55334303427495
J01-SKP1-WI11	2011-02-08 18:00:00	05:56:00	dog	1	J01-SKP1	WI	11	1.55334303427495
J01-SKP1-WI11	2011-02-08 18:00:00	06:20:00	dog	1	J01-SKP1	WI	11	1.65806278939461
J01-SKP1-WI11	2011-02-08 18:00:00	06:20:00	dog	1	J01-SKP1	WI	11	1.65806278939461
J01-SKP1-WI11	2011-02-08 18:00:00	06:20:00	dog	1	J01-SKP1	WI	11	1.65806278939461
J01-SKP1-WI11	2011-02-08 18:00:00	06:21:00	dog	1	J01-SKP1	WI	11	1.6624261125246
J01-SKP1-WI11	2011-02-08 18:00:00	06:21:00	human	1	J01-SKP1	WI	11	1.6624261125246
J01-SKP1-WI11	2011-02-08 18:00:00	06:21:00	dog	1	J01-SKP1	WI	11	1.6624261125246
J01-SKP1-WI11	2011-02-08 18:00:00	06:21:00	human	1	J01-SKP1	WI	11	1.6624261125246
J01-SKP1-WI11	2011-02-08 18:00:00	06:21:00	human	1	J01-SKP1	WI	11	1.6624261125246
J01-SKP1-WI11	2011-02-08 18:00:00	06:21:00	dog	1	J01-SKP1	WI	11	1.6624261125246
J01-SKP1-WI11	2011-02-08 18:00:00	06:23:00	dog	1	J01-SKP1	WI	11	1.67115275878457
J01-SKP1-WI11	2011-02-08 18:00:00	06:23:00	human	1	J01-SKP1	WI	11	1.67115275878457
J01-SKP1-WI11	2011-02-08 18:00:00	06:23:00	dog	1	J01-SKP1	WI	11	1.67115275878457
J01-SKP1-WI11	2011-02-08 18:00:00	06:24:00	human	1	J01-SKP1	WI	11	1.67551608191456
J01-SKP1-WI11	2011-02-08 18:00:00	06:24:00	dog	1	J01-SKP1	WI	11	1.67551608191456
J01-SKP1-WI11	2011-02-08 18:00:00	06:24:00	human	1	J01-SKP1	WI	11	1.67551608191456
J01-SKP1-WI11	2011-02-08 18:00:00	06:24:00	dog	1	J01-SKP1	WI	11	1.67551608191456
J01-SKP1-WI11	2011-02-08 18:00:00	06:24:00	human	1	J01-SKP1	WI	11	1.67551608191456
J01-SKP1-WI11	2011-02-08 18:00:00	06:24:00	dog	1	J01-SKP1	WI	11	1.67551608191456
J01-SKP1-WI11	2011-02-08 18:00:00	06:24:00	dog	1	J01-SKP1	WI	11	1.67551608191456
J01-SKP1-WI11	2011-02-08 18:00:00	06:24:00	human	1	J01-SKP1	WI	11	1.67551608191456
J01-SKP1-WI11	2011-02-08 18:00:00	06:24:00	human	1	J01-SKP1	WI	11	1.67551608191456
J01-SKP1-WI11	2011-02-08 18:00:00	06:24:00	dog	1	J01-SKP1	WI	11	1.67551608191456
J01-SKP1-WI11	2011-02-08 18:00:00	06:24:00	human	1	J01-SKP1	WI	11	1.67551608191456
J01-SKP1-WI11	2011-02-08 18:00:00	06:24:00	dog	1	J01-SKP1	WI	11	1.67551608191456
J01-SKP1-WI11	2011-02-08 18:00:00	06:25:00	human	1	J01-SKP1	WI	11	1.67987940504454
J01-SKP1-WI11	2011-02-08 18:00:00	06:25:00	dog	1	J01-SKP1	WI	11	1.67987940504454
J01-SKP1-WI11	2011-02-08 18:00:00	06:25:00	human	1	J01-SKP1	WI	11	1.67987940504454
J01-SKP1-WI11	2011-02-08 18:00:00	06:25:00	dog	1	J01-SKP1	WI	11	1.67987940504454
J01-SKP1-WI11	2011-02-08 18:00:00	06:25:00	human	1	J01-SKP1	WI	11	1.67987940504454
J01-SKP1-WI11	2011-02-08 18:00:00	06:25:00	dog	1	J01-SKP1	WI	11	1.67987940504454
J01-SKP1-WI11	2011-02-08 18:00:00	06:27:00	dog	1	J01-SKP1	WI	11	1.68860605130451
J01-SKP1-WI11	2011-02-08 18:00:00	06:27:00	dog	1	J01-SKP1	WI	11	1.68860605130451
J01-SKP1-WI11	2011-02-08 18:00:00	06:27:00	dog	1	J01-SKP1	WI	11	1.68860605130451
J01-SKP1-WI11	2011-02-08 18:00:00	06:27:00	dog	1	J01-SKP1	WI	11	1.68860605130451
J01-SKP1-WI11	2011-02-08 18:00:00	06:27:00	dog	1	J01-SKP1	WI	11	1.68860605130451
J01-SKP1-WI11	2011-02-08 18:00:00	06:27:00	dog	1	J01-SKP1	WI	11	1.68860605130451
J01-SKP1-WI11	2011-02-08 18:00:00	06:29:00	human	1	J01-SKP1	WI	11	1.69733269756449
J01-SKP1-WI11	2011-02-08 18:00:00	06:29:00	dog	1	J01-SKP1	WI	11	1.69733269756449
J01-SKP1-WI11	2011-02-08 18:00:00	06:29:00	human	1	J01-SKP1	WI	11	1.69733269756449
J01-SKP1-WI11	2011-02-08 18:00:00	06:29:00	dog	1	J01-SKP1	WI	11	1.69733269756449
J01-SKP1-WI11	2011-02-08 18:00:00	06:29:00	human	1	J01-SKP1	WI	11	1.69733269756449
J01-SKP1-WI11	2011-02-08 18:00:00	06:29:00	dog	1	J01-SKP1	WI	11	1.69733269756449
J01-SKP1-WI11	2011-02-08 18:00:00	06:53:00	human	1	J01-SKP1	WI	11	1.80205245268415
J01-SKP1-WI11	2011-02-08 18:00:00	06:53:00	dog	1	J01-SKP1	WI	11	1.80205245268415
J01-SKP1-WI11	2011-02-08 18:00:00	06:53:00	human	1	J01-SKP1	WI	11	1.80205245268415
J01-SKP1-WI11	2011-02-08 18:00:00	06:53:00	dog	1	J01-SKP1	WI	11	1.80205245268415
J01-SKP1-WI11	2011-02-08 18:00:00	06:53:00	human	1	J01-SKP1	WI	11	1.80205245268415
J01-SKP1-WI11	2011-02-08 18:00:00	06:53:00	dog	1	J01-SKP1	WI	11	1.80205245268415
J01-SKP1-WI11	2011-02-08 18:00:00	06:54:00	human	1	J01-SKP1	WI	11	1.80641577581413
J01-SKP1-WI11	2011-02-08 18:00:00	06:54:00	dog	1	J01-SKP1	WI	11	1.80641577581413
J01-SKP1-WI11	2011-02-08 18:00:00	06:54:00	human	1	J01-SKP1	WI	11	1.80641577581413
J01-SKP1-WI11	2011-02-08 18:00:00	06:54:00	dog	1	J01-SKP1	WI	11	1.80641577581413
J01-SKP1-WI11	2011-02-08 18:00:00	06:54:00	dog	1	J01-SKP1	WI	11	1.80641577581413
J01-SKP1-WI11	2011-02-08 18:00:00	06:54:00	human	1	J01-SKP1	WI	11	1.80641577581413
J01-SKP1-WI11	2011-02-08 18:00:00	06:55:00	human	1	J01-SKP1	WI	11	1.81077909894412
J01-SKP1-WI11	2011-02-08 18:00:00	06:55:00	dog	1	J01-SKP1	WI	11	1.81077909894412
J01-SKP1-WI11	2011-02-08 18:00:00	06:55:00	dog	1	J01-SKP1	WI	11	1.81077909894412
J01-SKP1-WI11	2011-02-08 18:00:00	06:55:00	human	1	J01-SKP1	WI	11	1.81077909894412
J01-SKP1-WI11	2011-02-08 18:00:00	06:55:00	human	1	J01-SKP1	WI	11	1.81077909894412
J01-SKP1-WI11	2011-02-08 18:00:00	06:55:00	dog	1	J01-SKP1	WI	11	1.81077909894412
J01-SKP1-WI11	2011-02-08 18:00:00	06:56:00	human	1	J01-SKP1	WI	11	1.8151424220741
J01-SKP1-WI11	2011-02-08 18:00:00	06:56:00	human	1	J01-SKP1	WI	11	1.8151424220741
J01-SKP1-WI11	2011-02-08 18:00:00	06:56:00	human	1	J01-SKP1	WI	11	1.8151424220741
J01-SKP1-WI11	2011-02-08 18:00:00	06:56:00	dog	1	J01-SKP1	WI	11	1.8151424220741
J01-SKP1-WI11	2011-02-08 18:00:00	06:56:00	dog	1	J01-SKP1	WI	11	1.8151424220741
J01-SKP1-WI11	2011-02-08 18:00:00	06:56:00	dog	1	J01-SKP1	WI	11	1.8151424220741
J01-SKP1-WI11	2011-02-08 18:00:00	07:14:00	human	1	J01-SKP1	WI	11	1.89368223841385
J01-SKP1-WI11	2011-02-08 18:00:00	07:14:00	dog	1	J01-SKP1	WI	11	1.89368223841385
J01-SKP1-WI11	2011-02-08 18:00:00	07:14:00	human	1	J01-SKP1	WI	11	1.89368223841385
J01-SKP1-WI11	2011-02-08 18:00:00	07:14:00	dog	1	J01-SKP1	WI	11	1.89368223841385
J01-SKP1-WI11	2011-02-08 18:00:00	07:14:00	human	1	J01-SKP1	WI	11	1.89368223841385
J01-SKP1-WI11	2011-02-08 18:00:00	07:14:00	dog	1	J01-SKP1	WI	11	1.89368223841385
J01-SKP1-WI11	2011-02-08 18:00:00	07:16:00	human	1	J01-SKP1	WI	11	1.90240888467382
J01-SKP1-WI11	2011-02-08 18:00:00	07:16:00	human	1	J01-SKP1	WI	11	1.90240888467382
J01-SKP1-WI11	2011-02-08 18:00:00	07:16:00	human	1	J01-SKP1	WI	11	1.90240888467382
J01-SKP1-WI11	2011-02-08 18:00:00	07:16:00	human	1	J01-SKP1	WI	11	1.90240888467382
J01-SKP1-WI11	2011-02-08 18:00:00	07:16:00	human	1	J01-SKP1	WI	11	1.90240888467382
J01-SKP1-WI11	2011-02-08 18:00:00	07:16:00	human	1	J01-SKP1	WI	11	1.90240888467382
J01-SKP1-WI11	2011-02-08 18:00:00	07:21:00	human	1	J01-SKP1	WI	11	1.92422550032375
J01-SKP1-WI11	2011-02-08 18:00:00	07:21:00	dog	1	J01-SKP1	WI	11	1.92422550032375
J01-SKP1-WI11	2011-02-08 18:00:00	07:21:00	human	1	J01-SKP1	WI	11	1.92422550032375
J01-SKP1-WI11	2011-02-08 18:00:00	07:21:00	dog	1	J01-SKP1	WI	11	1.92422550032375
J01-SKP1-WI11	2011-02-08 18:00:00	07:21:00	dog	1	J01-SKP1	WI	11	1.92422550032375
J01-SKP1-WI11	2011-02-08 18:00:00	07:21:00	human	1	J01-SKP1	WI	11	1.92422550032375
J01-SKP1-WI11	2011-02-08 18:00:00	07:43:00	human	1	J01-SKP1	WI	11	2.02021860918344
J01-SKP1-WI11	2011-02-08 18:00:00	07:43:00	human	1	J01-SKP1	WI	11	2.02021860918344
J01-SKP1-WI11	2011-02-08 18:00:00	08:00:00	dog	1	J01-SKP1	WI	11	2.0943951023932
J01-SKP1-WI11	2011-02-08 18:00:00	08:19:00	human	1	J01-SKP1	WI	11	2.17729824186293
J01-SKP1-WI11	2011-02-08 18:00:00	08:19:00	dog	1	J01-SKP1	WI	11	2.17729824186293
J01-SKP1-WI11	2011-02-08 18:00:00	08:19:00	human	1	J01-SKP1	WI	11	2.17729824186293
J01-SKP1-WI11	2011-02-08 18:00:00	08:19:00	dog	1	J01-SKP1	WI	11	2.17729824186293
J01-SKP1-WI11	2011-02-08 18:00:00	08:19:00	human	1	J01-SKP1	WI	11	2.17729824186293
J01-SKP1-WI11	2011-02-08 18:00:00	08:19:00	dog	1	J01-SKP1	WI	11	2.17729824186293
J01-SKP1-WI11	2011-02-08 18:00:00	08:22:00	dog	1	J01-SKP1	WI	11	2.19038821125288
J01-SKP1-WI11	2011-02-08 18:00:00	08:22:00	dog	1	J01-SKP1	WI	11	2.19038821125288
J01-SKP1-WI11	2011-02-08 18:00:00	08:22:00	dog	1	J01-SKP1	WI	11	2.19038821125288
J01-SKP1-WI11	2011-02-08 18:00:00	08:22:00	dog	1	J01-SKP1	WI	11	2.19038821125288
J01-SKP1-WI11	2011-02-08 18:00:00	08:22:00	dog	1	J01-SKP1	WI	11	2.19038821125288
J01-SKP1-WI11	2011-02-08 18:00:00	08:22:00	dog	1	J01-SKP1	WI	11	2.19038821125288
J01-SKP1-WI11	2011-02-08 18:00:00	08:23:00	dog	1	J01-SKP1	WI	11	2.19475153438287
J01-SKP1-WI11	2011-02-08 18:00:00	08:23:00	human	1	J01-SKP1	WI	11	2.19475153438287
J01-SKP1-WI11	2011-02-08 18:00:00	08:23:00	human	1	J01-SKP1	WI	11	2.19475153438287
J01-SKP1-WI11	2011-02-08 18:00:00	08:23:00	dog	1	J01-SKP1	WI	11	2.19475153438287
J01-SKP1-WI11	2011-02-08 18:00:00	08:23:00	human	1	J01-SKP1	WI	11	2.19475153438287
J01-SKP1-WI11	2011-02-08 18:00:00	08:23:00	dog	1	J01-SKP1	WI	11	2.19475153438287
J01-SKP1-WI11	2011-02-08 18:00:00	08:25:00	dog	1	J01-SKP1	WI	11	2.20347818064284
J01-SKP1-WI11	2011-02-08 18:00:00	08:25:00	human	1	J01-SKP1	WI	11	2.20347818064284
J01-SKP1-WI11	2011-02-08 18:00:00	08:25:00	dog	1	J01-SKP1	WI	11	2.20347818064284
J01-SKP1-WI11	2011-02-08 18:00:00	08:25:00	human	1	J01-SKP1	WI	11	2.20347818064284
J01-SKP1-WI11	2011-02-08 18:00:00	08:25:00	human	1	J01-SKP1	WI	11	2.20347818064284
J01-SKP1-WI11	2011-02-08 18:00:00	08:25:00	dog	1	J01-SKP1	WI	11	2.20347818064284
J01-SKP1-WI11	2011-02-08 18:00:00	08:57:00	dog	1	J01-SKP1	WI	11	2.34310452080239
J01-SKP1-WI11	2011-02-08 18:00:00	08:57:00	dog	1	J01-SKP1	WI	11	2.34310452080239
J01-SKP1-WI11	2011-02-08 18:00:00	08:57:00	dog	1	J01-SKP1	WI	11	2.34310452080239
J01-SKP1-WI11	2011-02-08 18:00:00	09:08:00	human	1	J01-SKP1	WI	11	2.39110107523223
J01-SKP1-WI11	2011-02-08 18:00:00	09:08:00	human	1	J01-SKP1	WI	11	2.39110107523223
J01-SKP1-WI11	2011-02-08 18:00:00	09:08:00	human	1	J01-SKP1	WI	11	2.39110107523223
J01-SKP1-WI11	2011-02-08 18:00:00	09:10:00	human	1	J01-SKP1	WI	11	2.3998277214922
J01-SKP1-WI11	2011-02-08 18:00:00	09:10:00	human	1	J01-SKP1	WI	11	2.3998277214922
J01-SKP1-WI11	2011-02-08 18:00:00	09:10:00	human	1	J01-SKP1	WI	11	2.3998277214922
J01-SKP1-WI11	2011-02-08 18:00:00	09:35:00	human	1	J01-SKP1	WI	11	2.50891079974185
J01-SKP1-WI11	2011-02-08 18:00:00	09:35:00	human	1	J01-SKP1	WI	11	2.50891079974185
J01-SKP1-WI11	2011-02-08 18:00:00	09:35:00	human	1	J01-SKP1	WI	11	2.50891079974185
J01-SKP1-WI11	2011-02-08 18:00:00	09:35:00	human	1	J01-SKP1	WI	11	2.50891079974185
J01-SKP1-WI11	2011-02-08 18:00:00	09:35:00	human	1	J01-SKP1	WI	11	2.50891079974185
J01-SKP1-WI11	2011-02-08 18:00:00	09:35:00	human	1	J01-SKP1	WI	11	2.50891079974185
J01-SKP1-WI11	2011-02-08 18:00:00	09:57:00	dog	1	J01-SKP1	WI	11	2.60490390860154
J01-SKP1-WI11	2011-02-08 18:00:00	09:57:00	dog	1	J01-SKP1	WI	11	2.60490390860154
J01-SKP1-WI11	2011-02-08 18:00:00	09:57:00	dog	1	J01-SKP1	WI	11	2.60490390860154
J01-SKP1-WI11	2011-02-08 18:00:00	10:54:00	human	1	J01-SKP1	WI	11	2.85361332701073
J01-SKP1-WI11	2011-02-08 18:00:00	10:54:00	human	1	J01-SKP1	WI	11	2.85361332701073
J01-SKP1-WI11	2011-02-08 18:00:00	10:54:00	human	1	J01-SKP1	WI	11	2.85361332701073
J01-SKP1-WI11	2011-02-08 18:00:00	11:00:00	human	1	J01-SKP1	WI	11	2.87979326579064
J01-SKP1-WI11	2011-02-08 18:00:00	11:00:00	human	1	J01-SKP1	WI	11	2.87979326579064
J01-SKP1-WI11	2011-02-08 18:00:00	11:00:00	human	1	J01-SKP1	WI	11	2.87979326579064
J01-SKP1-WI11	2011-02-08 18:00:00	13:16:00	human	1	J01-SKP1	WI	11	3.47320521146872
J01-SKP1-WI11	2011-02-08 18:00:00	13:16:00	human	1	J01-SKP1	WI	11	3.47320521146872
J01-SKP1-WI11	2011-02-08 18:00:00	13:36:00	human	1	J01-SKP1	WI	11	3.56047167406843
J01-SKP1-WI11	2011-02-08 18:00:00	13:36:00	human	1	J01-SKP1	WI	11	3.56047167406843
J01-SKP1-WI11	2011-02-08 18:00:00	13:36:00	human	1	J01-SKP1	WI	11	3.56047167406843
J01-SKP1-WI11	2011-02-08 18:00:00	14:12:00	human	1	J01-SKP1	WI	11	3.71755130674792
J01-SKP1-WI11	2011-02-08 18:00:00	14:58:00	dog	1	J01-SKP1	WI	11	3.91826417072727
J01-SKP1-WI11	2011-02-08 18:00:00	14:58:00	dog	1	J01-SKP1	WI	11	3.91826417072727
J01-SKP1-WI11	2011-02-08 18:00:00	14:58:00	dog	1	J01-SKP1	WI	11	3.91826417072727
J01-SKP1-WI11	2011-02-08 18:00:00	15:21:00	human	1	J01-SKP1	WI	11	4.01862060271694
J01-SKP1-WI11	2011-02-08 18:00:00	15:21:00	human	1	J01-SKP1	WI	11	4.01862060271694
J01-SKP1-WI11	2011-02-08 18:00:00	15:21:00	human	1	J01-SKP1	WI	11	4.01862060271694
J01-SKP1-WI11	2011-02-08 18:00:00	16:09:00	human	1	J01-SKP1	WI	11	4.22806011295626
J01-SKP1-WI11	2011-02-08 18:00:00	16:09:00	human	1	J01-SKP1	WI	11	4.22806011295626
J01-SKP1-WI11	2011-02-08 18:00:00	16:09:00	human	1	J01-SKP1	WI	11	4.22806011295626
J01-SKP1-WI11	2011-02-08 18:00:00	16:16:00	human	1	J01-SKP1	WI	11	4.25860337486616
J01-SKP1-WI11	2011-02-08 18:00:00	16:16:00	human	1	J01-SKP1	WI	11	4.25860337486616
J01-SKP1-WI11	2011-02-08 18:00:00	16:16:00	human	1	J01-SKP1	WI	11	4.25860337486616
J01-SKP1-WI11	2011-02-08 18:00:00	16:16:00	dog	1	J01-SKP1	WI	11	4.25860337486616
J01-SKP1-WI11	2011-02-08 18:00:00	16:17:00	human	1	J01-SKP1	WI	11	4.26296669799615
J01-SKP1-WI11	2011-02-08 18:00:00	16:17:00	human	1	J01-SKP1	WI	11	4.26296669799615
J01-SKP1-WI11	2011-02-08 18:00:00	16:17:00	human	1	J01-SKP1	WI	11	4.26296669799615
J01-SKP1-WI11	2011-02-08 18:00:00	17:02:00	human	1	J01-SKP1	WI	11	4.45931623884551
J01-SKP1-WI11	2011-02-08 18:00:00	17:02:00	human	1	J01-SKP1	WI	11	4.45931623884551
J01-SKP1-WI11	2011-02-08 18:00:00	17:02:00	human	1	J01-SKP1	WI	11	4.45931623884551
J01-SKP1-WI11	2011-02-08 18:00:00	17:05:00	human	2	J01-SKP1	WI	11	4.47240620823547
J01-SKP1-WI11	2011-02-08 18:00:00	17:05:00	human	2	J01-SKP1	WI	11	4.47240620823547
J01-SKP1-WI11	2011-02-08 18:00:00	17:05:00	dog	1	J01-SKP1	WI	11	4.47240620823547
J01-SKP1-WI11	2011-02-08 18:00:00	17:05:00	human	2	J01-SKP1	WI	11	4.47240620823547
J01-SKP1-WI11	2011-02-08 18:00:00	17:05:00	human	2	J01-SKP1	WI	11	4.47240620823547
J01-SKP1-WI11	2011-02-08 18:00:00	17:05:00	dog	1	J01-SKP1	WI	11	4.47240620823547
J01-SKP1-WI11	2011-02-08 18:00:00	17:05:00	human	2	J01-SKP1	WI	11	4.47240620823547
J01-SKP1-WI11	2011-02-08 18:00:00	17:05:00	human	2	J01-SKP1	WI	11	4.47240620823547
J01-SKP1-WI11	2011-02-08 18:00:00	17:05:00	dog	1	J01-SKP1	WI	11	4.47240620823547
J01-SKP1-WI11	2011-02-08 18:00:00	17:15:00	human	1	J01-SKP1	WI	11	4.51603943953533
J01-SKP1-WI11	2011-02-08 18:00:00	17:15:00	dog	1	J01-SKP1	WI	11	4.51603943953533
J01-SKP1-WI11	2011-02-08 18:00:00	17:15:00	human	1	J01-SKP1	WI	11	4.51603943953533
J01-SKP1-WI11	2011-02-08 18:00:00	17:15:00	dog	1	J01-SKP1	WI	11	4.51603943953533
J01-SKP1-WI11	2011-02-08 18:00:00	17:15:00	human	1	J01-SKP1	WI	11	4.51603943953533
J01-SKP1-WI11	2011-02-08 18:00:00	17:15:00	dog	1	J01-SKP1	WI	11	4.51603943953533
J01-SKP1-WI11	2011-02-08 18:00:00	17:16:00	dog	1	J01-SKP1	WI	11	4.52040276266531
J01-SKP1-WI11	2011-02-08 18:00:00	17:16:00	human	1	J01-SKP1	WI	11	4.52040276266531
J01-SKP1-WI11	2011-02-08 18:00:00	17:16:00	dog	1	J01-SKP1	WI	11	4.52040276266531
J01-SKP1-WI11	2011-02-08 18:00:00	17:16:00	human	1	J01-SKP1	WI	11	4.52040276266531
J01-SKP1-WI11	2011-02-08 18:00:00	17:16:00	human	1	J01-SKP1	WI	11	4.52040276266531
J01-SKP1-WI11	2011-02-08 18:00:00	17:16:00	dog	1	J01-SKP1	WI	11	4.52040276266531
J01-SKP1-WI11	2011-02-08 18:00:00	17:46:00	human	1	J01-SKP1	WI	11	4.65130245656489
J01-SKP1-WI11	2011-02-08 18:00:00	17:46:00	dog	1	J01-SKP1	WI	11	4.65130245656489
J01-SKP1-WI11	2011-02-08 18:00:00	17:46:00	human	1	J01-SKP1	WI	11	4.65130245656489
J01-SKP1-WI11	2011-02-08 18:00:00	17:46:00	dog	1	J01-SKP1	WI	11	4.65130245656489
J01-SKP1-WI11	2011-02-08 18:00:00	17:46:00	human	1	J01-SKP1	WI	11	4.65130245656489
J01-SKP1-WI11	2011-02-08 18:00:00	17:46:00	dog	1	J01-SKP1	WI	11	4.65130245656489
J01-SKP1-WI11	2011-02-08 18:00:00	18:10:00	human	1	J01-SKP1	WI	11	4.75602221168455
J01-SKP1-WI11	2011-02-08 18:00:00	18:10:00	human	1	J01-SKP1	WI	11	4.75602221168455
J01-SKP1-WI11	2011-02-08 18:00:00	18:10:00	human	1	J01-SKP1	WI	11	4.75602221168455
J01-SKP1-WI11	2011-02-08 18:00:00	18:10:00	human	1	J01-SKP1	WI	11	4.75602221168455
J01-SKP1-WI11	2011-02-08 18:00:00	18:10:00	human	1	J01-SKP1	WI	11	4.75602221168455
J01-SKP1-WI11	2011-02-08 18:00:00	18:10:00	human	1	J01-SKP1	WI	11	4.75602221168455
J01-SKP1-WI11	2011-02-08 18:00:00	18:19:00	human	1	J01-SKP1	WI	11	4.79529211985442
J01-SKP1-WI11	2011-02-08 18:00:00	18:19:00	dog	1	J01-SKP1	WI	11	4.79529211985442
J01-SKP1-WI11	2011-02-08 18:00:00	18:19:00	human	1	J01-SKP1	WI	11	4.79529211985442
J01-SKP1-WI11	2011-02-08 18:00:00	18:19:00	dog	1	J01-SKP1	WI	11	4.79529211985442
J01-SKP1-WI11	2011-02-08 18:00:00	18:19:00	human	1	J01-SKP1	WI	11	4.79529211985442
J01-SKP1-WI11	2011-02-08 18:00:00	18:19:00	dog	1	J01-SKP1	WI	11	4.79529211985442
J01-SKP1-WI11	2011-02-08 18:00:00	18:25:00	human	1	J01-SKP1	WI	11	4.82147205863434
J01-SKP1-WI11	2011-02-08 18:00:00	18:25:00	dog	1	J01-SKP1	WI	11	4.82147205863434
J01-SKP1-WI11	2011-02-08 18:00:00	18:25:00	dog	1	J01-SKP1	WI	11	4.82147205863434
J01-SKP1-WI11	2011-02-08 18:00:00	18:25:00	human	1	J01-SKP1	WI	11	4.82147205863434
J01-SKP1-WI11	2011-02-08 18:00:00	18:25:00	dog	1	J01-SKP1	WI	11	4.82147205863434
J01-SKP1-WI11	2011-02-08 18:00:00	18:25:00	human	1	J01-SKP1	WI	11	4.82147205863434
J01-SKP1-WI11	2011-02-08 18:00:00	18:32:00	human	1	J01-SKP1	WI	11	4.85201532054424
J01-SKP1-WI11	2011-02-08 18:00:00	18:32:00	dog	1	J01-SKP1	WI	11	4.85201532054424
J01-SKP1-WI11	2011-02-08 18:00:00	18:32:00	human	1	J01-SKP1	WI	11	4.85201532054424
J01-SKP1-WI11	2011-02-08 18:00:00	18:32:00	dog	1	J01-SKP1	WI	11	4.85201532054424
J01-SKP1-WI11	2011-02-08 18:00:00	18:32:00	human	1	J01-SKP1	WI	11	4.85201532054424
J01-SKP1-WI11	2011-02-08 18:00:00	18:32:00	dog	1	J01-SKP1	WI	11	4.85201532054424
J01-SKP1-WI11	2011-02-08 18:00:00	18:41:00	dog	1	J01-SKP1	WI	11	4.89128522871411
J01-SKP1-WI11	2011-02-08 18:00:00	18:41:00	dog	1	J01-SKP1	WI	11	4.89128522871411
J01-SKP1-WI11	2011-02-08 18:00:00	18:41:00	dog	1	J01-SKP1	WI	11	4.89128522871411
J01-SKP1-WI11	2011-02-08 18:00:00	18:44:00	human	1	J01-SKP1	WI	11	4.90437519810407
J01-SKP1-WI11	2011-02-08 18:00:00	18:44:00	human	1	J01-SKP1	WI	11	4.90437519810407
J01-SKP1-WI11	2011-02-08 18:00:00	18:44:00	human	1	J01-SKP1	WI	11	4.90437519810407
J01-SKP1-WI11	2011-02-08 18:00:00	18:57:00	human	1	J01-SKP1	WI	11	4.96109839879388
J01-SKP1-WI11	2011-02-08 18:00:00	18:57:00	dog	1	J01-SKP1	WI	11	4.96109839879388
J01-SKP1-WI11	2011-02-08 18:00:00	18:57:00	human	1	J01-SKP1	WI	11	4.96109839879388
J01-SKP1-WI11	2011-02-08 18:00:00	18:57:00	dog	1	J01-SKP1	WI	11	4.96109839879388
J01-SKP1-WI11	2011-02-08 18:00:00	18:57:00	human	1	J01-SKP1	WI	11	4.96109839879388
J01-SKP1-WI11	2011-02-08 18:00:00	18:57:00	dog	1	J01-SKP1	WI	11	4.96109839879388
J01-SKP1-WI11	2011-02-08 18:00:00	19:13:00	human	1	J01-SKP1	WI	11	5.03091156887366
J01-SKP1-WI11	2011-02-08 18:00:00	19:13:00	dog	1	J01-SKP1	WI	11	5.03091156887366
J01-SKP1-WI11	2011-02-08 18:00:00	19:13:00	human	1	J01-SKP1	WI	11	5.03091156887366
J01-SKP1-WI11	2011-02-08 18:00:00	19:13:00	dog	1	J01-SKP1	WI	11	5.03091156887366
J01-SKP1-WI11	2011-02-08 18:00:00	19:13:00	dog	1	J01-SKP1	WI	11	5.03091156887366
J01-SKP1-WI11	2011-02-08 18:00:00	19:13:00	human	1	J01-SKP1	WI	11	5.03091156887366
J01-SKP1-WI11	2011-02-08 18:00:00	19:24:00	dog	1	J01-SKP1	WI	11	5.0789081233035
J01-SKP1-WI11	2011-02-08 18:00:00	19:24:00	dog	1	J01-SKP1	WI	11	5.0789081233035
J01-SKP1-WI11	2011-02-08 18:00:00	19:24:00	dog	1	J01-SKP1	WI	11	5.0789081233035
J01-SKP1-WI11	2011-02-08 18:00:00	19:25:00	human	1	J01-SKP1	WI	11	5.08327144643348
J01-SKP1-WI11	2011-02-08 18:00:00	19:25:00	dog	1	J01-SKP1	WI	11	5.08327144643348
J01-SKP1-WI11	2011-02-08 18:00:00	19:25:00	human	1	J01-SKP1	WI	11	5.08327144643348
J01-SKP1-WI11	2011-02-08 18:00:00	19:25:00	dog	1	J01-SKP1	WI	11	5.08327144643348
J01-SKP1-WI11	2011-02-08 18:00:00	19:25:00	dog	1	J01-SKP1	WI	11	5.08327144643348
J01-SKP1-WI11	2011-02-08 18:00:00	19:25:00	human	1	J01-SKP1	WI	11	5.08327144643348
J01-SKP1-WI11	2011-02-08 18:00:00	19:26:00	human	1	J01-SKP1	WI	11	5.08763476956347
J01-SKP1-WI11	2011-02-08 18:00:00	19:26:00	human	1	J01-SKP1	WI	11	5.08763476956347
J01-SKP1-WI11	2011-02-08 18:00:00	19:26:00	human	1	J01-SKP1	WI	11	5.08763476956347
J01-SKP1-WI11	2011-02-08 18:00:00	19:26:00	human	1	J01-SKP1	WI	11	5.08763476956347
J01-SKP1-WI11	2011-02-08 18:00:00	19:26:00	human	1	J01-SKP1	WI	11	5.08763476956347
J01-SKP1-WI11	2011-02-08 18:00:00	19:26:00	human	1	J01-SKP1	WI	11	5.08763476956347
J01-SKP1-WI11	2011-02-08 18:00:00	19:27:00	dog	1	J01-SKP1	WI	11	5.09199809269346
J01-SKP1-WI11	2011-02-08 18:00:00	19:27:00	dog	1	J01-SKP1	WI	11	5.09199809269346
J01-SKP1-WI11	2011-02-08 18:00:00	19:27:00	dog	1	J01-SKP1	WI	11	5.09199809269346
J01-SKP1-WI11	2011-02-08 18:00:00	19:27:00	dog	1	J01-SKP1	WI	11	5.09199809269346
J01-SKP1-WI11	2011-02-08 18:00:00	19:27:00	dog	1	J01-SKP1	WI	11	5.09199809269346
J01-SKP1-WI11	2011-02-08 18:00:00	19:27:00	dog	1	J01-SKP1	WI	11	5.09199809269346
J01-SKP1-WI11	2011-02-08 18:00:00	19:28:00	human	1	J01-SKP1	WI	11	5.09636141582344
J01-SKP1-WI11	2011-02-08 18:00:00	19:28:00	human	1	J01-SKP1	WI	11	5.09636141582344
J01-SKP1-WI11	2011-02-08 18:00:00	19:28:00	human	1	J01-SKP1	WI	11	5.09636141582344
J01-SKP1-WI11	2011-02-08 18:00:00	19:30:00	human	1	J01-SKP1	WI	11	5.10508806208341
J01-SKP1-WI11	2011-02-08 18:00:00	19:30:00	dog	1	J01-SKP1	WI	11	5.10508806208341
J01-SKP1-WI11	2011-02-08 18:00:00	19:30:00	human	1	J01-SKP1	WI	11	5.10508806208341
J01-SKP1-WI11	2011-02-08 18:00:00	19:30:00	dog	1	J01-SKP1	WI	11	5.10508806208341
J01-SKP1-WI11	2011-02-08 18:00:00	19:30:00	human	1	J01-SKP1	WI	11	5.10508806208341
J01-SKP1-WI11	2011-02-08 18:00:00	19:30:00	dog	1	J01-SKP1	WI	11	5.10508806208341
J01-SKP1-WI11	2011-02-08 18:00:00	19:31:00	dog	1	J01-SKP1	WI	11	5.1094513852134
J01-SKP1-WI11	2011-02-08 18:00:00	19:31:00	human	1	J01-SKP1	WI	11	5.1094513852134
J01-SKP1-WI11	2011-02-08 18:00:00	19:31:00	dog	1	J01-SKP1	WI	11	5.1094513852134
J01-SKP1-WI11	2011-02-08 18:00:00	19:31:00	human	1	J01-SKP1	WI	11	5.1094513852134
J01-SKP1-WI11	2011-02-08 18:00:00	19:30:00	dog	1	J01-SKP1	WI	11	5.10508806208341
J01-SKP1-WI11	2011-02-08 18:00:00	19:30:00	human	1	J01-SKP1	WI	11	5.10508806208341
J01-SKP1-WI11	2011-02-08 18:00:00	19:31:00	human	1	J01-SKP1	WI	11	5.1094513852134
J01-SKP1-WI11	2011-02-08 18:00:00	19:31:00	dog	1	J01-SKP1	WI	11	5.1094513852134
J01-SKP1-WI11	2011-02-08 18:00:00	19:31:00	dog	1	J01-SKP1	WI	11	5.1094513852134
J01-SKP1-WI11	2011-02-08 18:00:00	19:31:00	human	1	J01-SKP1	WI	11	5.1094513852134
J01-SKP1-WI11	2011-02-08 18:00:00	19:31:00	human	1	J01-SKP1	WI	11	5.1094513852134
J01-SKP1-WI11	2011-02-08 18:00:00	19:31:00	dog	1	J01-SKP1	WI	11	5.1094513852134
J01-SKP1-WI11	2011-02-08 18:00:00	19:33:00	human	1	J01-SKP1	WI	11	5.11817803147337
J01-SKP1-WI11	2011-02-08 18:00:00	19:33:00	dog	1	J01-SKP1	WI	11	5.11817803147337
J01-SKP1-WI11	2011-02-08 18:00:00	19:33:00	human	1	J01-SKP1	WI	11	5.11817803147337
J01-SKP1-WI11	2011-02-08 18:00:00	19:33:00	dog	1	J01-SKP1	WI	11	5.11817803147337
J01-SKP1-WI11	2011-02-08 18:00:00	19:33:00	human	1	J01-SKP1	WI	11	5.11817803147337
J01-SKP1-WI11	2011-02-08 18:00:00	19:33:00	dog	1	J01-SKP1	WI	11	5.11817803147337
J01-SKP1-WI11	2011-02-08 18:00:00	20:44:00	dog	1	J01-SKP1	WI	11	5.42797397370236
J01-SKP1-WI11	2011-02-08 18:00:00	20:44:00	dog	1	J01-SKP1	WI	11	5.42797397370236
J01-SKP1-WI11	2011-02-08 18:00:00	20:44:00	dog	1	J01-SKP1	WI	11	5.42797397370236
J01-SKP1-WI11	2011-02-08 18:00:00	21:59:00	human	1	J01-SKP1	WI	11	5.7552232084513
J01-SKP1-WI11	2011-02-08 18:00:00	21:59:00	human	1	J01-SKP1	WI	11	5.7552232084513
J01-SKP1-WI11	2011-02-08 18:00:00	21:59:00	human	1	J01-SKP1	WI	11	5.7552232084513
J01-SKP1-WI11	2011-02-08 18:00:00	22:13:00	human	1	J01-SKP1	WI	11	5.8163097322711
J01-SKP1-WI11	2011-02-08 18:00:00	22:13:00	dog	2	J01-SKP1	WI	11	5.8163097322711
J01-SKP1-WI11	2011-02-08 18:00:00	22:13:00	dog	2	J01-SKP1	WI	11	5.8163097322711
J01-SKP1-WI11	2011-02-08 18:00:00	22:13:00	human	1	J01-SKP1	WI	11	5.8163097322711
J01-SKP1-WI11	2011-02-08 18:00:00	22:13:00	dog	2	J01-SKP1	WI	11	5.8163097322711
J01-SKP1-WI11	2011-02-08 18:00:00	22:13:00	dog	2	J01-SKP1	WI	11	5.8163097322711
J01-SKP1-WI11	2011-02-08 18:00:00	22:13:00	human	1	J01-SKP1	WI	11	5.8163097322711
J01-SKP1-WI11	2011-02-08 18:00:00	22:13:00	dog	2	J01-SKP1	WI	11	5.8163097322711
J01-SKP1-WI11	2011-02-08 18:00:00	22:13:00	dog	2	J01-SKP1	WI	11	5.8163097322711
J01-SKP1-WI11	2011-02-08 18:00:00	22:29:00	dog	1	J01-SKP1	WI	11	5.88612290235088
J01-SKP1-WI11	2011-02-08 18:00:00	22:29:00	dog	1	J01-SKP1	WI	11	5.88612290235088
J01-SKP1-WI11	2011-02-08 18:00:00	22:29:00	dog	1	J01-SKP1	WI	11	5.88612290235088
J01-SKP1-WI11	2011-02-08 18:00:00	22:30:00	human	2	J01-SKP1	WI	11	5.89048622548086
J01-SKP1-WI11	2011-02-08 18:00:00	22:30:00	human	2	J01-SKP1	WI	11	5.89048622548086
J01-SKP1-WI11	2011-02-08 18:00:00	22:30:00	dog	2	J01-SKP1	WI	11	5.89048622548086
J01-SKP1-WI11	2011-02-08 18:00:00	22:30:00	dog	2	J01-SKP1	WI	11	5.89048622548086
J01-SKP1-WI11	2011-02-08 18:00:00	22:30:00	human	2	J01-SKP1	WI	11	5.89048622548086
J01-SKP1-WI11	2011-02-08 18:00:00	22:30:00	human	2	J01-SKP1	WI	11	5.89048622548086
J01-SKP1-WI11	2011-02-08 18:00:00	22:30:00	dog	2	J01-SKP1	WI	11	5.89048622548086
J01-SKP1-WI11	2011-02-08 18:00:00	22:30:00	dog	2	J01-SKP1	WI	11	5.89048622548086
J01-SKP1-WI11	2011-02-08 18:00:00	22:30:00	human	2	J01-SKP1	WI	11	5.89048622548086
J01-SKP1-WI11	2011-02-08 18:00:00	22:30:00	human	2	J01-SKP1	WI	11	5.89048622548086
J01-SKP1-WI11	2011-02-08 18:00:00	22:30:00	dog	2	J01-SKP1	WI	11	5.89048622548086
J01-SKP1-WI11	2011-02-08 18:00:00	22:30:00	dog	2	J01-SKP1	WI	11	5.89048622548086
J01-SKP1-WI11	2011-02-09 18:00:00	06:28:00	human	1	J01-SKP1	WI	11	1.6929693744345
J01-SKP1-WI11	2011-02-09 18:00:00	06:28:00	dog	1	J01-SKP1	WI	11	1.6929693744345
J01-SKP1-WI11	2011-02-09 18:00:00	06:28:00	dog	1	J01-SKP1	WI	11	1.6929693744345
J01-SKP1-WI11	2011-02-09 18:00:00	06:28:00	human	1	J01-SKP1	WI	11	1.6929693744345
J01-SKP1-WI11	2011-02-09 18:00:00	06:28:00	human	1	J01-SKP1	WI	11	1.6929693744345
J01-SKP1-WI11	2011-02-09 18:00:00	06:28:00	dog	1	J01-SKP1	WI	11	1.6929693744345
J01-SKP1-WI11	2011-02-09 18:00:00	06:31:00	dog	1	J01-SKP1	WI	11	1.70605934382446
J01-SKP1-WI11	2011-02-09 18:00:00	06:31:00	dog	1	J01-SKP1	WI	11	1.70605934382446
J01-SKP1-WI11	2011-02-09 18:00:00	06:31:00	dog	1	J01-SKP1	WI	11	1.70605934382446
J01-SKP1-WI11	2011-02-09 18:00:00	07:18:00	human	1	J01-SKP1	WI	11	1.91113553093379
J01-SKP1-WI11	2011-02-09 18:00:00	07:18:00	dog	1	J01-SKP1	WI	11	1.91113553093379
J01-SKP1-WI11	2011-02-09 18:00:00	07:18:00	dog	1	J01-SKP1	WI	11	1.91113553093379
J01-SKP1-WI11	2011-02-09 18:00:00	07:18:00	human	1	J01-SKP1	WI	11	1.91113553093379
J01-SKP1-WI11	2011-02-09 18:00:00	07:18:00	dog	1	J01-SKP1	WI	11	1.91113553093379
J01-SKP1-WI11	2011-02-09 18:00:00	07:18:00	human	1	J01-SKP1	WI	11	1.91113553093379
J01-SKP1-WI11	2011-02-09 18:00:00	07:18:00	dog	1	J01-SKP1	WI	11	1.91113553093379
J01-SKP1-WI11	2011-02-09 18:00:00	07:33:00	human	1	J01-SKP1	WI	11	1.97658537788358
J01-SKP1-WI11	2011-02-09 18:00:00	07:33:00	human	1	J01-SKP1	WI	11	1.97658537788358
J01-SKP1-WI11	2011-02-09 18:00:00	07:33:00	human	1	J01-SKP1	WI	11	1.97658537788358
J01-SKP1-WI11	2011-02-09 18:00:00	07:33:00	human	1	J01-SKP1	WI	11	1.97658537788358
J01-SKP1-WI11	2011-02-09 18:00:00	07:36:00	human	2	J01-SKP1	WI	11	1.98967534727354
J01-SKP1-WI11	2011-02-09 18:00:00	07:36:00	human	2	J01-SKP1	WI	11	1.98967534727354
J01-SKP1-WI11	2011-02-09 18:00:00	07:36:00	human	2	J01-SKP1	WI	11	1.98967534727354
J01-SKP1-WI11	2011-02-09 18:00:00	07:36:00	human	2	J01-SKP1	WI	11	1.98967534727354
J01-SKP1-WI11	2011-02-09 18:00:00	07:36:00	human	2	J01-SKP1	WI	11	1.98967534727354
J01-SKP1-WI11	2011-02-09 18:00:00	07:36:00	human	2	J01-SKP1	WI	11	1.98967534727354
J01-SKP1-WI11	2011-02-09 18:00:00	08:11:00	human	1	J01-SKP1	WI	11	2.14239165682304
J01-SKP1-WI11	2011-02-09 18:00:00	08:11:00	dog	1	J01-SKP1	WI	11	2.14239165682304
J01-SKP1-WI11	2011-02-09 18:00:00	08:11:00	human	1	J01-SKP1	WI	11	2.14239165682304
J01-SKP1-WI11	2011-02-09 18:00:00	08:11:00	dog	1	J01-SKP1	WI	11	2.14239165682304
J01-SKP1-WI11	2011-02-09 18:00:00	08:15:00	human	1	J01-SKP1	WI	11	2.15984494934298
J01-SKP1-WI11	2011-02-09 18:00:00	08:15:00	dog	1	J01-SKP1	WI	11	2.15984494934298
J01-SKP1-WI11	2011-02-09 18:00:00	08:15:00	human	1	J01-SKP1	WI	11	2.15984494934298
J01-SKP1-WI11	2011-02-09 18:00:00	08:15:00	dog	1	J01-SKP1	WI	11	2.15984494934298
J01-SKP1-WI11	2011-02-09 18:00:00	08:15:00	human	1	J01-SKP1	WI	11	2.15984494934298
J01-SKP1-WI11	2011-02-09 18:00:00	08:21:00	human	1	J01-SKP1	WI	11	2.1860248881229
J01-SKP1-WI11	2011-02-09 18:00:00	08:21:00	human	1	J01-SKP1	WI	11	2.1860248881229
J01-SKP1-WI11	2011-02-09 18:00:00	08:21:00	human	1	J01-SKP1	WI	11	2.1860248881229
J01-SKP1-WI11	2011-02-09 18:00:00	08:47:00	human	1	J01-SKP1	WI	11	2.29947128950253
J01-SKP1-WI11	2011-02-09 18:00:00	08:47:00	dog	1	J01-SKP1	WI	11	2.29947128950253
J01-SKP1-WI11	2011-02-09 18:00:00	08:47:00	human	1	J01-SKP1	WI	11	2.29947128950253
J01-SKP1-WI11	2011-02-09 18:00:00	08:47:00	dog	1	J01-SKP1	WI	11	2.29947128950253
J01-SKP1-WI11	2011-02-09 18:00:00	08:47:00	human	1	J01-SKP1	WI	11	2.29947128950253
J01-SKP1-WI11	2011-02-09 18:00:00	08:47:00	dog	1	J01-SKP1	WI	11	2.29947128950253
J01-SKP1-WI11	2011-02-09 18:00:00	09:23:00	human	1	J01-SKP1	WI	11	2.45655092218202
J01-SKP1-WI11	2011-02-09 18:00:00	09:23:00	human	1	J01-SKP1	WI	11	2.45655092218202
J01-SKP1-WI11	2011-02-09 18:00:00	09:23:00	human	1	J01-SKP1	WI	11	2.45655092218202
J01-SKP1-WI11	2011-02-09 18:00:00	09:24:00	human	1	J01-SKP1	WI	11	2.460914245312
J01-SKP1-WI11	2011-02-09 18:00:00	09:25:00	dog	1	J01-SKP1	WI	11	2.46527756844199
J01-SKP1-WI11	2011-02-09 18:00:00	09:25:00	dog	1	J01-SKP1	WI	11	2.46527756844199
J01-SKP1-WI11	2011-02-09 18:00:00	09:25:00	dog	1	J01-SKP1	WI	11	2.46527756844199
J01-SKP1-WI11	2011-02-09 18:00:00	09:32:00	human	1	J01-SKP1	WI	11	2.49582083035189
J01-SKP1-WI11	2011-02-09 18:00:00	09:32:00	human	1	J01-SKP1	WI	11	2.49582083035189
J01-SKP1-WI11	2011-02-09 18:00:00	09:32:00	human	1	J01-SKP1	WI	11	2.49582083035189
J01-SKP1-WI11	2011-02-09 18:00:00	10:30:00	dog	1	J01-SKP1	WI	11	2.74889357189107
J01-SKP1-WI11	2011-02-09 18:00:00	10:30:00	human	1	J01-SKP1	WI	11	2.74889357189107
J01-SKP1-WI11	2011-02-09 18:00:00	10:30:00	dog	1	J01-SKP1	WI	11	2.74889357189107
J01-SKP1-WI11	2011-02-09 18:00:00	10:30:00	human	1	J01-SKP1	WI	11	2.74889357189107
J01-SKP1-WI11	2011-02-09 18:00:00	10:30:00	dog	1	J01-SKP1	WI	11	2.74889357189107
J01-SKP1-WI11	2011-02-09 18:00:00	10:30:00	human	1	J01-SKP1	WI	11	2.74889357189107
J01-SKP1-WI11	2011-02-09 18:00:00	12:45:00	dog	1	J01-SKP1	WI	11	3.33794219443916
J01-SKP1-WI11	2011-02-09 18:00:00	12:45:00	dog	1	J01-SKP1	WI	11	3.33794219443916
J01-SKP1-WI11	2011-02-09 18:00:00	12:45:00	dog	1	J01-SKP1	WI	11	3.33794219443916
J01-SKP1-WI11	2011-02-09 18:00:00	12:46:00	dog	1	J01-SKP1	WI	11	3.34230551756914
J01-SKP1-WI11	2011-02-09 18:00:00	12:46:00	human	1	J01-SKP1	WI	11	3.34230551756914
J01-SKP1-WI11	2011-02-09 18:00:00	12:46:00	dog	1	J01-SKP1	WI	11	3.34230551756914
J01-SKP1-WI11	2011-02-09 18:00:00	12:46:00	human	1	J01-SKP1	WI	11	3.34230551756914
J01-SKP1-WI11	2011-02-09 18:00:00	12:46:00	human	1	J01-SKP1	WI	11	3.34230551756914
J01-SKP1-WI11	2011-02-09 18:00:00	12:46:00	dog	1	J01-SKP1	WI	11	3.34230551756914
J01-SKP1-WI11	2011-02-09 18:00:00	12:51:00	human	1	J01-SKP1	WI	11	3.36412213321907
J01-SKP1-WI11	2011-02-09 18:00:00	12:51:00	human	1	J01-SKP1	WI	11	3.36412213321907
J01-SKP1-WI11	2011-02-09 18:00:00	12:51:00	human	1	J01-SKP1	WI	11	3.36412213321907
J01-SKP1-WI11	2011-02-09 18:00:00	12:56:00	human	1	J01-SKP1	WI	11	3.385938748869
J01-SKP1-WI11	2011-02-09 18:00:00	12:56:00	human	1	J01-SKP1	WI	11	3.385938748869
J01-SKP1-WI11	2011-02-09 18:00:00	14:26:00	human	1	J01-SKP1	WI	11	3.77863783056772
J01-SKP1-WI11	2011-02-09 18:00:00	14:26:00	human	1	J01-SKP1	WI	11	3.77863783056772
J01-SKP1-WI11	2011-02-09 18:00:00	14:26:00	human	1	J01-SKP1	WI	11	3.77863783056772
J01-SKP1-WI11	2011-02-09 18:00:00	15:09:00	dog	1	J01-SKP1	WI	11	3.96626072515711
J01-SKP1-WI11	2011-02-09 18:00:00	15:09:00	dog	1	J01-SKP1	WI	11	3.96626072515711
J01-SKP1-WI11	2011-02-09 18:00:00	15:09:00	dog	1	J01-SKP1	WI	11	3.96626072515711
J01-SKP1-WI11	2011-02-09 18:00:00	15:22:00	dog	1	J01-SKP1	WI	11	4.02298392584693
J01-SKP1-WI11	2011-02-09 18:00:00	15:22:00	human	1	J01-SKP1	WI	11	4.02298392584693
J01-SKP1-WI11	2011-02-09 18:00:00	15:23:00	dog	1	J01-SKP1	WI	11	4.02734724897692
J01-SKP1-WI11	2011-02-09 18:00:00	15:23:00	human	1	J01-SKP1	WI	11	4.02734724897692
J01-SKP1-WI11	2011-02-09 18:00:00	15:23:00	dog	1	J01-SKP1	WI	11	4.02734724897692
J01-SKP1-WI11	2011-02-09 18:00:00	15:23:00	human	1	J01-SKP1	WI	11	4.02734724897692
J01-SKP1-WI11	2011-02-09 18:00:00	15:23:00	dog	1	J01-SKP1	WI	11	4.02734724897692
J01-SKP1-WI11	2011-02-09 18:00:00	15:23:00	human	1	J01-SKP1	WI	11	4.02734724897692
J01-SKP1-WI11	2011-02-09 18:00:00	15:29:00	dog	1	J01-SKP1	WI	11	4.05352718775683
J01-SKP1-WI11	2011-02-09 18:00:00	15:29:00	dog	1	J01-SKP1	WI	11	4.05352718775683
J01-SKP1-WI11	2011-02-09 18:00:00	15:39:00	dog	1	J01-SKP1	WI	11	4.09716041905669
J01-SKP1-WI11	2011-02-09 18:00:00	15:39:00	dog	1	J01-SKP1	WI	11	4.09716041905669
J01-SKP1-WI11	2011-02-09 18:00:00	15:39:00	dog	1	J01-SKP1	WI	11	4.09716041905669
J01-SKP1-WI11	2011-02-09 18:00:00	15:39:00	dog	1	J01-SKP1	WI	11	4.09716041905669
J01-SKP1-WI11	2011-02-09 18:00:00	15:40:00	dog	1	J01-SKP1	WI	11	4.10152374218667
J01-SKP1-WI11	2011-02-09 18:00:00	15:40:00	human	1	J01-SKP1	WI	11	4.10152374218667
J01-SKP1-WI11	2011-02-09 18:00:00	15:40:00	human	1	J01-SKP1	WI	11	4.10152374218667
J01-SKP1-WI11	2011-02-09 18:00:00	15:40:00	dog	1	J01-SKP1	WI	11	4.10152374218667
J01-SKP1-WI11	2011-02-09 18:00:00	15:40:00	dog	1	J01-SKP1	WI	11	4.10152374218667
J01-SKP1-WI11	2011-02-09 18:00:00	15:40:00	human	1	J01-SKP1	WI	11	4.10152374218667
J01-SKP1-WI11	2011-02-09 18:00:00	16:19:00	dog	1	J01-SKP1	WI	11	4.27169334425612
J01-SKP1-WI11	2011-02-09 18:00:00	16:19:00	human	1	J01-SKP1	WI	11	4.27169334425612
J01-SKP1-WI11	2011-02-09 18:00:00	16:19:00	human	1	J01-SKP1	WI	11	4.27169334425612
J01-SKP1-WI11	2011-02-09 18:00:00	16:19:00	dog	1	J01-SKP1	WI	11	4.27169334425612
J01-SKP1-WI11	2011-02-09 18:00:00	16:19:00	dog	1	J01-SKP1	WI	11	4.27169334425612
J01-SKP1-WI11	2011-02-09 18:00:00	16:19:00	human	1	J01-SKP1	WI	11	4.27169334425612
J01-SKP1-WI11	2011-02-09 18:00:00	17:34:00	dog	1	J01-SKP1	WI	11	4.59894257900506
J01-SKP1-WI11	2011-02-09 18:00:00	17:34:00	dog	1	J01-SKP1	WI	11	4.59894257900506
J01-SKP1-WI11	2011-02-09 18:00:00	17:34:00	dog	1	J01-SKP1	WI	11	4.59894257900506
J01-SKP1-WI11	2011-02-09 18:00:00	17:34:00	dog	1	J01-SKP1	WI	11	4.59894257900506
J01-SKP1-WI11	2011-02-09 18:00:00	17:34:00	dog	1	J01-SKP1	WI	11	4.59894257900506
J01-SKP1-WI11	2011-02-09 18:00:00	17:34:00	dog	1	J01-SKP1	WI	11	4.59894257900506
J01-SKP1-WI11	2011-02-09 18:00:00	17:35:00	dog	1	J01-SKP1	WI	11	4.60330590213504
J01-SKP1-WI11	2011-02-09 18:00:00	17:35:00	human	1	J01-SKP1	WI	11	4.60330590213504
J01-SKP1-WI11	2011-02-09 18:00:00	17:35:00	human	1	J01-SKP1	WI	11	4.60330590213504
J01-SKP1-WI11	2011-02-09 18:00:00	17:35:00	dog	1	J01-SKP1	WI	11	4.60330590213504
J01-SKP1-WI11	2011-02-09 18:00:00	17:50:00	dog	1	J01-SKP1	WI	11	4.66875574908483
J01-SKP1-WI11	2011-02-09 18:00:00	17:50:00	human	1	J01-SKP1	WI	11	4.66875574908483
J01-SKP1-WI11	2011-02-09 18:00:00	17:50:00	dog	1	J01-SKP1	WI	11	4.66875574908483
J01-SKP1-WI11	2011-02-09 18:00:00	17:50:00	human	1	J01-SKP1	WI	11	4.66875574908483
J01-SKP1-WI11	2011-02-09 18:00:00	17:50:00	dog	1	J01-SKP1	WI	11	4.66875574908483
J01-SKP1-WI11	2011-02-09 18:00:00	17:56:00	human	1	J01-SKP1	WI	11	4.69493568786475
J01-SKP1-WI11	2011-02-09 18:00:00	17:56:00	dog	1	J01-SKP1	WI	11	4.69493568786475
J01-SKP1-WI11	2011-02-09 18:00:00	17:56:00	dog	1	J01-SKP1	WI	11	4.69493568786475
J01-SKP1-WI11	2011-02-09 18:00:00	17:56:00	human	1	J01-SKP1	WI	11	4.69493568786475
J01-SKP1-WI11	2011-02-09 18:00:00	17:56:00	dog	1	J01-SKP1	WI	11	4.69493568786475
J01-SKP1-WI11	2011-02-09 18:00:00	17:56:00	human	1	J01-SKP1	WI	11	4.69493568786475
J01-SKP1-WI11	2011-02-09 18:00:00	18:07:00	dog	1	J01-SKP1	WI	11	4.74293224229459
J01-SKP1-WI11	2011-02-09 18:00:00	18:07:00	human	1	J01-SKP1	WI	11	4.74293224229459
J01-SKP1-WI11	2011-02-09 18:00:00	18:07:00	dog	1	J01-SKP1	WI	11	4.74293224229459
J01-SKP1-WI11	2011-02-09 18:00:00	18:07:00	human	1	J01-SKP1	WI	11	4.74293224229459
J01-SKP1-WI11	2011-02-09 18:00:00	18:07:00	dog	1	J01-SKP1	WI	11	4.74293224229459
J01-SKP1-WI11	2011-02-09 18:00:00	18:07:00	human	1	J01-SKP1	WI	11	4.74293224229459
J01-SKP1-WI11	2011-02-09 18:00:00	18:23:00	human	1	J01-SKP1	WI	11	4.81274541237436
J01-SKP1-WI11	2011-02-09 18:00:00	18:23:00	human	1	J01-SKP1	WI	11	4.81274541237436
J01-SKP1-WI11	2011-02-09 18:00:00	18:23:00	dog	1	J01-SKP1	WI	11	4.81274541237436
J01-SKP1-WI11	2011-02-09 18:00:00	18:23:00	human	1	J01-SKP1	WI	11	4.81274541237436
J01-SKP1-WI11	2011-02-09 18:00:00	18:28:00	human	4	J01-SKP1	WI	11	4.83456202802429
J01-SKP1-WI11	2011-02-09 18:00:00	18:28:00	human	4	J01-SKP1	WI	11	4.83456202802429
J01-SKP1-WI11	2011-02-09 18:00:00	18:28:00	human	4	J01-SKP1	WI	11	4.83456202802429
J01-SKP1-WI11	2011-02-09 18:00:00	18:28:00	human	4	J01-SKP1	WI	11	4.83456202802429
J01-SKP1-WI11	2011-02-09 18:00:00	18:28:00	human	4	J01-SKP1	WI	11	4.83456202802429
J01-SKP1-WI11	2011-02-09 18:00:00	18:28:00	human	4	J01-SKP1	WI	11	4.83456202802429
J01-SKP1-WI11	2011-02-09 18:00:00	18:28:00	human	4	J01-SKP1	WI	11	4.83456202802429
J01-SKP1-WI11	2011-02-09 18:00:00	18:28:00	human	4	J01-SKP1	WI	11	4.83456202802429
J01-SKP1-WI11	2011-02-09 18:00:00	18:28:00	human	4	J01-SKP1	WI	11	4.83456202802429
J01-SKP1-WI11	2011-02-09 18:00:00	18:28:00	human	4	J01-SKP1	WI	11	4.83456202802429
J01-SKP1-WI11	2011-02-09 18:00:00	18:28:00	human	4	J01-SKP1	WI	11	4.83456202802429
J01-SKP1-WI11	2011-02-09 18:00:00	18:28:00	human	4	J01-SKP1	WI	11	4.83456202802429
J01-SKP1-WI11	2011-02-09 18:00:00	18:44:00	dog	1	J01-SKP1	WI	11	4.90437519810407
J01-SKP1-WI11	2011-02-09 18:00:00	18:44:00	human	1	J01-SKP1	WI	11	4.90437519810407
J01-SKP1-WI11	2011-02-09 18:00:00	18:44:00	dog	1	J01-SKP1	WI	11	4.90437519810407
J01-SKP1-WI11	2011-02-09 18:00:00	18:44:00	dog	1	J01-SKP1	WI	11	4.90437519810407
J01-SKP1-WI11	2011-02-09 18:00:00	18:44:00	human	1	J01-SKP1	WI	11	4.90437519810407
J01-SKP1-WI11	2011-02-09 18:00:00	19:00:00	dog	1	J01-SKP1	WI	11	4.97418836818384
J01-SKP1-WI11	2011-02-09 18:00:00	19:02:00	human	1	J01-SKP1	WI	11	4.98291501444381
R02-ALT1-WI11	2011-02-14 18:00:00	20:55:00	dog	1	R02-ALT1	WI	11	5.47597052813221
J01-SKP1-WI11	2011-02-09 18:00:00	19:02:00	human	1	J01-SKP1	WI	11	4.98291501444381
J01-SKP1-WI11	2011-02-09 18:00:00	19:02:00	dog	1	J01-SKP1	WI	11	4.98291501444381
J01-SKP1-WI11	2011-02-09 18:00:00	19:02:00	human	1	J01-SKP1	WI	11	4.98291501444381
J01-SKP1-WI11	2011-02-09 18:00:00	19:02:00	dog	1	J01-SKP1	WI	11	4.98291501444381
J01-SKP1-WI11	2011-02-09 18:00:00	19:06:00	dog	1	J01-SKP1	WI	11	5.00036830696375
J01-SKP1-WI11	2011-02-09 18:00:00	19:06:00	human	1	J01-SKP1	WI	11	5.00036830696375
J01-SKP1-WI11	2011-02-09 18:00:00	19:06:00	dog	1	J01-SKP1	WI	11	5.00036830696375
J01-SKP1-WI11	2011-02-09 18:00:00	19:06:00	human	1	J01-SKP1	WI	11	5.00036830696375
J01-SKP1-WI11	2011-02-09 18:00:00	19:06:00	human	1	J01-SKP1	WI	11	5.00036830696375
J01-SKP1-WI11	2011-02-09 18:00:00	19:06:00	dog	1	J01-SKP1	WI	11	5.00036830696375
J01-SKP1-WI11	2011-02-09 18:00:00	19:07:00	dog	1	J01-SKP1	WI	11	5.00473163009374
J01-SKP1-WI11	2011-02-09 18:00:00	19:07:00	human	1	J01-SKP1	WI	11	5.00473163009374
J01-SKP1-WI11	2011-02-09 18:00:00	19:07:00	dog	1	J01-SKP1	WI	11	5.00473163009374
J01-SKP1-WI11	2011-02-09 18:00:00	19:07:00	human	1	J01-SKP1	WI	11	5.00473163009374
J01-SKP1-WI11	2011-02-09 18:00:00	19:07:00	human	1	J01-SKP1	WI	11	5.00473163009374
J01-SKP1-WI11	2011-02-09 18:00:00	19:07:00	dog	1	J01-SKP1	WI	11	5.00473163009374
J01-SKP1-WI11	2011-02-09 18:00:00	19:18:00	dog	1	J01-SKP1	WI	11	5.05272818452358
J01-SKP1-WI11	2011-02-09 18:00:00	19:18:00	human	1	J01-SKP1	WI	11	5.05272818452358
J01-SKP1-WI11	2011-02-09 18:00:00	19:18:00	dog	1	J01-SKP1	WI	11	5.05272818452358
J01-SKP1-WI11	2011-02-09 18:00:00	19:18:00	human	1	J01-SKP1	WI	11	5.05272818452358
J01-SKP1-WI11	2011-02-09 18:00:00	19:18:00	human	1	J01-SKP1	WI	11	5.05272818452358
J01-SKP1-WI11	2011-02-09 18:00:00	19:18:00	dog	1	J01-SKP1	WI	11	5.05272818452358
J01-SKP1-WI11	2011-02-09 18:00:00	20:39:00	human	1	J01-SKP1	WI	11	5.40615735805244
J01-SKP1-WI11	2011-02-09 18:00:00	20:39:00	dog	1	J01-SKP1	WI	11	5.40615735805244
J01-SKP1-WI11	2011-02-09 18:00:00	20:39:00	human	1	J01-SKP1	WI	11	5.40615735805244
J01-SKP1-WI11	2011-02-09 18:00:00	20:39:00	dog	1	J01-SKP1	WI	11	5.40615735805244
J01-SKP1-WI11	2011-02-09 18:00:00	20:39:00	human	1	J01-SKP1	WI	11	5.40615735805244
J01-SKP1-WI11	2011-02-09 18:00:00	20:39:00	dog	1	J01-SKP1	WI	11	5.40615735805244
J01-SKP1-WI11	2011-02-09 18:00:00	22:02:00	human	1	J01-SKP1	WI	11	5.76831317784126
J01-SKP1-WI11	2011-02-09 18:00:00	22:02:00	dog	1	J01-SKP1	WI	11	5.76831317784126
J01-SKP1-WI11	2011-02-09 18:00:00	22:02:00	human	1	J01-SKP1	WI	11	5.76831317784126
J01-SKP1-WI11	2011-02-09 18:00:00	22:02:00	dog	1	J01-SKP1	WI	11	5.76831317784126
J01-SKP1-WI11	2011-02-09 18:00:00	22:03:00	human	1	J01-SKP1	WI	11	5.77267650097124
J01-SKP1-WI11	2011-02-09 18:00:00	22:03:00	dog	1	J01-SKP1	WI	11	5.77267650097124
J01-SKP1-WI11	2011-02-09 18:00:00	22:04:00	human	1	J01-SKP1	WI	11	5.77703982410123
J01-SKP1-WI11	2011-02-09 18:00:00	22:04:00	dog	1	J01-SKP1	WI	11	5.77703982410123
J01-SKP1-WI11	2011-02-09 18:00:00	22:04:00	dog	1	J01-SKP1	WI	11	5.77703982410123
J01-SKP1-WI11	2011-02-09 18:00:00	22:04:00	human	1	J01-SKP1	WI	11	5.77703982410123
J01-SKP1-WI11	2011-02-09 18:00:00	22:04:00	human	1	J01-SKP1	WI	11	5.77703982410123
J01-SKP1-WI11	2011-02-09 18:00:00	22:04:00	dog	1	J01-SKP1	WI	11	5.77703982410123
J01-SKP1-WI11	2011-02-10 18:00:00	01:42:00	human	1	J01-SKP1	WI	11	0.445058959258554
J01-SKP1-WI11	2011-02-10 18:00:00	01:42:00	human	1	J01-SKP1	WI	11	0.445058959258554
J01-SKP1-WI11	2011-02-10 18:00:00	01:42:00	dog	1	J01-SKP1	WI	11	0.445058959258554
J01-SKP1-WI11	2011-02-10 18:00:00	01:42:00	human	1	J01-SKP1	WI	11	0.445058959258554
J01-SKP1-WI11	2011-02-10 18:00:00	01:42:00	dog	1	J01-SKP1	WI	11	0.445058959258554
J01-SKP1-WI11	2011-02-10 18:00:00	06:20:00	human	1	J01-SKP1	WI	11	1.65806278939461
J01-SKP1-WI11	2011-02-10 18:00:00	06:20:00	human	1	J01-SKP1	WI	11	1.65806278939461
J01-SKP1-WI11	2011-02-10 18:00:00	06:20:00	human	1	J01-SKP1	WI	11	1.65806278939461
J01-SKP1-WI11	2011-02-10 18:00:00	06:39:00	human	1	J01-SKP1	WI	11	1.74096592886434
J01-SKP1-WI11	2011-02-10 18:00:00	06:39:00	human	1	J01-SKP1	WI	11	1.74096592886434
J01-SKP1-WI11	2011-02-10 18:00:00	06:39:00	human	1	J01-SKP1	WI	11	1.74096592886434
J01-SKP1-WI11	2011-02-10 18:00:00	06:49:00	dog	1	J01-SKP1	WI	11	1.7845991601642
J01-SKP1-WI11	2011-02-10 18:00:00	06:49:00	human	1	J01-SKP1	WI	11	1.7845991601642
J01-SKP1-WI11	2011-02-10 18:00:00	06:49:00	dog	1	J01-SKP1	WI	11	1.7845991601642
J01-SKP1-WI11	2011-02-10 18:00:00	06:49:00	human	1	J01-SKP1	WI	11	1.7845991601642
J01-SKP1-WI11	2011-02-10 18:00:00	06:49:00	dog	1	J01-SKP1	WI	11	1.7845991601642
J01-SKP1-WI11	2011-02-10 18:00:00	06:54:00	human	1	J01-SKP1	WI	11	1.80641577581413
J01-SKP1-WI11	2011-02-10 18:00:00	06:54:00	human	1	J01-SKP1	WI	11	1.80641577581413
J01-SKP1-WI11	2011-02-10 18:00:00	06:54:00	dog	1	J01-SKP1	WI	11	1.80641577581413
J01-SKP1-WI11	2011-02-10 18:00:00	06:54:00	human	1	J01-SKP1	WI	11	1.80641577581413
J01-SKP1-WI11	2011-02-10 18:00:00	06:54:00	dog	1	J01-SKP1	WI	11	1.80641577581413
J01-SKP1-WI11	2011-02-10 18:00:00	07:41:00	human	1	J01-SKP1	WI	11	2.01149196292346
J01-SKP1-WI11	2011-02-10 18:00:00	07:41:00	dog	1	J01-SKP1	WI	11	2.01149196292346
J01-SKP1-WI11	2011-02-10 18:00:00	07:41:00	human	1	J01-SKP1	WI	11	2.01149196292346
J01-SKP1-WI11	2011-02-10 18:00:00	07:41:00	dog	1	J01-SKP1	WI	11	2.01149196292346
J01-SKP1-WI11	2011-02-10 18:00:00	07:41:00	human	1	J01-SKP1	WI	11	2.01149196292346
J01-SKP1-WI11	2011-02-10 18:00:00	07:41:00	dog	1	J01-SKP1	WI	11	2.01149196292346
J01-SKP1-WI11	2011-02-10 18:00:00	07:46:00	dog	1	J01-SKP1	WI	11	2.03330857857339
J01-SKP1-WI11	2011-02-10 18:00:00	07:46:00	dog	1	J01-SKP1	WI	11	2.03330857857339
J01-SKP1-WI11	2011-02-10 18:00:00	07:46:00	dog	1	J01-SKP1	WI	11	2.03330857857339
J01-SKP1-WI11	2011-02-10 18:00:00	07:46:00	dog	1	J01-SKP1	WI	11	2.03330857857339
J01-SKP1-WI11	2011-02-10 18:00:00	07:46:00	dog	1	J01-SKP1	WI	11	2.03330857857339
J01-SKP1-WI11	2011-02-10 18:00:00	07:46:00	dog	1	J01-SKP1	WI	11	2.03330857857339
J01-SKP1-WI11	2011-02-10 18:00:00	07:46:00	dog	1	J01-SKP1	WI	11	2.03330857857339
J01-SKP1-WI11	2011-02-10 18:00:00	07:47:00	human	1	J01-SKP1	WI	11	2.03767190170338
J01-SKP1-WI11	2011-02-10 18:00:00	07:47:00	human	1	J01-SKP1	WI	11	2.03767190170338
J01-SKP1-WI11	2011-02-10 18:00:00	07:47:00	human	1	J01-SKP1	WI	11	2.03767190170338
J01-SKP1-WI11	2011-02-10 18:00:00	08:03:00	human	1	J01-SKP1	WI	11	2.10748507178315
J01-SKP1-WI11	2011-02-10 18:00:00	08:03:00	dog	1	J01-SKP1	WI	11	2.10748507178315
J01-SKP1-WI11	2011-02-10 18:00:00	08:03:00	human	1	J01-SKP1	WI	11	2.10748507178315
J01-SKP1-WI11	2011-02-10 18:00:00	08:03:00	dog	1	J01-SKP1	WI	11	2.10748507178315
J01-SKP1-WI11	2011-02-10 18:00:00	08:03:00	human	1	J01-SKP1	WI	11	2.10748507178315
J01-SKP1-WI11	2011-02-10 18:00:00	08:03:00	dog	1	J01-SKP1	WI	11	2.10748507178315
J01-SKP1-WI11	2011-02-10 18:00:00	08:06:00	human	1	J01-SKP1	WI	11	2.12057504117311
J01-SKP1-WI11	2011-02-10 18:00:00	08:06:00	dog	1	J01-SKP1	WI	11	2.12057504117311
J01-SKP1-WI11	2011-02-10 18:00:00	08:06:00	human	1	J01-SKP1	WI	11	2.12057504117311
J01-SKP1-WI11	2011-02-10 18:00:00	08:06:00	dog	1	J01-SKP1	WI	11	2.12057504117311
J01-SKP1-WI11	2011-02-10 18:00:00	08:06:00	human	1	J01-SKP1	WI	11	2.12057504117311
J01-SKP1-WI11	2011-02-10 18:00:00	08:06:00	dog	1	J01-SKP1	WI	11	2.12057504117311
J01-SKP1-WI11	2011-02-10 18:00:00	08:10:00	human	1	J01-SKP1	WI	11	2.13802833369305
J01-SKP1-WI11	2011-02-10 18:00:00	08:10:00	dog	1	J01-SKP1	WI	11	2.13802833369305
J01-SKP1-WI11	2011-02-10 18:00:00	08:10:00	human	1	J01-SKP1	WI	11	2.13802833369305
J01-SKP1-WI11	2011-02-10 18:00:00	08:10:00	dog	1	J01-SKP1	WI	11	2.13802833369305
J01-SKP1-WI11	2011-02-10 18:00:00	08:10:00	human	1	J01-SKP1	WI	11	2.13802833369305
J01-SKP1-WI11	2011-02-10 18:00:00	08:10:00	dog	1	J01-SKP1	WI	11	2.13802833369305
J01-SKP1-WI11	2011-02-10 18:00:00	08:26:00	dog	1	J01-SKP1	WI	11	2.20784150377283
J01-SKP1-WI11	2011-02-10 18:00:00	08:26:00	dog	1	J01-SKP1	WI	11	2.20784150377283
J01-SKP1-WI11	2011-02-10 18:00:00	08:26:00	dog	1	J01-SKP1	WI	11	2.20784150377283
J01-SKP1-WI11	2011-02-10 18:00:00	08:34:00	human	1	J01-SKP1	WI	11	2.24274808881271
J01-SKP1-WI11	2011-02-10 18:00:00	08:34:00	human	1	J01-SKP1	WI	11	2.24274808881271
J01-SKP1-WI11	2011-02-10 18:00:00	08:34:00	human	1	J01-SKP1	WI	11	2.24274808881271
J01-SKP1-WI11	2011-02-10 18:00:00	08:35:00	human	1	J01-SKP1	WI	11	2.2471114119427
J01-SKP1-WI11	2011-02-10 18:00:00	08:35:00	human	1	J01-SKP1	WI	11	2.2471114119427
J01-SKP1-WI11	2011-02-10 18:00:00	08:35:00	human	1	J01-SKP1	WI	11	2.2471114119427
J01-SKP1-WI11	2011-02-10 18:00:00	08:47:00	human	1	J01-SKP1	WI	11	2.29947128950253
J01-SKP1-WI11	2011-02-10 18:00:00	08:47:00	dog	1	J01-SKP1	WI	11	2.29947128950253
J01-SKP1-WI11	2011-02-10 18:00:00	08:47:00	human	1	J01-SKP1	WI	11	2.29947128950253
J01-SKP1-WI11	2011-02-10 18:00:00	08:47:00	dog	1	J01-SKP1	WI	11	2.29947128950253
J01-SKP1-WI11	2011-02-10 18:00:00	08:47:00	human	1	J01-SKP1	WI	11	2.29947128950253
J01-SKP1-WI11	2011-02-10 18:00:00	08:47:00	dog	1	J01-SKP1	WI	11	2.29947128950253
J01-SKP1-WI11	2011-02-10 18:00:00	08:53:00	dog	1	J01-SKP1	WI	11	2.32565122828244
J01-SKP1-WI11	2011-02-10 18:00:00	08:53:00	dog	1	J01-SKP1	WI	11	2.32565122828244
J01-SKP1-WI11	2011-02-10 18:00:00	08:53:00	dog	1	J01-SKP1	WI	11	2.32565122828244
J01-SKP1-WI11	2011-02-10 18:00:00	08:59:00	human	1	J01-SKP1	WI	11	2.35183116706236
J01-SKP1-WI11	2011-02-10 18:00:00	08:59:00	dog	1	J01-SKP1	WI	11	2.35183116706236
J01-SKP1-WI11	2011-02-10 18:00:00	08:59:00	human	1	J01-SKP1	WI	11	2.35183116706236
J01-SKP1-WI11	2011-02-10 18:00:00	08:59:00	dog	1	J01-SKP1	WI	11	2.35183116706236
J01-SKP1-WI11	2011-02-10 18:00:00	08:59:00	human	1	J01-SKP1	WI	11	2.35183116706236
J01-SKP1-WI11	2011-02-10 18:00:00	09:03:00	human	1	J01-SKP1	WI	11	2.3692844595823
J01-SKP1-WI11	2011-02-10 18:00:00	09:03:00	dog	1	J01-SKP1	WI	11	2.3692844595823
J01-SKP1-WI11	2011-02-10 18:00:00	09:03:00	human	1	J01-SKP1	WI	11	2.3692844595823
J01-SKP1-WI11	2011-02-10 18:00:00	09:03:00	dog	1	J01-SKP1	WI	11	2.3692844595823
J01-SKP1-WI11	2011-02-10 18:00:00	09:03:00	human	1	J01-SKP1	WI	11	2.3692844595823
J01-SKP1-WI11	2011-02-10 18:00:00	09:03:00	dog	1	J01-SKP1	WI	11	2.3692844595823
J01-SKP1-WI11	2011-02-10 18:00:00	09:04:00	human	1	J01-SKP1	WI	11	2.37364778271229
J01-SKP1-WI11	2011-02-10 18:00:00	09:04:00	dog	1	J01-SKP1	WI	11	2.37364778271229
J01-SKP1-WI11	2011-02-10 18:00:00	09:04:00	human	1	J01-SKP1	WI	11	2.37364778271229
J01-SKP1-WI11	2011-02-10 18:00:00	09:04:00	dog	1	J01-SKP1	WI	11	2.37364778271229
J01-SKP1-WI11	2011-02-10 18:00:00	09:04:00	human	1	J01-SKP1	WI	11	2.37364778271229
J01-SKP1-WI11	2011-02-10 18:00:00	09:04:00	dog	1	J01-SKP1	WI	11	2.37364778271229
J01-SKP1-WI11	2011-02-10 18:00:00	09:30:00	dog	1	J01-SKP1	WI	11	2.48709418409192
J01-SKP1-WI11	2011-02-10 18:00:00	09:30:00	dog	1	J01-SKP1	WI	11	2.48709418409192
J01-SKP1-WI11	2011-02-10 18:00:00	09:30:00	dog	1	J01-SKP1	WI	11	2.48709418409192
J01-SKP1-WI11	2011-02-10 18:00:00	09:30:00	human	1	J01-SKP1	WI	11	2.48709418409192
J01-SKP1-WI11	2011-02-10 18:00:00	09:30:00	human	1	J01-SKP1	WI	11	2.48709418409192
J01-SKP1-WI11	2011-02-10 18:00:00	09:30:00	human	1	J01-SKP1	WI	11	2.48709418409192
J01-SKP1-WI11	2011-02-10 18:00:00	10:25:00	human	1	J01-SKP1	WI	11	2.72707695624114
J01-SKP1-WI11	2011-02-10 18:00:00	10:25:00	human	1	J01-SKP1	WI	11	2.72707695624114
J01-SKP1-WI11	2011-02-10 18:00:00	10:25:00	human	1	J01-SKP1	WI	11	2.72707695624114
J01-SKP1-WI11	2011-02-10 18:00:00	10:55:00	human	1	J01-SKP1	WI	11	2.85797665014071
J01-SKP1-WI11	2011-02-10 18:00:00	10:55:00	dog	1	J01-SKP1	WI	11	2.85797665014071
J01-SKP1-WI11	2011-02-10 18:00:00	10:55:00	human	1	J01-SKP1	WI	11	2.85797665014071
J01-SKP1-WI11	2011-02-10 18:00:00	10:55:00	dog	1	J01-SKP1	WI	11	2.85797665014071
J01-SKP1-WI11	2011-02-10 18:00:00	10:55:00	human	1	J01-SKP1	WI	11	2.85797665014071
J01-SKP1-WI11	2011-02-10 18:00:00	10:55:00	dog	1	J01-SKP1	WI	11	2.85797665014071
J01-SKP1-WI11	2011-02-10 18:00:00	12:17:00	human	1	J01-SKP1	WI	11	3.21576914679955
J01-SKP1-WI11	2011-02-10 18:00:00	12:17:00	human	1	J01-SKP1	WI	11	3.21576914679955
J01-SKP1-WI11	2011-02-10 18:00:00	12:17:00	human	1	J01-SKP1	WI	11	3.21576914679955
J01-SKP1-WI11	2011-02-10 18:00:00	12:26:00	human	1	J01-SKP1	WI	11	3.25503905496943
J01-SKP1-WI11	2011-02-10 18:00:00	12:26:00	dog	2	J01-SKP1	WI	11	3.25503905496943
J01-SKP1-WI11	2011-02-10 18:00:00	12:26:00	dog	2	J01-SKP1	WI	11	3.25503905496943
J01-SKP1-WI11	2011-02-10 18:00:00	12:26:00	human	1	J01-SKP1	WI	11	3.25503905496943
J01-SKP1-WI11	2011-02-10 18:00:00	12:26:00	dog	2	J01-SKP1	WI	11	3.25503905496943
J01-SKP1-WI11	2011-02-10 18:00:00	12:26:00	dog	2	J01-SKP1	WI	11	3.25503905496943
J01-SKP1-WI11	2011-02-10 18:00:00	12:26:00	human	1	J01-SKP1	WI	11	3.25503905496943
J01-SKP1-WI11	2011-02-10 18:00:00	12:26:00	dog	2	J01-SKP1	WI	11	3.25503905496943
J01-SKP1-WI11	2011-02-10 18:00:00	12:26:00	dog	2	J01-SKP1	WI	11	3.25503905496943
J01-SKP1-WI11	2011-02-10 18:00:00	12:26:00	human	1	J01-SKP1	WI	11	3.25503905496943
J01-SKP1-WI11	2011-02-10 18:00:00	12:26:00	dog	2	J01-SKP1	WI	11	3.25503905496943
J01-SKP1-WI11	2011-02-10 18:00:00	12:26:00	dog	2	J01-SKP1	WI	11	3.25503905496943
J01-SKP1-WI11	2011-02-10 18:00:00	12:26:00	human	1	J01-SKP1	WI	11	3.25503905496943
J01-SKP1-WI11	2011-02-10 18:00:00	12:26:00	dog	2	J01-SKP1	WI	11	3.25503905496943
J01-SKP1-WI11	2011-02-10 18:00:00	12:26:00	dog	2	J01-SKP1	WI	11	3.25503905496943
J01-SKP1-WI11	2011-02-10 18:00:00	12:26:00	dog	2	J01-SKP1	WI	11	3.25503905496943
J01-SKP1-WI11	2011-02-10 18:00:00	12:26:00	dog	2	J01-SKP1	WI	11	3.25503905496943
J01-SKP1-WI11	2011-02-10 18:00:00	12:26:00	human	1	J01-SKP1	WI	11	3.25503905496943
J01-SKP1-WI11	2011-02-10 18:00:00	12:27:00	human	1	J01-SKP1	WI	11	3.25940237809941
J01-SKP1-WI11	2011-02-10 18:00:00	12:27:00	dog	1	J01-SKP1	WI	11	3.25940237809941
J01-SKP1-WI11	2011-02-10 18:00:00	12:27:00	human	1	J01-SKP1	WI	11	3.25940237809941
J01-SKP1-WI11	2011-02-10 18:00:00	12:27:00	dog	2	J01-SKP1	WI	11	3.25940237809941
J01-SKP1-WI11	2011-02-10 18:00:00	12:27:00	dog	2	J01-SKP1	WI	11	3.25940237809941
J01-SKP1-WI11	2011-02-10 18:00:00	12:27:00	human	1	J01-SKP1	WI	11	3.25940237809941
J01-SKP1-WI11	2011-02-10 18:00:00	12:27:00	dog	2	J01-SKP1	WI	11	3.25940237809941
J01-SKP1-WI11	2011-02-10 18:00:00	12:27:00	dog	2	J01-SKP1	WI	11	3.25940237809941
J01-SKP1-WI11	2011-02-10 18:00:00	12:27:00	human	1	J01-SKP1	WI	11	3.25940237809941
J01-SKP1-WI11	2011-02-10 18:00:00	12:27:00	dog	2	J01-SKP1	WI	11	3.25940237809941
J01-SKP1-WI11	2011-02-10 18:00:00	12:27:00	dog	2	J01-SKP1	WI	11	3.25940237809941
J01-SKP1-WI11	2011-02-10 18:00:00	12:27:00	human	1	J01-SKP1	WI	11	3.25940237809941
J01-SKP1-WI11	2011-02-10 18:00:00	12:27:00	dog	2	J01-SKP1	WI	11	3.25940237809941
J01-SKP1-WI11	2011-02-10 18:00:00	12:27:00	dog	2	J01-SKP1	WI	11	3.25940237809941
J01-SKP1-WI11	2011-02-10 18:00:00	12:27:00	human	1	J01-SKP1	WI	11	3.25940237809941
J01-SKP1-WI11	2011-02-10 18:00:00	12:27:00	dog	2	J01-SKP1	WI	11	3.25940237809941
J01-SKP1-WI11	2011-02-10 18:00:00	12:27:00	dog	2	J01-SKP1	WI	11	3.25940237809941
J01-SKP1-WI11	2011-02-10 18:00:00	12:53:00	human	1	J01-SKP1	WI	11	3.37284877947904
J01-SKP1-WI11	2011-02-10 18:00:00	12:53:00	human	1	J01-SKP1	WI	11	3.37284877947904
J01-SKP1-WI11	2011-02-10 18:00:00	12:53:00	human	1	J01-SKP1	WI	11	3.37284877947904
J01-SKP1-WI11	2011-02-10 18:00:00	13:43:00	human	1	J01-SKP1	WI	11	3.59101493597833
J01-SKP1-WI11	2011-02-10 18:00:00	13:43:00	human	1	J01-SKP1	WI	11	3.59101493597833
J01-SKP1-WI11	2011-02-10 18:00:00	13:43:00	human	1	J01-SKP1	WI	11	3.59101493597833
J01-SKP1-WI11	2011-02-10 18:00:00	13:44:00	human	1	J01-SKP1	WI	11	3.59537825910832
J01-SKP1-WI11	2011-02-10 18:00:00	13:44:00	human	1	J01-SKP1	WI	11	3.59537825910832
J01-SKP1-WI11	2011-02-10 18:00:00	13:44:00	human	1	J01-SKP1	WI	11	3.59537825910832
J01-SKP1-WI11	2011-02-10 18:00:00	14:30:00	human	1	J01-SKP1	WI	11	3.79609112308767
J01-SKP1-WI11	2011-02-10 18:00:00	14:30:00	human	1	J01-SKP1	WI	11	3.79609112308767
J01-SKP1-WI11	2011-02-10 18:00:00	14:35:00	human	1	J01-SKP1	WI	11	3.8179077387376
J01-SKP1-WI11	2011-02-10 18:00:00	14:35:00	dog	2	J01-SKP1	WI	11	3.8179077387376
J01-SKP1-WI11	2011-02-10 18:00:00	14:35:00	dog	2	J01-SKP1	WI	11	3.8179077387376
J01-SKP1-WI11	2011-02-10 18:00:00	14:35:00	human	1	J01-SKP1	WI	11	3.8179077387376
J01-SKP1-WI11	2011-02-10 18:00:00	14:35:00	dog	2	J01-SKP1	WI	11	3.8179077387376
J01-SKP1-WI11	2011-02-10 18:00:00	14:35:00	dog	2	J01-SKP1	WI	11	3.8179077387376
J01-SKP1-WI11	2011-02-10 18:00:00	14:35:00	human	1	J01-SKP1	WI	11	3.8179077387376
J01-SKP1-WI11	2011-02-10 18:00:00	14:35:00	dog	2	J01-SKP1	WI	11	3.8179077387376
J01-SKP1-WI11	2011-02-10 18:00:00	14:35:00	dog	2	J01-SKP1	WI	11	3.8179077387376
J01-SKP1-WI11	2011-02-10 18:00:00	14:53:00	human	1	J01-SKP1	WI	11	3.89644755507734
J01-SKP1-WI11	2011-02-10 18:00:00	14:53:00	dog	1	J01-SKP1	WI	11	3.89644755507734
J01-SKP1-WI11	2011-02-10 18:00:00	14:53:00	human	1	J01-SKP1	WI	11	3.89644755507734
J01-SKP1-WI11	2011-02-10 18:00:00	14:53:00	human	1	J01-SKP1	WI	11	3.89644755507734
J01-SKP1-WI11	2011-02-10 18:00:00	15:02:00	human	1	J01-SKP1	WI	11	3.93571746324721
J01-SKP1-WI11	2011-02-10 18:00:00	15:02:00	human	1	J01-SKP1	WI	11	3.93571746324721
J01-SKP1-WI11	2011-02-10 18:00:00	15:02:00	human	1	J01-SKP1	WI	11	3.93571746324721
J01-SKP1-WI11	2011-02-10 18:00:00	15:04:00	human	1	J01-SKP1	WI	11	3.94444410950718
J01-SKP1-WI11	2011-02-10 18:00:00	15:04:00	dog	1	J01-SKP1	WI	11	3.94444410950718
J01-SKP1-WI11	2011-02-10 18:00:00	15:04:00	human	1	J01-SKP1	WI	11	3.94444410950718
J01-SKP1-WI11	2011-02-10 18:00:00	15:04:00	dog	1	J01-SKP1	WI	11	3.94444410950718
J01-SKP1-WI11	2011-02-10 18:00:00	15:04:00	human	1	J01-SKP1	WI	11	3.94444410950718
J01-SKP1-WI11	2011-02-10 18:00:00	15:04:00	dog	1	J01-SKP1	WI	11	3.94444410950718
J01-SKP1-WI11	2011-02-10 18:00:00	15:26:00	human	1	J01-SKP1	WI	11	4.04043721836687
J01-SKP1-WI11	2011-02-10 18:00:00	15:26:00	dog	1	J01-SKP1	WI	11	4.04043721836687
J01-SKP1-WI11	2011-02-10 18:00:00	15:26:00	human	1	J01-SKP1	WI	11	4.04043721836687
J01-SKP1-WI11	2011-02-10 18:00:00	15:26:00	dog	1	J01-SKP1	WI	11	4.04043721836687
J01-SKP1-WI11	2011-02-10 18:00:00	15:26:00	human	1	J01-SKP1	WI	11	4.04043721836687
J01-SKP1-WI11	2011-02-10 18:00:00	15:26:00	dog	1	J01-SKP1	WI	11	4.04043721836687
J01-SKP1-WI11	2011-02-10 18:00:00	15:27:00	human	1	J01-SKP1	WI	11	4.04480054149686
J01-SKP1-WI11	2011-02-10 18:00:00	15:27:00	dog	1	J01-SKP1	WI	11	4.04480054149686
J01-SKP1-WI11	2011-02-10 18:00:00	15:27:00	human	1	J01-SKP1	WI	11	4.04480054149686
J01-SKP1-WI11	2011-02-10 18:00:00	15:27:00	dog	1	J01-SKP1	WI	11	4.04480054149686
J01-SKP1-WI11	2011-02-10 18:00:00	15:27:00	human	1	J01-SKP1	WI	11	4.04480054149686
J01-SKP1-WI11	2011-02-10 18:00:00	15:27:00	dog	1	J01-SKP1	WI	11	4.04480054149686
J01-SKP1-WI11	2011-02-10 18:00:00	15:46:00	human	1	J01-SKP1	WI	11	4.12770368096659
J01-SKP1-WI11	2011-02-10 18:00:00	15:46:00	dog	1	J01-SKP1	WI	11	4.12770368096659
J01-SKP1-WI11	2011-02-10 18:00:00	15:46:00	human	1	J01-SKP1	WI	11	4.12770368096659
J01-SKP1-WI11	2011-02-10 18:00:00	15:46:00	dog	1	J01-SKP1	WI	11	4.12770368096659
J01-SKP1-WI11	2011-02-10 18:00:00	15:46:00	human	1	J01-SKP1	WI	11	4.12770368096659
J01-SKP1-WI11	2011-02-10 18:00:00	15:46:00	dog	1	J01-SKP1	WI	11	4.12770368096659
J01-SKP1-WI11	2011-02-10 18:00:00	15:59:00	dog	1	J01-SKP1	WI	11	4.1844268816564
J01-SKP1-WI11	2011-02-10 18:00:00	15:59:00	dog	1	J01-SKP1	WI	11	4.1844268816564
J01-SKP1-WI11	2011-02-10 18:00:00	15:59:00	dog	1	J01-SKP1	WI	11	4.1844268816564
J01-SKP1-WI11	2011-02-10 18:00:00	16:48:00	dog	1	J01-SKP1	WI	11	4.39822971502571
J01-SKP1-WI11	2011-02-10 18:00:00	16:48:00	dog	1	J01-SKP1	WI	11	4.39822971502571
J01-SKP1-WI11	2011-02-10 18:00:00	16:48:00	dog	1	J01-SKP1	WI	11	4.39822971502571
J01-SKP1-WI11	2011-02-10 18:00:00	17:09:00	human	1	J01-SKP1	WI	11	4.48985950075541
J01-SKP1-WI11	2011-02-10 18:00:00	17:09:00	dog	1	J01-SKP1	WI	11	4.48985950075541
J01-SKP1-WI11	2011-02-10 18:00:00	17:09:00	human	1	J01-SKP1	WI	11	4.48985950075541
J01-SKP1-WI11	2011-02-10 18:00:00	17:09:00	dog	1	J01-SKP1	WI	11	4.48985950075541
J01-SKP1-WI11	2011-02-10 18:00:00	17:09:00	human	1	J01-SKP1	WI	11	4.48985950075541
J01-SKP1-WI11	2011-02-10 18:00:00	17:09:00	dog	1	J01-SKP1	WI	11	4.48985950075541
J01-SKP1-WI11	2011-02-10 18:00:00	17:54:00	dog	1	J01-SKP1	WI	11	4.68620904160477
J01-SKP1-WI11	2011-02-10 18:00:00	17:54:00	human	1	J01-SKP1	WI	11	4.68620904160477
J01-SKP1-WI11	2011-02-10 18:00:00	17:54:00	dog	1	J01-SKP1	WI	11	4.68620904160477
J01-SKP1-WI11	2011-02-10 18:00:00	17:54:00	human	1	J01-SKP1	WI	11	4.68620904160477
J01-SKP1-WI11	2011-02-10 18:00:00	17:54:00	human	1	J01-SKP1	WI	11	4.68620904160477
J01-SKP1-WI11	2011-02-10 18:00:00	17:54:00	dog	1	J01-SKP1	WI	11	4.68620904160477
J01-SKP1-WI11	2011-02-10 18:00:00	18:04:00	human	1	J01-SKP1	WI	11	4.72984227290463
J01-SKP1-WI11	2011-02-10 18:00:00	18:04:00	human	1	J01-SKP1	WI	11	4.72984227290463
J01-SKP1-WI11	2011-02-10 18:00:00	18:04:00	human	1	J01-SKP1	WI	11	4.72984227290463
J01-SKP1-WI11	2011-02-10 18:00:00	18:05:00	human	1	J01-SKP1	WI	11	4.73420559603462
J01-SKP1-WI11	2011-02-10 18:00:00	18:05:00	human	1	J01-SKP1	WI	11	4.73420559603462
J01-SKP1-WI11	2011-02-10 18:00:00	18:05:00	human	1	J01-SKP1	WI	11	4.73420559603462
J01-SKP1-WI11	2011-02-10 18:00:00	18:28:00	human	1	J01-SKP1	WI	11	4.83456202802429
J01-SKP1-WI11	2011-02-10 18:00:00	18:28:00	human	1	J01-SKP1	WI	11	4.83456202802429
J01-SKP1-WI11	2011-02-10 18:00:00	18:51:00	human	1	J01-SKP1	WI	11	4.93491846001397
J01-SKP1-WI11	2011-02-10 18:00:00	18:51:00	human	1	J01-SKP1	WI	11	4.93491846001397
J01-SKP1-WI11	2011-02-10 18:00:00	18:51:00	human	1	J01-SKP1	WI	11	4.93491846001397
J01-SKP1-WI11	2011-02-10 18:00:00	19:21:00	human	1	J01-SKP1	WI	11	5.06581815391354
J01-SKP1-WI11	2011-02-10 18:00:00	19:21:00	dog	1	J01-SKP1	WI	11	5.06581815391354
J01-SKP1-WI11	2011-02-10 18:00:00	19:21:00	human	1	J01-SKP1	WI	11	5.06581815391354
J01-SKP1-WI11	2011-02-10 18:00:00	19:21:00	dog	1	J01-SKP1	WI	11	5.06581815391354
J01-SKP1-WI11	2011-02-10 18:00:00	19:21:00	human	1	J01-SKP1	WI	11	5.06581815391354
J01-SKP1-WI11	2011-02-10 18:00:00	19:21:00	dog	1	J01-SKP1	WI	11	5.06581815391354
J01-SKP1-WI11	2011-02-10 18:00:00	19:27:00	human	1	J01-SKP1	WI	11	5.09199809269346
J01-SKP1-WI11	2011-02-10 18:00:00	19:27:00	dog	1	J01-SKP1	WI	11	5.09199809269346
J01-SKP1-WI11	2011-02-10 18:00:00	19:27:00	human	1	J01-SKP1	WI	11	5.09199809269346
J01-SKP1-WI11	2011-02-10 18:00:00	19:27:00	dog	1	J01-SKP1	WI	11	5.09199809269346
J01-SKP1-WI11	2011-02-10 18:00:00	19:27:00	human	1	J01-SKP1	WI	11	5.09199809269346
J01-SKP1-WI11	2011-02-10 18:00:00	19:27:00	dog	1	J01-SKP1	WI	11	5.09199809269346
J01-SKP1-WI11	2011-02-10 18:00:00	19:38:00	human	1	J01-SKP1	WI	11	5.1399946471233
J01-SKP1-WI11	2011-02-10 18:00:00	19:38:00	dog	1	J01-SKP1	WI	11	5.1399946471233
J01-SKP1-WI11	2011-02-10 18:00:00	19:38:00	human	1	J01-SKP1	WI	11	5.1399946471233
J01-SKP1-WI11	2011-02-10 18:00:00	19:38:00	dog	1	J01-SKP1	WI	11	5.1399946471233
J01-SKP1-WI11	2011-02-10 18:00:00	19:38:00	human	1	J01-SKP1	WI	11	5.1399946471233
J01-SKP1-WI11	2011-02-10 18:00:00	19:38:00	dog	1	J01-SKP1	WI	11	5.1399946471233
J01-SKP1-WI11	2011-02-10 18:00:00	19:51:00	human	1	J01-SKP1	WI	11	5.19671784781312
J01-SKP1-WI11	2011-02-10 18:00:00	19:51:00	human	1	J01-SKP1	WI	11	5.19671784781312
J01-SKP1-WI11	2011-02-10 18:00:00	19:51:00	human	1	J01-SKP1	WI	11	5.19671784781312
J01-SKP1-WI11	2011-02-10 18:00:00	19:55:00	dog	1	J01-SKP1	WI	11	5.21417114033306
J01-SKP1-WI11	2011-02-10 18:00:00	19:55:00	dog	1	J01-SKP1	WI	11	5.21417114033306
J01-SKP1-WI11	2011-02-10 18:00:00	19:55:00	dog	1	J01-SKP1	WI	11	5.21417114033306
J01-SKP1-WI11	2011-02-10 18:00:00	21:24:00	human	1	J01-SKP1	WI	11	5.6025068989018
J01-SKP1-WI11	2011-02-10 18:00:00	21:24:00	dog	1	J01-SKP1	WI	11	5.6025068989018
J01-SKP1-WI11	2011-02-10 18:00:00	21:24:00	human	1	J01-SKP1	WI	11	5.6025068989018
J01-SKP1-WI11	2011-02-10 18:00:00	21:24:00	dog	1	J01-SKP1	WI	11	5.6025068989018
J01-SKP1-WI11	2011-02-10 18:00:00	21:24:00	human	1	J01-SKP1	WI	11	5.6025068989018
J01-SKP1-WI11	2011-02-10 18:00:00	21:24:00	dog	1	J01-SKP1	WI	11	5.6025068989018
J01-SKP1-WI11	2011-02-10 18:00:00	22:22:00	human	1	J01-SKP1	WI	11	5.85557964044098
J01-SKP1-WI11	2011-02-10 18:00:00	22:22:00	dog	1	J01-SKP1	WI	11	5.85557964044098
J01-SKP1-WI11	2011-02-10 18:00:00	22:22:00	human	1	J01-SKP1	WI	11	5.85557964044098
J01-SKP1-WI11	2011-02-10 18:00:00	22:22:00	dog	1	J01-SKP1	WI	11	5.85557964044098
J01-SKP1-WI11	2011-02-10 18:00:00	22:22:00	human	1	J01-SKP1	WI	11	5.85557964044098
J01-SKP1-WI11	2011-02-10 18:00:00	22:22:00	dog	1	J01-SKP1	WI	11	5.85557964044098
J01-SKP1-WI11	2011-02-10 18:00:00	22:54:00	dog	1	J01-SKP1	WI	11	5.99520598060052
J01-SKP1-WI11	2011-02-10 18:00:00	22:54:00	human	1	J01-SKP1	WI	11	5.99520598060052
J01-SKP1-WI11	2011-02-10 18:00:00	22:54:00	human	1	J01-SKP1	WI	11	5.99520598060052
J01-SKP1-WI11	2011-02-10 18:00:00	22:54:00	dog	1	J01-SKP1	WI	11	5.99520598060052
J01-SKP1-WI11	2011-02-10 18:00:00	22:54:00	human	2	J01-SKP1	WI	11	5.99520598060052
J01-SKP1-WI11	2011-02-10 18:00:00	22:54:00	human	2	J01-SKP1	WI	11	5.99520598060052
J01-SKP1-WI11	2011-02-10 18:00:00	22:54:00	dog	1	J01-SKP1	WI	11	5.99520598060052
J01-SKP1-WI11	2011-02-10 18:00:00	23:42:00	human	1	J01-SKP1	WI	11	6.20464549083984
J01-SKP1-WI11	2011-02-10 18:00:00	23:42:00	dog	1	J01-SKP1	WI	11	6.20464549083984
J01-SKP1-WI11	2011-02-10 18:00:00	23:42:00	human	1	J01-SKP1	WI	11	6.20464549083984
J01-SKP1-WI11	2011-02-10 18:00:00	23:42:00	dog	1	J01-SKP1	WI	11	6.20464549083984
J01-SKP1-WI11	2011-02-10 18:00:00	23:42:00	human	1	J01-SKP1	WI	11	6.20464549083984
J01-SKP1-WI11	2011-02-10 18:00:00	23:42:00	dog	1	J01-SKP1	WI	11	6.20464549083984
J01-SKP1-WI11	2011-02-11 18:00:00	01:38:00	human	1	J01-SKP1	WI	11	0.427605666738611
J01-SKP1-WI11	2011-02-11 18:00:00	01:38:00	human	1	J01-SKP1	WI	11	0.427605666738611
J01-SKP1-WI11	2011-02-11 18:00:00	01:38:00	human	1	J01-SKP1	WI	11	0.427605666738611
J01-SKP1-WI11	2011-02-11 18:00:00	07:47:00	human	1	J01-SKP1	WI	11	2.03767190170338
J01-SKP1-WI11	2011-02-11 18:00:00	07:47:00	dog	1	J01-SKP1	WI	11	2.03767190170338
J01-SKP1-WI11	2011-02-11 18:00:00	07:47:00	human	1	J01-SKP1	WI	11	2.03767190170338
J01-SKP1-WI11	2011-02-11 18:00:00	07:47:00	dog	1	J01-SKP1	WI	11	2.03767190170338
J01-SKP1-WI11	2011-02-11 18:00:00	07:47:00	human	1	J01-SKP1	WI	11	2.03767190170338
J01-SKP1-WI11	2011-02-11 18:00:00	07:47:00	dog	1	J01-SKP1	WI	11	2.03767190170338
J01-SKP1-WI11	2011-02-11 18:00:00	07:56:00	dog	1	J01-SKP1	WI	11	2.07694180987325
J01-SKP1-WI11	2011-02-11 18:00:00	07:56:00	dog	1	J01-SKP1	WI	11	2.07694180987325
J01-SKP1-WI11	2011-02-11 18:00:00	07:56:00	dog	1	J01-SKP1	WI	11	2.07694180987325
J01-SKP1-WI11	2011-02-11 18:00:00	08:01:00	dog	1	J01-SKP1	WI	11	2.09875842552318
J01-SKP1-WI11	2011-02-11 18:00:00	08:01:00	dog	1	J01-SKP1	WI	11	2.09875842552318
J01-SKP1-WI11	2011-02-11 18:00:00	08:01:00	dog	1	J01-SKP1	WI	11	2.09875842552318
J01-SKP1-WI11	2011-02-11 18:00:00	08:05:00	dog	1	J01-SKP1	WI	11	2.11621171804312
J01-SKP1-WI11	2011-02-11 18:00:00	08:05:00	human	1	J01-SKP1	WI	11	2.11621171804312
J01-SKP1-WI11	2011-02-11 18:00:00	08:05:00	human	1	J01-SKP1	WI	11	2.11621171804312
J01-SKP1-WI11	2011-02-11 18:00:00	08:05:00	dog	1	J01-SKP1	WI	11	2.11621171804312
J01-SKP1-WI11	2011-02-11 18:00:00	08:05:00	human	1	J01-SKP1	WI	11	2.11621171804312
J01-SKP1-WI11	2011-02-11 18:00:00	08:05:00	dog	1	J01-SKP1	WI	11	2.11621171804312
J01-SKP1-WI11	2011-02-11 18:00:00	08:24:00	human	1	J01-SKP1	WI	11	2.19911485751286
J01-SKP1-WI11	2011-02-11 18:00:00	08:24:00	dog	1	J01-SKP1	WI	11	2.19911485751286
J01-SKP1-WI11	2011-02-11 18:00:00	08:24:00	human	1	J01-SKP1	WI	11	2.19911485751286
J01-SKP1-WI11	2011-02-11 18:00:00	08:24:00	dog	1	J01-SKP1	WI	11	2.19911485751286
J01-SKP1-WI11	2011-02-11 18:00:00	08:24:00	human	1	J01-SKP1	WI	11	2.19911485751286
J01-SKP1-WI11	2011-02-11 18:00:00	08:24:00	dog	1	J01-SKP1	WI	11	2.19911485751286
J01-SKP1-WI11	2011-02-11 18:00:00	08:25:00	human	1	J01-SKP1	WI	11	2.20347818064284
J01-SKP1-WI11	2011-02-11 18:00:00	08:25:00	dog	1	J01-SKP1	WI	11	2.20347818064284
J01-SKP1-WI11	2011-02-11 18:00:00	08:25:00	human	1	J01-SKP1	WI	11	2.20347818064284
J01-SKP1-WI11	2011-02-11 18:00:00	08:25:00	dog	1	J01-SKP1	WI	11	2.20347818064284
J01-SKP1-WI11	2011-02-11 18:00:00	08:25:00	human	1	J01-SKP1	WI	11	2.20347818064284
J01-SKP1-WI11	2011-02-11 18:00:00	08:25:00	dog	1	J01-SKP1	WI	11	2.20347818064284
J01-SKP1-WI11	2011-02-11 18:00:00	08:26:00	human	1	J01-SKP1	WI	11	2.20784150377283
J01-SKP1-WI11	2011-02-11 18:00:00	08:26:00	dog	1	J01-SKP1	WI	11	2.20784150377283
J01-SKP1-WI11	2011-02-11 18:00:00	08:26:00	human	1	J01-SKP1	WI	11	2.20784150377283
J01-SKP1-WI11	2011-02-11 18:00:00	08:26:00	dog	1	J01-SKP1	WI	11	2.20784150377283
J01-SKP1-WI11	2011-02-11 18:00:00	08:26:00	human	1	J01-SKP1	WI	11	2.20784150377283
J01-SKP1-WI11	2011-02-11 18:00:00	08:26:00	dog	1	J01-SKP1	WI	11	2.20784150377283
J01-SKP1-WI11	2011-02-11 18:00:00	08:50:00	human	1	J01-SKP1	WI	11	2.31256125889249
J01-SKP1-WI11	2011-02-11 18:00:00	08:50:00	human	1	J01-SKP1	WI	11	2.31256125889249
J01-SKP1-WI11	2011-02-11 18:00:00	08:50:00	dog	1	J01-SKP1	WI	11	2.31256125889249
J01-SKP1-WI11	2011-02-11 18:00:00	08:50:00	dog	1	J01-SKP1	WI	11	2.31256125889249
J01-SKP1-WI11	2011-02-11 18:00:00	08:50:00	human	1	J01-SKP1	WI	11	2.31256125889249
J01-SKP1-WI11	2011-02-11 18:00:00	08:50:00	dog	1	J01-SKP1	WI	11	2.31256125889249
J01-SKP1-WI11	2011-02-11 18:00:00	08:53:00	human	1	J01-SKP1	WI	11	2.32565122828244
J01-SKP1-WI11	2011-02-11 18:00:00	08:53:00	dog	1	J01-SKP1	WI	11	2.32565122828244
J01-SKP1-WI11	2011-02-11 18:00:00	08:53:00	human	1	J01-SKP1	WI	11	2.32565122828244
J01-SKP1-WI11	2011-02-11 18:00:00	08:53:00	dog	1	J01-SKP1	WI	11	2.32565122828244
J01-SKP1-WI11	2011-02-11 18:00:00	08:53:00	human	1	J01-SKP1	WI	11	2.32565122828244
J01-SKP1-WI11	2011-02-11 18:00:00	08:53:00	dog	1	J01-SKP1	WI	11	2.32565122828244
J01-SKP1-WI11	2011-02-11 18:00:00	09:01:00	dog	1	J01-SKP1	WI	11	2.36055781332233
J01-SKP1-WI11	2011-02-11 18:00:00	09:01:00	dog	1	J01-SKP1	WI	11	2.36055781332233
J01-SKP1-WI11	2011-02-11 18:00:00	09:01:00	dog	1	J01-SKP1	WI	11	2.36055781332233
J01-SKP1-WI11	2011-02-11 18:00:00	09:05:00	human	1	J01-SKP1	WI	11	2.37801110584227
J01-SKP1-WI11	2011-02-11 18:00:00	09:05:00	dog	1	J01-SKP1	WI	11	2.37801110584227
J01-SKP1-WI11	2011-02-11 18:00:00	09:05:00	human	1	J01-SKP1	WI	11	2.37801110584227
J01-SKP1-WI11	2011-02-11 18:00:00	09:05:00	dog	1	J01-SKP1	WI	11	2.37801110584227
J01-SKP1-WI11	2011-02-11 18:00:00	09:05:00	human	1	J01-SKP1	WI	11	2.37801110584227
J01-SKP1-WI11	2011-02-11 18:00:00	09:05:00	dog	1	J01-SKP1	WI	11	2.37801110584227
J01-SKP1-WI11	2011-02-11 18:00:00	09:09:00	human	1	J01-SKP1	WI	11	2.39546439836222
J01-SKP1-WI11	2011-02-11 18:00:00	09:09:00	human	1	J01-SKP1	WI	11	2.39546439836222
J01-SKP1-WI11	2011-02-11 18:00:00	09:09:00	human	1	J01-SKP1	WI	11	2.39546439836222
J01-SKP1-WI11	2011-02-11 18:00:00	09:17:00	human	1	J01-SKP1	WI	11	2.4303709834021
J01-SKP1-WI11	2011-02-11 18:00:00	09:17:00	dog	1	J01-SKP1	WI	11	2.4303709834021
J01-SKP1-WI11	2011-02-11 18:00:00	09:17:00	human	1	J01-SKP1	WI	11	2.4303709834021
J01-SKP1-WI11	2011-02-11 18:00:00	09:17:00	dog	1	J01-SKP1	WI	11	2.4303709834021
J01-SKP1-WI11	2011-02-11 18:00:00	09:17:00	human	1	J01-SKP1	WI	11	2.4303709834021
J01-SKP1-WI11	2011-02-11 18:00:00	09:17:00	dog	1	J01-SKP1	WI	11	2.4303709834021
J01-SKP1-WI11	2011-02-11 18:00:00	09:43:00	human	1	J01-SKP1	WI	11	2.54381738478174
J01-SKP1-WI11	2011-02-11 18:00:00	09:43:00	dog	1	J01-SKP1	WI	11	2.54381738478174
J01-SKP1-WI11	2011-02-11 18:00:00	09:43:00	human	1	J01-SKP1	WI	11	2.54381738478174
J01-SKP1-WI11	2011-02-11 18:00:00	09:43:00	dog	1	J01-SKP1	WI	11	2.54381738478174
J01-SKP1-WI11	2011-02-11 18:00:00	09:43:00	human	1	J01-SKP1	WI	11	2.54381738478174
J01-SKP1-WI11	2011-02-11 18:00:00	09:43:00	dog	1	J01-SKP1	WI	11	2.54381738478174
J01-SKP1-WI11	2011-02-11 18:00:00	10:27:00	human	1	J01-SKP1	WI	11	2.73580360250111
J01-SKP1-WI11	2011-02-11 18:00:00	10:27:00	dog	1	J01-SKP1	WI	11	2.73580360250111
J01-SKP1-WI11	2011-02-11 18:00:00	10:27:00	human	1	J01-SKP1	WI	11	2.73580360250111
J01-SKP1-WI11	2011-02-11 18:00:00	10:27:00	dog	1	J01-SKP1	WI	11	2.73580360250111
J01-SKP1-WI11	2011-02-11 18:00:00	10:27:00	human	1	J01-SKP1	WI	11	2.73580360250111
J01-SKP1-WI11	2011-02-11 18:00:00	10:27:00	dog	1	J01-SKP1	WI	11	2.73580360250111
J01-SKP1-WI11	2011-02-11 18:00:00	11:33:00	human	1	J01-SKP1	WI	11	3.02378292908018
J01-SKP1-WI11	2011-02-11 18:00:00	11:33:00	human	1	J01-SKP1	WI	11	3.02378292908018
J01-SKP1-WI11	2011-02-11 18:00:00	11:33:00	human	1	J01-SKP1	WI	11	3.02378292908018
J01-SKP1-WI11	2011-02-11 18:00:00	11:59:00	human	1	J01-SKP1	WI	11	3.13722933045981
J01-SKP1-WI11	2011-02-11 18:00:00	11:59:00	dog	1	J01-SKP1	WI	11	3.13722933045981
J01-SKP1-WI11	2011-02-11 18:00:00	11:59:00	human	1	J01-SKP1	WI	11	3.13722933045981
J01-SKP1-WI11	2011-02-11 18:00:00	11:59:00	dog	1	J01-SKP1	WI	11	3.13722933045981
J01-SKP1-WI11	2011-02-11 18:00:00	11:59:00	human	1	J01-SKP1	WI	11	3.13722933045981
J01-SKP1-WI11	2011-02-11 18:00:00	12:07:00	human	1	J01-SKP1	WI	11	3.17213591549969
J01-SKP1-WI11	2011-02-11 18:00:00	12:07:00	human	1	J01-SKP1	WI	11	3.17213591549969
J01-SKP1-WI11	2011-02-11 18:00:00	12:07:00	human	1	J01-SKP1	WI	11	3.17213591549969
J01-SKP1-WI11	2011-02-11 18:00:00	12:14:00	human	1	J01-SKP1	WI	11	3.20267917740959
J01-SKP1-WI11	2011-02-11 18:00:00	12:14:00	human	1	J01-SKP1	WI	11	3.20267917740959
J01-SKP1-WI11	2011-02-11 18:00:00	12:14:00	human	1	J01-SKP1	WI	11	3.20267917740959
J01-SKP1-WI11	2011-02-11 18:00:00	12:41:00	human	1	J01-SKP1	WI	11	3.32048890191921
J01-SKP1-WI11	2011-02-11 18:00:00	12:41:00	human	1	J01-SKP1	WI	11	3.32048890191921
J01-SKP1-WI11	2011-02-11 18:00:00	12:41:00	human	1	J01-SKP1	WI	11	3.32048890191921
J01-SKP1-WI11	2011-02-11 18:00:00	13:06:00	human	1	J01-SKP1	WI	11	3.42957198016886
J01-SKP1-WI11	2011-02-11 18:00:00	13:06:00	dog	1	J01-SKP1	WI	11	3.42957198016886
J01-SKP1-WI11	2011-02-11 18:00:00	13:06:00	human	1	J01-SKP1	WI	11	3.42957198016886
J01-SKP1-WI11	2011-02-11 18:00:00	13:06:00	dog	1	J01-SKP1	WI	11	3.42957198016886
J01-SKP1-WI11	2011-02-11 18:00:00	13:06:00	human	1	J01-SKP1	WI	11	3.42957198016886
J01-SKP1-WI11	2011-02-11 18:00:00	13:06:00	dog	1	J01-SKP1	WI	11	3.42957198016886
J01-SKP1-WI11	2011-02-11 18:00:00	13:11:00	human	1	J01-SKP1	WI	11	3.45138859581879
J01-SKP1-WI11	2011-02-11 18:00:00	13:11:00	human	1	J01-SKP1	WI	11	3.45138859581879
J01-SKP1-WI11	2011-02-11 18:00:00	13:11:00	human	1	J01-SKP1	WI	11	3.45138859581879
J01-SKP1-WI11	2011-02-11 18:00:00	13:43:00	human	1	J01-SKP1	WI	11	3.59101493597833
J01-SKP1-WI11	2011-02-11 18:00:00	13:43:00	human	1	J01-SKP1	WI	11	3.59101493597833
J01-SKP1-WI11	2011-02-11 18:00:00	13:43:00	human	1	J01-SKP1	WI	11	3.59101493597833
J01-SKP1-WI11	2011-02-11 18:00:00	15:07:00	human	1	J01-SKP1	WI	11	3.95753407889714
J01-SKP1-WI11	2011-02-11 18:00:00	15:07:00	dog	1	J01-SKP1	WI	11	3.95753407889714
J01-SKP1-WI11	2011-02-11 18:00:00	15:07:00	human	1	J01-SKP1	WI	11	3.95753407889714
J01-SKP1-WI11	2011-02-11 18:00:00	15:07:00	dog	1	J01-SKP1	WI	11	3.95753407889714
J01-SKP1-WI11	2011-02-11 18:00:00	15:07:00	human	1	J01-SKP1	WI	11	3.95753407889714
J01-SKP1-WI11	2011-02-11 18:00:00	15:07:00	dog	1	J01-SKP1	WI	11	3.95753407889714
J01-SKP1-WI11	2011-02-11 18:00:00	15:09:00	dog	1	J01-SKP1	WI	11	3.96626072515711
J01-SKP1-WI11	2011-02-11 18:00:00	15:09:00	dog	1	J01-SKP1	WI	11	3.96626072515711
J01-SKP1-WI11	2011-02-11 18:00:00	15:09:00	dog	1	J01-SKP1	WI	11	3.96626072515711
J01-SKP1-WI11	2011-02-11 18:00:00	15:13:00	human	1	J01-SKP1	WI	11	3.98371401767706
J01-SKP1-WI11	2011-02-11 18:00:00	15:13:00	human	1	J01-SKP1	WI	11	3.98371401767706
J01-SKP1-WI11	2011-02-11 18:00:00	15:13:00	human	1	J01-SKP1	WI	11	3.98371401767706
J01-SKP1-WI11	2011-02-11 18:00:00	15:15:00	human	1	J01-SKP1	WI	11	3.99244066393703
J01-SKP1-WI11	2011-02-11 18:00:00	15:15:00	dog	1	J01-SKP1	WI	11	3.99244066393703
J01-SKP1-WI11	2011-02-11 18:00:00	15:15:00	human	1	J01-SKP1	WI	11	3.99244066393703
J01-SKP1-WI11	2011-02-11 18:00:00	15:15:00	dog	1	J01-SKP1	WI	11	3.99244066393703
J01-SKP1-WI11	2011-02-11 18:00:00	15:15:00	human	1	J01-SKP1	WI	11	3.99244066393703
J01-SKP1-WI11	2011-02-11 18:00:00	15:15:00	dog	1	J01-SKP1	WI	11	3.99244066393703
J01-SKP1-WI11	2011-02-11 18:00:00	15:29:00	human	1	J01-SKP1	WI	11	4.05352718775683
J01-SKP1-WI11	2011-02-11 18:00:00	15:29:00	human	1	J01-SKP1	WI	11	4.05352718775683
J01-SKP1-WI11	2011-02-11 18:00:00	15:29:00	human	1	J01-SKP1	WI	11	4.05352718775683
J01-SKP1-WI11	2011-02-11 18:00:00	15:30:00	human	1	J01-SKP1	WI	11	4.05789051088682
J01-SKP1-WI11	2011-02-11 18:00:00	15:30:00	dog	1	J01-SKP1	WI	11	4.05789051088682
J01-SKP1-WI11	2011-02-11 18:00:00	15:30:00	human	1	J01-SKP1	WI	11	4.05789051088682
J01-SKP1-WI11	2011-02-11 18:00:00	15:30:00	dog	1	J01-SKP1	WI	11	4.05789051088682
J01-SKP1-WI11	2011-02-11 18:00:00	15:30:00	human	1	J01-SKP1	WI	11	4.05789051088682
J01-SKP1-WI11	2011-02-11 18:00:00	15:30:00	dog	1	J01-SKP1	WI	11	4.05789051088682
J01-SKP1-WI11	2011-02-11 18:00:00	16:01:00	human	1	J01-SKP1	WI	11	4.19315352791638
J01-SKP1-WI11	2011-02-11 18:00:00	16:01:00	human	1	J01-SKP1	WI	11	4.19315352791638
J01-SKP1-WI11	2011-02-11 18:00:00	16:01:00	human	1	J01-SKP1	WI	11	4.19315352791638
J01-SKP1-WI11	2011-02-11 18:00:00	16:12:00	human	1	J01-SKP1	WI	11	4.24115008234622
J01-SKP1-WI11	2011-02-11 18:00:00	16:12:00	human	1	J01-SKP1	WI	11	4.24115008234622
J01-SKP1-WI11	2011-02-11 18:00:00	16:12:00	human	1	J01-SKP1	WI	11	4.24115008234622
J01-SKP1-WI11	2011-02-11 18:00:00	16:22:00	dog	1	J01-SKP1	WI	11	4.28478331364608
J01-SKP1-WI11	2011-02-11 18:00:00	16:22:00	dog	1	J01-SKP1	WI	11	4.28478331364608
J01-SKP1-WI11	2011-02-11 18:00:00	16:22:00	dog	1	J01-SKP1	WI	11	4.28478331364608
J01-SKP1-WI11	2011-02-11 18:00:00	16:27:00	human	1	J01-SKP1	WI	11	4.30659992929601
J01-SKP1-WI11	2011-02-11 18:00:00	16:27:00	human	1	J01-SKP1	WI	11	4.30659992929601
J01-SKP1-WI11	2011-02-11 18:00:00	16:27:00	human	1	J01-SKP1	WI	11	4.30659992929601
J01-SKP1-WI11	2011-02-11 18:00:00	17:30:00	human	1	J01-SKP1	WI	11	4.58148928648512
J01-SKP1-WI11	2011-02-11 18:00:00	17:30:00	dog	1	J01-SKP1	WI	11	4.58148928648512
J01-SKP1-WI11	2011-02-11 18:00:00	17:30:00	human	1	J01-SKP1	WI	11	4.58148928648512
J01-SKP1-WI11	2011-02-11 18:00:00	17:30:00	dog	1	J01-SKP1	WI	11	4.58148928648512
J01-SKP1-WI11	2011-02-11 18:00:00	17:30:00	human	1	J01-SKP1	WI	11	4.58148928648512
J01-SKP1-WI11	2011-02-11 18:00:00	17:30:00	dog	1	J01-SKP1	WI	11	4.58148928648512
J01-SKP1-WI11	2011-02-11 18:00:00	17:36:00	dog	2	J01-SKP1	WI	11	4.60766922526503
J01-SKP1-WI11	2011-02-11 18:00:00	17:36:00	dog	2	J01-SKP1	WI	11	4.60766922526503
J01-SKP1-WI11	2011-02-11 18:00:00	17:36:00	human	1	J01-SKP1	WI	11	4.60766922526503
J01-SKP1-WI11	2011-02-11 18:00:00	17:36:00	dog	1	J01-SKP1	WI	11	4.60766922526503
J01-SKP1-WI11	2011-02-11 18:00:00	17:36:00	human	1	J01-SKP1	WI	11	4.60766922526503
J01-SKP1-WI11	2011-02-11 18:00:00	17:36:00	dog	2	J01-SKP1	WI	11	4.60766922526503
J01-SKP1-WI11	2011-02-11 18:00:00	17:36:00	dog	2	J01-SKP1	WI	11	4.60766922526503
J01-SKP1-WI11	2011-02-11 18:00:00	17:36:00	human	1	J01-SKP1	WI	11	4.60766922526503
J01-SKP1-WI11	2011-02-11 18:00:00	17:36:00	dog	2	J01-SKP1	WI	11	4.60766922526503
J01-SKP1-WI11	2011-02-11 18:00:00	17:36:00	dog	2	J01-SKP1	WI	11	4.60766922526503
J01-SKP1-WI11	2011-02-11 18:00:00	17:36:00	human	1	J01-SKP1	WI	11	4.60766922526503
J01-SKP1-WI11	2011-02-11 18:00:00	17:42:00	dog	1	J01-SKP1	WI	11	4.63384916404495
J01-SKP1-WI11	2011-02-11 18:00:00	17:42:00	human	1	J01-SKP1	WI	11	4.63384916404495
J01-SKP1-WI11	2011-02-11 18:00:00	17:42:00	dog	1	J01-SKP1	WI	11	4.63384916404495
J01-SKP1-WI11	2011-02-11 18:00:00	17:42:00	dog	1	J01-SKP1	WI	11	4.63384916404495
J01-SKP1-WI11	2011-02-11 18:00:00	17:51:00	dog	1	J01-SKP1	WI	11	4.67311907221482
J01-SKP1-WI11	2011-02-11 18:00:00	17:51:00	human	1	J01-SKP1	WI	11	4.67311907221482
J01-SKP1-WI11	2011-02-11 18:00:00	17:51:00	dog	1	J01-SKP1	WI	11	4.67311907221482
J01-SKP1-WI11	2011-02-11 18:00:00	17:51:00	human	1	J01-SKP1	WI	11	4.67311907221482
J01-SKP1-WI11	2011-02-11 18:00:00	17:51:00	dog	1	J01-SKP1	WI	11	4.67311907221482
J01-SKP1-WI11	2011-02-11 18:00:00	17:51:00	human	1	J01-SKP1	WI	11	4.67311907221482
J01-SKP1-WI11	2011-02-11 18:00:00	17:52:00	dog	1	J01-SKP1	WI	11	4.6774823953448
J01-SKP1-WI11	2011-02-11 18:00:00	17:52:00	dog	1	J01-SKP1	WI	11	4.6774823953448
J01-SKP1-WI11	2011-02-11 18:00:00	17:52:00	dog	1	J01-SKP1	WI	11	4.6774823953448
J01-SKP1-WI11	2011-02-11 18:00:00	18:20:00	human	1	J01-SKP1	WI	11	4.79965544298441
J01-SKP1-WI11	2011-02-11 18:00:00	18:20:00	human	1	J01-SKP1	WI	11	4.79965544298441
J01-SKP1-WI11	2011-02-11 18:00:00	18:20:00	human	1	J01-SKP1	WI	11	4.79965544298441
J01-SKP1-WI11	2011-02-11 18:00:00	18:27:00	dog	1	J01-SKP1	WI	11	4.83019870489431
J01-SKP1-WI11	2011-02-11 18:00:00	18:27:00	human	1	J01-SKP1	WI	11	4.83019870489431
J01-SKP1-WI11	2011-02-11 18:00:00	18:27:00	dog	1	J01-SKP1	WI	11	4.83019870489431
J01-SKP1-WI11	2011-02-11 18:00:00	18:27:00	human	1	J01-SKP1	WI	11	4.83019870489431
J01-SKP1-WI11	2011-02-11 18:00:00	18:27:00	human	1	J01-SKP1	WI	11	4.83019870489431
J01-SKP1-WI11	2011-02-11 18:00:00	18:27:00	dog	1	J01-SKP1	WI	11	4.83019870489431
J01-SKP1-WI11	2011-02-11 18:00:00	18:42:00	human	1	J01-SKP1	WI	11	4.89564855184409
J01-SKP1-WI11	2011-02-11 18:00:00	18:42:00	human	1	J01-SKP1	WI	11	4.89564855184409
J01-SKP1-WI11	2011-02-11 18:00:00	18:42:00	dog	1	J01-SKP1	WI	11	4.89564855184409
J01-SKP1-WI11	2011-02-11 18:00:00	18:42:00	human	1	J01-SKP1	WI	11	4.89564855184409
J01-SKP1-WI11	2011-02-11 18:00:00	18:42:00	dog	1	J01-SKP1	WI	11	4.89564855184409
J01-SKP1-WI11	2011-02-11 18:00:00	18:52:00	dog	1	J01-SKP1	WI	11	4.93928178314395
J01-SKP1-WI11	2011-02-11 18:00:00	18:52:00	human	1	J01-SKP1	WI	11	4.93928178314395
J01-SKP1-WI11	2011-02-11 18:00:00	18:52:00	dog	1	J01-SKP1	WI	11	4.93928178314395
J01-SKP1-WI11	2011-02-11 18:00:00	18:52:00	human	1	J01-SKP1	WI	11	4.93928178314395
J01-SKP1-WI11	2011-02-11 18:00:00	18:52:00	dog	1	J01-SKP1	WI	11	4.93928178314395
J01-SKP1-WI11	2011-02-11 18:00:00	18:52:00	human	1	J01-SKP1	WI	11	4.93928178314395
J01-SKP1-WI11	2011-02-11 18:00:00	20:21:00	dog	1	J01-SKP1	WI	11	5.32761754171269
J01-SKP1-WI11	2011-02-11 18:00:00	20:21:00	dog	1	J01-SKP1	WI	11	5.32761754171269
J01-SKP1-WI11	2011-02-11 18:00:00	20:21:00	dog	1	J01-SKP1	WI	11	5.32761754171269
J01-SKP1-WI11	2011-02-11 18:00:00	20:41:00	human	1	J01-SKP1	WI	11	5.41488400431241
J01-SKP1-WI11	2011-02-11 18:00:00	20:41:00	human	1	J01-SKP1	WI	11	5.41488400431241
J01-SKP1-WI11	2011-02-11 18:00:00	20:41:00	human	1	J01-SKP1	WI	11	5.41488400431241
J01-SKP1-WI11	2011-02-11 18:00:00	21:35:00	human	1	J01-SKP1	WI	11	5.65050345333164
J01-SKP1-WI11	2011-02-11 18:00:00	21:35:00	dog	1	J01-SKP1	WI	11	5.65050345333164
J01-SKP1-WI11	2011-02-11 18:00:00	21:35:00	human	1	J01-SKP1	WI	11	5.65050345333164
J01-SKP1-WI11	2011-02-11 18:00:00	21:35:00	dog	1	J01-SKP1	WI	11	5.65050345333164
J01-SKP1-WI11	2011-02-11 18:00:00	21:35:00	human	1	J01-SKP1	WI	11	5.65050345333164
J01-SKP1-WI11	2011-02-11 18:00:00	22:21:00	dog	1	J01-SKP1	WI	11	5.85121631731099
J01-SKP1-WI11	2011-02-11 18:00:00	22:21:00	human	1	J01-SKP1	WI	11	5.85121631731099
J01-SKP1-WI11	2011-02-11 18:00:00	22:21:00	dog	1	J01-SKP1	WI	11	5.85121631731099
J01-SKP1-WI11	2011-02-11 18:00:00	22:21:00	human	1	J01-SKP1	WI	11	5.85121631731099
J01-SKP1-WI11	2011-02-11 18:00:00	22:21:00	dog	1	J01-SKP1	WI	11	5.85121631731099
J01-SKP1-WI11	2011-02-11 18:00:00	22:21:00	human	1	J01-SKP1	WI	11	5.85121631731099
J01-SKP1-WI11	2011-02-11 18:00:00	22:56:00	dog	1	J01-SKP1	WI	11	6.00393262686049
J01-SKP1-WI11	2011-02-11 18:00:00	22:56:00	dog	1	J01-SKP1	WI	11	6.00393262686049
J01-SKP1-WI11	2011-02-11 18:00:00	22:56:00	dog	1	J01-SKP1	WI	11	6.00393262686049
J01-SKP1-WI11	2011-02-11 18:00:00	23:41:00	dog	1	J01-SKP1	WI	11	6.20028216770986
J01-SKP1-WI11	2011-02-11 18:00:00	23:41:00	dog	1	J01-SKP1	WI	11	6.20028216770986
J01-SKP1-WI11	2011-02-11 18:00:00	23:41:00	dog	1	J01-SKP1	WI	11	6.20028216770986
J01-SKP1-WI11	2011-02-11 18:00:00	23:41:00	human	1	J01-SKP1	WI	11	6.20028216770986
J01-SKP1-WI11	2011-02-12 18:00:00	07:34:00	dog	1	J01-SKP1	WI	11	1.98094870101356
J01-SKP1-WI11	2011-02-12 18:00:00	07:34:00	dog	1	J01-SKP1	WI	11	1.98094870101356
J01-SKP1-WI11	2011-02-12 18:00:00	07:34:00	dog	1	J01-SKP1	WI	11	1.98094870101356
J01-SKP1-WI11	2011-02-12 18:00:00	07:34:00	human	1	J01-SKP1	WI	11	1.98094870101356
J01-SKP1-WI11	2011-02-12 18:00:00	07:36:00	dog	1	J01-SKP1	WI	11	1.98967534727354
J01-SKP1-WI11	2011-02-12 18:00:00	07:36:00	dog	1	J01-SKP1	WI	11	1.98967534727354
J01-SKP1-WI11	2011-02-12 18:00:00	07:36:00	dog	1	J01-SKP1	WI	11	1.98967534727354
J01-SKP1-WI11	2011-02-12 18:00:00	07:44:00	human	1	J01-SKP1	WI	11	2.02458193231342
J01-SKP1-WI11	2011-02-12 18:00:00	07:44:00	dog	1	J01-SKP1	WI	11	2.02458193231342
J01-SKP1-WI11	2011-02-12 18:00:00	07:44:00	dog	1	J01-SKP1	WI	11	2.02458193231342
J01-SKP1-WI11	2011-02-12 18:00:00	07:44:00	human	1	J01-SKP1	WI	11	2.02458193231342
J01-SKP1-WI11	2011-02-12 18:00:00	07:44:00	dog	1	J01-SKP1	WI	11	2.02458193231342
J01-SKP1-WI11	2011-02-12 18:00:00	07:44:00	human	1	J01-SKP1	WI	11	2.02458193231342
J01-SKP1-WI11	2011-02-12 18:00:00	07:45:00	dog	1	J01-SKP1	WI	11	2.02894525544341
J01-SKP1-WI11	2011-02-12 18:00:00	07:45:00	human	1	J01-SKP1	WI	11	2.02894525544341
J01-SKP1-WI11	2011-02-12 18:00:00	07:45:00	dog	1	J01-SKP1	WI	11	2.02894525544341
J01-SKP1-WI11	2011-02-12 18:00:00	07:45:00	human	1	J01-SKP1	WI	11	2.02894525544341
J01-SKP1-WI11	2011-02-12 18:00:00	07:46:00	dog	1	J01-SKP1	WI	11	2.03330857857339
J01-SKP1-WI11	2011-02-12 18:00:00	07:46:00	human	1	J01-SKP1	WI	11	2.03330857857339
J01-SKP1-WI11	2011-02-12 18:00:00	08:04:00	human	1	J01-SKP1	WI	11	2.11184839491314
J01-SKP1-WI11	2011-02-12 18:00:00	08:04:00	human	1	J01-SKP1	WI	11	2.11184839491314
J01-SKP1-WI11	2011-02-12 18:00:00	08:21:00	human	1	J01-SKP1	WI	11	2.1860248881229
J01-SKP1-WI11	2011-02-12 18:00:00	08:22:00	human	1	J01-SKP1	WI	11	2.19038821125288
J01-SKP1-WI11	2011-02-12 18:00:00	08:22:00	human	1	J01-SKP1	WI	11	2.19038821125288
J01-SKP1-WI11	2011-02-12 18:00:00	08:24:00	dog	1	J01-SKP1	WI	11	2.19911485751286
J01-SKP1-WI11	2011-02-12 18:00:00	08:24:00	human	1	J01-SKP1	WI	11	2.19911485751286
J01-SKP1-WI11	2011-02-12 18:00:00	08:24:00	human	1	J01-SKP1	WI	11	2.19911485751286
J01-SKP1-WI11	2011-02-12 18:00:00	08:24:00	dog	1	J01-SKP1	WI	11	2.19911485751286
J01-SKP1-WI11	2011-02-12 18:00:00	08:24:00	dog	1	J01-SKP1	WI	11	2.19911485751286
J01-SKP1-WI11	2011-02-12 18:00:00	08:24:00	human	1	J01-SKP1	WI	11	2.19911485751286
J01-SKP1-WI11	2011-02-12 18:00:00	08:24:00	dog	1	J01-SKP1	WI	11	2.19911485751286
J01-SKP1-WI11	2011-02-12 18:00:00	08:24:00	human	1	J01-SKP1	WI	11	2.19911485751286
J01-SKP1-WI11	2011-02-12 18:00:00	08:24:00	human	1	J01-SKP1	WI	11	2.19911485751286
J01-SKP1-WI11	2011-02-12 18:00:00	08:24:00	dog	1	J01-SKP1	WI	11	2.19911485751286
J01-SKP1-WI11	2011-02-12 18:00:00	08:24:00	human	1	J01-SKP1	WI	11	2.19911485751286
J01-SKP1-WI11	2011-02-12 18:00:00	08:24:00	dog	1	J01-SKP1	WI	11	2.19911485751286
J01-SKP1-WI11	2011-02-12 18:00:00	08:46:00	dog	1	J01-SKP1	WI	11	2.29510796637254
J01-SKP1-WI11	2011-02-12 18:00:00	08:54:00	human	1	J01-SKP1	WI	11	2.33001455141243
J01-SKP1-WI11	2011-02-12 18:00:00	08:54:00	human	1	J01-SKP1	WI	11	2.33001455141243
J01-SKP1-WI11	2011-02-12 18:00:00	08:54:00	human	1	J01-SKP1	WI	11	2.33001455141243
J01-SKP1-WI11	2011-02-12 18:00:00	08:54:00	human	1	J01-SKP1	WI	11	2.33001455141243
J01-SKP1-WI11	2011-02-12 18:00:00	08:54:00	human	1	J01-SKP1	WI	11	2.33001455141243
J01-SKP1-WI11	2011-02-12 18:00:00	08:54:00	human	1	J01-SKP1	WI	11	2.33001455141243
J01-SKP1-WI11	2011-02-12 18:00:00	08:56:00	human	1	J01-SKP1	WI	11	2.3387411976724
J01-SKP1-WI11	2011-02-12 18:00:00	08:56:00	human	1	J01-SKP1	WI	11	2.3387411976724
J01-SKP1-WI11	2011-02-12 18:00:00	08:56:00	human	1	J01-SKP1	WI	11	2.3387411976724
J01-SKP1-WI11	2011-02-12 18:00:00	09:00:00	human	1	J01-SKP1	WI	11	2.35619449019234
J01-SKP1-WI11	2011-02-12 18:00:00	09:00:00	human	1	J01-SKP1	WI	11	2.35619449019234
J01-SKP1-WI11	2011-02-12 18:00:00	09:00:00	human	1	J01-SKP1	WI	11	2.35619449019234
J01-SKP1-WI11	2011-02-12 18:00:00	09:04:00	dog	1	J01-SKP1	WI	11	2.37364778271229
J01-SKP1-WI11	2011-02-12 18:00:00	09:04:00	dog	1	J01-SKP1	WI	11	2.37364778271229
J01-SKP1-WI11	2011-02-12 18:00:00	09:04:00	dog	1	J01-SKP1	WI	11	2.37364778271229
J01-SKP1-WI11	2011-02-12 18:00:00	09:09:00	dog	1	J01-SKP1	WI	11	2.39546439836222
J01-SKP1-WI11	2011-02-12 18:00:00	09:14:00	dog	1	J01-SKP1	WI	11	2.41728101401215
J01-SKP1-WI11	2011-02-12 18:00:00	09:14:00	dog	1	J01-SKP1	WI	11	2.41728101401215
J01-SKP1-WI11	2011-02-12 18:00:00	09:15:00	dog	1	J01-SKP1	WI	11	2.42164433714213
J01-SKP1-WI11	2011-02-12 18:00:00	09:15:00	dog	1	J01-SKP1	WI	11	2.42164433714213
J01-SKP1-WI11	2011-02-12 18:00:00	09:15:00	dog	1	J01-SKP1	WI	11	2.42164433714213
J01-SKP1-WI11	2011-02-12 18:00:00	09:29:00	dog	1	J01-SKP1	WI	11	2.48273086096193
J01-SKP1-WI11	2011-02-12 18:00:00	09:29:00	dog	1	J01-SKP1	WI	11	2.48273086096193
J01-SKP1-WI11	2011-02-12 18:00:00	09:29:00	dog	1	J01-SKP1	WI	11	2.48273086096193
J01-SKP1-WI11	2011-02-12 18:00:00	09:54:00	dog	1	J01-SKP1	WI	11	2.59181393921158
J01-SKP1-WI11	2011-02-12 18:00:00	09:54:00	dog	1	J01-SKP1	WI	11	2.59181393921158
J01-SKP1-WI11	2011-02-12 18:00:00	09:54:00	dog	1	J01-SKP1	WI	11	2.59181393921158
J01-SKP1-WI11	2011-02-12 18:00:00	10:03:00	human	1	J01-SKP1	WI	11	2.63108384738145
J01-SKP1-WI11	2011-02-12 18:00:00	10:03:00	human	1	J01-SKP1	WI	11	2.63108384738145
J01-SKP1-WI11	2011-02-12 18:00:00	10:03:00	human	1	J01-SKP1	WI	11	2.63108384738145
J01-SKP1-WI11	2011-02-12 18:00:00	10:03:00	human	1	J01-SKP1	WI	11	2.63108384738145
J01-SKP1-WI11	2011-02-12 18:00:00	10:22:00	human	1	J01-SKP1	WI	11	2.71398698685118
J01-SKP1-WI11	2011-02-12 18:00:00	10:22:00	human	1	J01-SKP1	WI	11	2.71398698685118
J01-SKP1-WI11	2011-02-12 18:00:00	10:56:00	human	1	J01-SKP1	WI	11	2.8623399732707
J01-SKP1-WI11	2011-02-12 18:00:00	10:56:00	human	1	J01-SKP1	WI	11	2.8623399732707
J01-SKP1-WI11	2011-02-12 18:00:00	10:56:00	human	1	J01-SKP1	WI	11	2.8623399732707
J01-SKP1-WI11	2011-02-12 18:00:00	11:03:00	human	1	J01-SKP1	WI	11	2.8928832351806
J01-SKP1-WI11	2011-02-12 18:00:00	11:03:00	dog	1	J01-SKP1	WI	11	2.8928832351806
J01-SKP1-WI11	2011-02-12 18:00:00	11:03:00	dog	1	J01-SKP1	WI	11	2.8928832351806
J01-SKP1-WI11	2011-02-12 18:00:00	11:03:00	human	1	J01-SKP1	WI	11	2.8928832351806
J01-SKP1-WI11	2011-02-12 18:00:00	11:03:00	human	1	J01-SKP1	WI	11	2.8928832351806
J01-SKP1-WI11	2011-02-12 18:00:00	11:03:00	dog	1	J01-SKP1	WI	11	2.8928832351806
J01-SKP1-WI11	2011-02-12 18:00:00	11:16:00	human	1	J01-SKP1	WI	11	2.94960643587042
J01-SKP1-WI11	2011-02-12 18:00:00	11:16:00	human	1	J01-SKP1	WI	11	2.94960643587042
J01-SKP1-WI11	2011-02-12 18:00:00	11:16:00	human	1	J01-SKP1	WI	11	2.94960643587042
J01-SKP1-WI11	2011-02-12 18:00:00	11:16:00	human	1	J01-SKP1	WI	11	2.94960643587042
J01-SKP1-WI11	2011-02-12 18:00:00	11:35:00	human	1	J01-SKP1	WI	11	3.03250957534015
J01-SKP1-WI11	2011-02-12 18:00:00	11:35:00	human	1	J01-SKP1	WI	11	3.03250957534015
J01-SKP1-WI11	2011-02-12 18:00:00	11:35:00	human	1	J01-SKP1	WI	11	3.03250957534015
J01-SKP1-WI11	2011-02-12 18:00:00	11:35:00	dog	1	J01-SKP1	WI	11	3.03250957534015
J01-SKP1-WI11	2011-02-12 18:00:00	11:36:00	human	1	J01-SKP1	WI	11	3.03687289847013
J01-SKP1-WI11	2011-02-12 18:00:00	11:36:00	dog	1	J01-SKP1	WI	11	3.03687289847013
J01-SKP1-WI11	2011-02-12 18:00:00	11:36:00	human	1	J01-SKP1	WI	11	3.03687289847013
J01-SKP1-WI11	2011-02-12 18:00:00	11:36:00	dog	1	J01-SKP1	WI	11	3.03687289847013
J01-SKP1-WI11	2011-02-12 18:00:00	11:36:00	human	1	J01-SKP1	WI	11	3.03687289847013
J01-SKP1-WI11	2011-02-12 18:00:00	11:36:00	dog	1	J01-SKP1	WI	11	3.03687289847013
J01-SKP1-WI11	2011-02-12 18:00:00	11:38:00	human	1	J01-SKP1	WI	11	3.04559954473011
J01-SKP1-WI11	2011-02-12 18:00:00	11:38:00	human	1	J01-SKP1	WI	11	3.04559954473011
J01-SKP1-WI11	2011-02-12 18:00:00	11:38:00	human	1	J01-SKP1	WI	11	3.04559954473011
J01-SKP1-WI11	2011-02-12 18:00:00	11:42:00	dog	1	J01-SKP1	WI	11	3.06305283725005
J01-SKP1-WI11	2011-02-12 18:00:00	11:42:00	dog	1	J01-SKP1	WI	11	3.06305283725005
J01-SKP1-WI11	2011-02-12 18:00:00	11:42:00	dog	1	J01-SKP1	WI	11	3.06305283725005
J01-SKP1-WI11	2011-02-12 18:00:00	11:46:00	human	2	J01-SKP1	WI	11	3.08050612976999
J01-SKP1-WI11	2011-02-12 18:00:00	11:46:00	human	2	J01-SKP1	WI	11	3.08050612976999
J01-SKP1-WI11	2011-02-12 18:00:00	11:46:00	dog	1	J01-SKP1	WI	11	3.08050612976999
J01-SKP1-WI11	2011-02-12 18:00:00	11:46:00	human	2	J01-SKP1	WI	11	3.08050612976999
J01-SKP1-WI11	2011-02-12 18:00:00	11:46:00	human	2	J01-SKP1	WI	11	3.08050612976999
J01-SKP1-WI11	2011-02-12 18:00:00	11:46:00	dog	1	J01-SKP1	WI	11	3.08050612976999
J01-SKP1-WI11	2011-02-12 18:00:00	11:46:00	human	2	J01-SKP1	WI	11	3.08050612976999
J01-SKP1-WI11	2011-02-12 18:00:00	11:46:00	human	2	J01-SKP1	WI	11	3.08050612976999
J01-SKP1-WI11	2011-02-12 18:00:00	11:46:00	dog	1	J01-SKP1	WI	11	3.08050612976999
J01-SKP1-WI11	2011-02-12 18:00:00	12:47:00	dog	1	J01-SKP1	WI	11	3.34666884069913
J01-SKP1-WI11	2011-02-12 18:00:00	12:47:00	dog	1	J01-SKP1	WI	11	3.34666884069913
J01-SKP1-WI11	2011-02-12 18:00:00	12:47:00	dog	1	J01-SKP1	WI	11	3.34666884069913
J01-SKP1-WI11	2011-02-12 18:00:00	13:11:00	dog	1	J01-SKP1	WI	11	3.45138859581879
J01-SKP1-WI11	2011-02-12 18:00:00	13:11:00	human	1	J01-SKP1	WI	11	3.45138859581879
J01-SKP1-WI11	2011-02-12 18:00:00	13:11:00	human	1	J01-SKP1	WI	11	3.45138859581879
J01-SKP1-WI11	2011-02-12 18:00:00	13:11:00	dog	1	J01-SKP1	WI	11	3.45138859581879
J01-SKP1-WI11	2011-02-12 18:00:00	13:11:00	human	1	J01-SKP1	WI	11	3.45138859581879
J01-SKP1-WI11	2011-02-12 18:00:00	13:11:00	dog	1	J01-SKP1	WI	11	3.45138859581879
J01-SKP1-WI11	2011-02-12 18:00:00	13:22:00	human	1	J01-SKP1	WI	11	3.49938515024863
J01-SKP1-WI11	2011-02-12 18:00:00	13:22:00	human	1	J01-SKP1	WI	11	3.49938515024863
J01-SKP1-WI11	2011-02-12 18:00:00	13:22:00	human	1	J01-SKP1	WI	11	3.49938515024863
J01-SKP1-WI11	2011-02-12 18:00:00	14:38:00	dog	1	J01-SKP1	WI	11	3.83099770812755
J01-SKP1-WI11	2011-02-12 18:00:00	14:38:00	dog	1	J01-SKP1	WI	11	3.83099770812755
J01-SKP1-WI11	2011-02-12 18:00:00	14:38:00	dog	1	J01-SKP1	WI	11	3.83099770812755
J01-SKP1-WI11	2011-02-12 18:00:00	14:59:00	human	1	J01-SKP1	WI	11	3.92262749385726
J01-SKP1-WI11	2011-02-12 18:00:00	14:59:00	human	1	J01-SKP1	WI	11	3.92262749385726
J01-SKP1-WI11	2011-02-12 18:00:00	14:59:00	human	1	J01-SKP1	WI	11	3.92262749385726
J01-SKP1-WI11	2011-02-12 18:00:00	15:01:00	human	1	J01-SKP1	WI	11	3.93135414011723
J01-SKP1-WI11	2011-02-12 18:00:00	15:01:00	human	1	J01-SKP1	WI	11	3.93135414011723
J01-SKP1-WI11	2011-02-12 18:00:00	15:01:00	human	1	J01-SKP1	WI	11	3.93135414011723
J01-SKP1-WI11	2011-02-12 18:00:00	15:34:00	human	1	J01-SKP1	WI	11	4.07534380340676
J01-SKP1-WI11	2011-02-12 18:00:00	15:34:00	dog	1	J01-SKP1	WI	11	4.07534380340676
J01-SKP1-WI11	2011-02-12 18:00:00	15:34:00	human	1	J01-SKP1	WI	11	4.07534380340676
J01-SKP1-WI11	2011-02-12 18:00:00	15:34:00	dog	1	J01-SKP1	WI	11	4.07534380340676
J01-SKP1-WI11	2011-02-12 18:00:00	15:34:00	dog	1	J01-SKP1	WI	11	4.07534380340676
J01-SKP1-WI11	2011-02-12 18:00:00	15:34:00	human	1	J01-SKP1	WI	11	4.07534380340676
J01-SKP1-WI11	2011-02-12 18:00:00	15:50:00	dog	1	J01-SKP1	WI	11	4.14515697348653
J01-SKP1-WI11	2011-02-12 18:00:00	15:50:00	human	1	J01-SKP1	WI	11	4.14515697348653
J01-SKP1-WI11	2011-02-12 18:00:00	15:50:00	human	1	J01-SKP1	WI	11	4.14515697348653
J01-SKP1-WI11	2011-02-12 18:00:00	15:50:00	dog	1	J01-SKP1	WI	11	4.14515697348653
J01-SKP1-WI11	2011-02-12 18:00:00	15:50:00	human	1	J01-SKP1	WI	11	4.14515697348653
J01-SKP1-WI11	2011-02-12 18:00:00	15:50:00	dog	1	J01-SKP1	WI	11	4.14515697348653
J01-SKP1-WI11	2011-02-12 18:00:00	16:40:00	human	1	J01-SKP1	WI	11	4.36332312998582
J01-SKP1-WI11	2011-02-12 18:00:00	16:40:00	human	1	J01-SKP1	WI	11	4.36332312998582
J01-SKP1-WI11	2011-02-12 18:00:00	16:40:00	human	1	J01-SKP1	WI	11	4.36332312998582
J01-SKP1-WI11	2011-02-12 18:00:00	16:52:00	human	1	J01-SKP1	WI	11	4.41568300754565
J01-SKP1-WI11	2011-02-12 18:00:00	16:52:00	human	1	J01-SKP1	WI	11	4.41568300754565
J01-SKP1-WI11	2011-02-12 18:00:00	16:55:00	human	1	J01-SKP1	WI	11	4.42877297693561
J01-SKP1-WI11	2011-02-12 18:00:00	16:55:00	human	1	J01-SKP1	WI	11	4.42877297693561
J01-SKP1-WI11	2011-02-12 18:00:00	16:55:00	human	1	J01-SKP1	WI	11	4.42877297693561
J01-SKP1-WI11	2011-02-12 18:00:00	16:58:00	human	1	J01-SKP1	WI	11	4.44186294632557
J01-SKP1-WI11	2011-02-12 18:00:00	16:58:00	dog	2	J01-SKP1	WI	11	4.44186294632557
J01-SKP1-WI11	2011-02-12 18:00:00	16:58:00	dog	2	J01-SKP1	WI	11	4.44186294632557
J01-SKP1-WI11	2011-02-12 18:00:00	16:58:00	human	1	J01-SKP1	WI	11	4.44186294632557
J01-SKP1-WI11	2011-02-12 18:00:00	16:58:00	dog	2	J01-SKP1	WI	11	4.44186294632557
J01-SKP1-WI11	2011-02-12 18:00:00	16:58:00	dog	2	J01-SKP1	WI	11	4.44186294632557
J01-SKP1-WI11	2011-02-12 18:00:00	16:58:00	human	1	J01-SKP1	WI	11	4.44186294632557
J01-SKP1-WI11	2011-02-12 18:00:00	16:58:00	dog	2	J01-SKP1	WI	11	4.44186294632557
J01-SKP1-WI11	2011-02-12 18:00:00	16:58:00	dog	2	J01-SKP1	WI	11	4.44186294632557
J01-SKP1-WI11	2011-02-12 18:00:00	16:58:00	dog	2	J01-SKP1	WI	11	4.44186294632557
J01-SKP1-WI11	2011-02-12 18:00:00	16:58:00	dog	2	J01-SKP1	WI	11	4.44186294632557
J01-SKP1-WI11	2011-02-12 18:00:00	16:58:00	human	1	J01-SKP1	WI	11	4.44186294632557
J01-SKP1-WI11	2011-02-12 18:00:00	15:58:00	human	1	J01-SKP1	WI	11	4.18006355852642
J01-SKP1-WI11	2011-02-12 18:00:00	15:58:00	dog	1	J01-SKP1	WI	11	4.18006355852642
J01-SKP1-WI11	2011-02-12 18:00:00	16:58:00	human	1	J01-SKP1	WI	11	4.44186294632557
J01-SKP1-WI11	2011-02-12 18:00:00	16:58:00	dog	1	J01-SKP1	WI	11	4.44186294632557
J01-SKP1-WI11	2011-02-12 18:00:00	15:59:00	human	1	J01-SKP1	WI	11	4.1844268816564
J01-SKP1-WI11	2011-02-12 18:00:00	15:59:00	dog	1	J01-SKP1	WI	11	4.1844268816564
J01-SKP1-WI11	2011-02-12 18:00:00	16:59:00	human	1	J01-SKP1	WI	11	4.44622626945555
J01-SKP1-WI11	2011-02-12 18:00:00	16:59:00	dog	2	J01-SKP1	WI	11	4.44622626945555
J01-SKP1-WI11	2011-02-12 18:00:00	16:59:00	dog	2	J01-SKP1	WI	11	4.44622626945555
J01-SKP1-WI11	2011-02-12 18:00:00	16:59:00	human	1	J01-SKP1	WI	11	4.44622626945555
J01-SKP1-WI11	2011-02-12 18:00:00	16:59:00	dog	2	J01-SKP1	WI	11	4.44622626945555
J01-SKP1-WI11	2011-02-12 18:00:00	16:59:00	dog	2	J01-SKP1	WI	11	4.44622626945555
J01-SKP1-WI11	2011-02-12 18:00:00	17:00:00	human	1	J01-SKP1	WI	11	4.45058959258554
J01-SKP1-WI11	2011-02-12 18:00:00	17:00:00	dog	1	J01-SKP1	WI	11	4.45058959258554
J01-SKP1-WI11	2011-02-12 18:00:00	17:00:00	dog	1	J01-SKP1	WI	11	4.45058959258554
J01-SKP1-WI11	2011-02-12 18:00:00	17:00:00	human	1	J01-SKP1	WI	11	4.45058959258554
J01-SKP1-WI11	2011-02-12 18:00:00	17:00:00	human	1	J01-SKP1	WI	11	4.45058959258554
J01-SKP1-WI11	2011-02-12 18:00:00	17:00:00	dog	1	J01-SKP1	WI	11	4.45058959258554
J01-SKP1-WI11	2011-02-12 18:00:00	17:57:00	human	1	J01-SKP1	WI	11	4.69929901099473
J01-SKP1-WI11	2011-02-12 18:00:00	17:57:00	human	1	J01-SKP1	WI	11	4.69929901099473
J01-SKP1-WI11	2011-02-12 18:00:00	17:57:00	human	1	J01-SKP1	WI	11	4.69929901099473
J01-SKP1-WI11	2011-02-12 18:00:00	18:59:00	human	1	J01-SKP1	WI	11	4.96982504505385
J01-SKP1-WI11	2011-02-12 18:00:00	18:59:00	human	1	J01-SKP1	WI	11	4.96982504505385
J01-SKP1-WI11	2011-02-12 18:00:00	18:59:00	human	1	J01-SKP1	WI	11	4.96982504505385
J01-SKP1-WI11	2011-02-12 18:00:00	19:05:00	dog	1	J01-SKP1	WI	11	4.99600498383377
J01-SKP1-WI11	2011-02-12 18:00:00	19:05:00	dog	2	J01-SKP1	WI	11	4.99600498383377
J01-SKP1-WI11	2011-02-12 18:00:00	19:05:00	dog	2	J01-SKP1	WI	11	4.99600498383377
J01-SKP1-WI11	2011-02-12 18:00:00	19:05:00	dog	2	J01-SKP1	WI	11	4.99600498383377
J01-SKP1-WI11	2011-02-12 18:00:00	19:05:00	dog	2	J01-SKP1	WI	11	4.99600498383377
J01-SKP1-WI11	2011-02-12 18:00:00	19:07:00	human	1	J01-SKP1	WI	11	5.00473163009374
J01-SKP1-WI11	2011-02-12 18:00:00	19:07:00	human	1	J01-SKP1	WI	11	5.00473163009374
J01-SKP1-WI11	2011-02-12 18:00:00	19:07:00	human	1	J01-SKP1	WI	11	5.00473163009374
J01-SKP1-WI11	2011-02-12 18:00:00	20:32:00	dog	1	J01-SKP1	WI	11	5.37561409614253
J01-SKP1-WI11	2011-02-12 18:00:00	20:32:00	dog	1	J01-SKP1	WI	11	5.37561409614253
J01-SKP1-WI11	2011-02-12 18:00:00	20:32:00	dog	1	J01-SKP1	WI	11	5.37561409614253
J01-SKP1-WI11	2011-02-12 18:00:00	20:33:00	dog	1	J01-SKP1	WI	11	5.37997741927252
J01-SKP1-WI11	2011-02-12 18:00:00	20:33:00	dog	1	J01-SKP1	WI	11	5.37997741927252
J01-SKP1-WI11	2011-02-12 18:00:00	20:52:00	dog	1	J01-SKP1	WI	11	5.46288055874225
J01-SKP1-WI11	2011-02-12 18:00:00	20:52:00	dog	1	J01-SKP1	WI	11	5.46288055874225
J01-SKP1-WI11	2011-02-12 18:00:00	20:57:00	human	1	J01-SKP1	WI	11	5.48469717439218
J01-SKP1-WI11	2011-02-12 18:00:00	20:57:00	dog	1	J01-SKP1	WI	11	5.48469717439218
J01-SKP1-WI11	2011-02-12 18:00:00	20:57:00	human	1	J01-SKP1	WI	11	5.48469717439218
J01-SKP1-WI11	2011-02-12 18:00:00	20:57:00	dog	1	J01-SKP1	WI	11	5.48469717439218
J01-SKP1-WI11	2011-02-12 18:00:00	20:57:00	dog	1	J01-SKP1	WI	11	5.48469717439218
J01-SKP1-WI11	2011-02-12 18:00:00	20:57:00	human	1	J01-SKP1	WI	11	5.48469717439218
J01-SKP1-WI11	2011-02-12 18:00:00	21:44:00	dog	1	J01-SKP1	WI	11	5.68977336150151
J01-SKP1-WI11	2011-02-12 18:00:00	21:44:00	human	1	J01-SKP1	WI	11	5.68977336150151
J01-SKP1-WI11	2011-02-12 18:00:00	21:44:00	dog	1	J01-SKP1	WI	11	5.68977336150151
J01-SKP1-WI11	2011-02-12 18:00:00	21:44:00	human	1	J01-SKP1	WI	11	5.68977336150151
J01-SKP1-WI11	2011-02-12 18:00:00	21:44:00	dog	1	J01-SKP1	WI	11	5.68977336150151
J01-SKP1-WI11	2011-02-12 18:00:00	21:44:00	human	1	J01-SKP1	WI	11	5.68977336150151
J01-SKP1-WI11	2011-02-12 18:00:00	21:44:00	dog	1	J01-SKP1	WI	11	5.68977336150151
J01-SKP1-WI11	2011-02-12 18:00:00	21:44:00	human	1	J01-SKP1	WI	11	5.68977336150151
J01-SKP1-WI11	2011-02-12 18:00:00	21:44:00	human	1	J01-SKP1	WI	11	5.68977336150151
J01-SKP1-WI11	2011-02-12 18:00:00	21:44:00	dog	1	J01-SKP1	WI	11	5.68977336150151
J01-SKP1-WI11	2011-02-12 18:00:00	21:44:00	dog	1	J01-SKP1	WI	11	5.68977336150151
J01-SKP1-WI11	2011-02-12 18:00:00	21:44:00	human	1	J01-SKP1	WI	11	5.68977336150151
J01-SKP1-WI11	2011-02-12 18:00:00	22:00:00	human	1	J01-SKP1	WI	11	5.75958653158129
J01-SKP1-WI11	2011-02-12 18:00:00	22:00:00	dog	1	J01-SKP1	WI	11	5.75958653158129
J01-SKP1-WI11	2011-02-12 18:00:00	22:00:00	dog	1	J01-SKP1	WI	11	5.75958653158129
J01-SKP1-WI11	2011-02-12 18:00:00	22:00:00	human	1	J01-SKP1	WI	11	5.75958653158129
J01-SKP1-WI11	2011-02-12 18:00:00	22:00:00	dog	1	J01-SKP1	WI	11	5.75958653158129
J01-SKP1-WI11	2011-02-12 18:00:00	22:00:00	human	1	J01-SKP1	WI	11	5.75958653158129
J01-SKP1-WI11	2011-02-12 18:00:00	22:02:00	human	1	J01-SKP1	WI	11	5.76831317784126
J01-SKP1-WI11	2011-02-12 18:00:00	22:02:00	dog	1	J01-SKP1	WI	11	5.76831317784126
J01-SKP1-WI11	2011-02-12 18:00:00	21:44:00	dog	1	J01-SKP1	WI	11	5.68977336150151
J01-SKP1-WI11	2011-02-12 18:00:00	21:44:00	human	1	J01-SKP1	WI	11	5.68977336150151
J01-SKP1-WI11	2011-02-12 18:00:00	22:00:00	dog	1	J01-SKP1	WI	11	5.75958653158129
J01-SKP1-WI11	2011-02-12 18:00:00	22:00:00	human	1	J01-SKP1	WI	11	5.75958653158129
J01-SKP1-WI11	2011-02-12 18:00:00	22:00:00	dog	1	J01-SKP1	WI	11	5.75958653158129
J01-SKP1-WI11	2011-02-12 18:00:00	22:00:00	human	1	J01-SKP1	WI	11	5.75958653158129
J01-SKP1-WI11	2011-02-12 18:00:00	22:00:00	dog	1	J01-SKP1	WI	11	5.75958653158129
J01-SKP1-WI11	2011-02-12 18:00:00	22:00:00	human	1	J01-SKP1	WI	11	5.75958653158129
J01-SKP1-WI11	2011-02-12 18:00:00	22:02:00	dog	1	J01-SKP1	WI	11	5.76831317784126
J01-SKP1-WI11	2011-02-12 18:00:00	22:02:00	human	1	J01-SKP1	WI	11	5.76831317784126
J01-SKP1-WI11	2011-02-12 18:00:00	22:02:00	dog	1	J01-SKP1	WI	11	5.76831317784126
J01-SKP1-WI11	2011-02-12 18:00:00	22:02:00	human	1	J01-SKP1	WI	11	5.76831317784126
J01-SKP1-WI11	2011-02-12 18:00:00	22:02:00	dog	1	J01-SKP1	WI	11	5.76831317784126
J01-SKP1-WI11	2011-02-12 18:00:00	22:02:00	human	1	J01-SKP1	WI	11	5.76831317784126
J01-SKP1-WI11	2011-02-12 18:00:00	22:37:00	dog	2	J01-SKP1	WI	11	5.92102948739076
J01-SKP1-WI11	2011-02-12 18:00:00	22:37:00	dog	2	J01-SKP1	WI	11	5.92102948739076
J01-SKP1-WI11	2011-02-12 18:00:00	22:37:00	human	1	J01-SKP1	WI	11	5.92102948739076
J01-SKP1-WI11	2011-02-12 18:00:00	22:37:00	dog	2	J01-SKP1	WI	11	5.92102948739076
J01-SKP1-WI11	2011-02-12 18:00:00	22:37:00	dog	2	J01-SKP1	WI	11	5.92102948739076
J01-SKP1-WI11	2011-02-12 18:00:00	22:37:00	human	1	J01-SKP1	WI	11	5.92102948739076
J01-SKP1-WI11	2011-02-12 18:00:00	22:37:00	dog	2	J01-SKP1	WI	11	5.92102948739076
J01-SKP1-WI11	2011-02-12 18:00:00	22:37:00	dog	2	J01-SKP1	WI	11	5.92102948739076
J01-SKP1-WI11	2011-02-12 18:00:00	22:37:00	human	1	J01-SKP1	WI	11	5.92102948739076
J01-SKP1-WI11	2011-02-12 18:00:00	22:39:00	human	1	J01-SKP1	WI	11	5.92975613365073
J01-SKP1-WI11	2011-02-12 18:00:00	22:39:00	dog	2	J01-SKP1	WI	11	5.92975613365073
J01-SKP1-WI11	2011-02-12 18:00:00	22:39:00	dog	2	J01-SKP1	WI	11	5.92975613365073
J01-SKP1-WI11	2011-02-12 18:00:00	22:39:00	human	1	J01-SKP1	WI	11	5.92975613365073
J01-SKP1-WI11	2011-02-12 18:00:00	22:39:00	dog	2	J01-SKP1	WI	11	5.92975613365073
J01-SKP1-WI11	2011-02-12 18:00:00	22:39:00	dog	2	J01-SKP1	WI	11	5.92975613365073
J01-SKP1-WI11	2011-02-12 18:00:00	22:39:00	human	1	J01-SKP1	WI	11	5.92975613365073
J01-SKP1-WI11	2011-02-12 18:00:00	22:39:00	dog	2	J01-SKP1	WI	11	5.92975613365073
J01-SKP1-WI11	2011-02-12 18:00:00	22:39:00	dog	2	J01-SKP1	WI	11	5.92975613365073
J01-SKP1-WI11	2011-02-12 18:00:00	22:42:00	dog	1	J01-SKP1	WI	11	5.94284610304069
J01-SKP1-WI11	2011-02-12 18:00:00	22:42:00	dog	1	J01-SKP1	WI	11	5.94284610304069
J01-SKP1-WI11	2011-02-12 18:00:00	23:13:00	dog	1	J01-SKP1	WI	11	6.07810912007025
J01-SKP1-WI11	2011-02-12 18:00:00	23:13:00	dog	1	J01-SKP1	WI	11	6.07810912007025
J01-SKP1-WI11	2011-02-12 18:00:00	23:13:00	dog	1	J01-SKP1	WI	11	6.07810912007025
J01-SKP1-WI11	2011-02-12 18:00:00	23:14:00	dog	1	J01-SKP1	WI	11	6.08247244320024
J01-SKP1-WI11	2011-02-12 18:00:00	23:14:00	human	1	J01-SKP1	WI	11	6.08247244320024
J01-SKP1-WI11	2011-02-12 18:00:00	23:14:00	dog	1	J01-SKP1	WI	11	6.08247244320024
J01-SKP1-WI11	2011-02-12 18:00:00	23:14:00	human	1	J01-SKP1	WI	11	6.08247244320024
J01-SKP1-WI11	2011-02-12 18:00:00	23:14:00	dog	1	J01-SKP1	WI	11	6.08247244320024
J01-SKP1-WI11	2011-02-12 18:00:00	23:14:00	human	1	J01-SKP1	WI	11	6.08247244320024
J01-SKP1-WI11	2011-02-12 18:00:00	23:14:00	human	1	J01-SKP1	WI	11	6.08247244320024
J01-SKP1-WI11	2011-02-12 18:00:00	23:14:00	human	1	J01-SKP1	WI	11	6.08247244320024
J01-SKP1-WI11	2011-02-12 18:00:00	23:14:00	human	1	J01-SKP1	WI	11	6.08247244320024
J01-SKP1-WI11	2011-02-13 18:00:00	06:21:00	human	1	J01-SKP1	WI	11	1.6624261125246
J01-SKP1-WI11	2011-02-13 18:00:00	06:21:00	human	1	J01-SKP1	WI	11	1.6624261125246
J01-SKP1-WI11	2011-02-13 18:00:00	06:51:00	human	1	J01-SKP1	WI	11	1.79332580642417
J01-SKP1-WI11	2011-02-13 18:00:00	06:51:00	human	1	J01-SKP1	WI	11	1.79332580642417
J01-SKP1-WI11	2011-02-13 18:00:00	06:51:00	human	1	J01-SKP1	WI	11	1.79332580642417
J01-SKP1-WI11	2011-02-13 18:00:00	06:59:00	human	1	J01-SKP1	WI	11	1.82823239146406
J01-SKP1-WI11	2011-02-13 18:00:00	06:59:00	dog	1	J01-SKP1	WI	11	1.82823239146406
J01-SKP1-WI11	2011-02-13 18:00:00	06:59:00	human	1	J01-SKP1	WI	11	1.82823239146406
J01-SKP1-WI11	2011-02-13 18:00:00	06:59:00	dog	2	J01-SKP1	WI	11	1.82823239146406
J01-SKP1-WI11	2011-02-13 18:00:00	06:59:00	dog	2	J01-SKP1	WI	11	1.82823239146406
J01-SKP1-WI11	2011-02-13 18:00:00	06:59:00	human	1	J01-SKP1	WI	11	1.82823239146406
J01-SKP1-WI11	2011-02-13 18:00:00	06:59:00	dog	2	J01-SKP1	WI	11	1.82823239146406
J01-SKP1-WI11	2011-02-13 18:00:00	06:59:00	dog	2	J01-SKP1	WI	11	1.82823239146406
J01-SKP1-WI11	2011-02-13 18:00:00	07:36:00	human	1	J01-SKP1	WI	11	1.98967534727354
J01-SKP1-WI11	2011-02-13 18:00:00	07:36:00	dog	1	J01-SKP1	WI	11	1.98967534727354
J01-SKP1-WI11	2011-02-13 18:00:00	07:36:00	human	1	J01-SKP1	WI	11	1.98967534727354
J01-SKP1-WI11	2011-02-13 18:00:00	07:36:00	dog	1	J01-SKP1	WI	11	1.98967534727354
J01-SKP1-WI11	2011-02-13 18:00:00	07:36:00	dog	1	J01-SKP1	WI	11	1.98967534727354
J01-SKP1-WI11	2011-02-13 18:00:00	07:36:00	human	1	J01-SKP1	WI	11	1.98967534727354
J01-SKP1-WI11	2011-02-13 18:00:00	07:37:00	dog	1	J01-SKP1	WI	11	1.99403867040352
J01-SKP1-WI11	2011-02-13 18:00:00	07:37:00	human	1	J01-SKP1	WI	11	1.99403867040352
J01-SKP1-WI11	2011-02-13 18:00:00	07:37:00	dog	1	J01-SKP1	WI	11	1.99403867040352
J01-SKP1-WI11	2011-02-13 18:00:00	07:37:00	human	1	J01-SKP1	WI	11	1.99403867040352
J01-SKP1-WI11	2011-02-13 18:00:00	07:37:00	dog	1	J01-SKP1	WI	11	1.99403867040352
J01-SKP1-WI11	2011-02-13 18:00:00	07:37:00	human	1	J01-SKP1	WI	11	1.99403867040352
J01-SKP1-WI11	2011-02-13 18:00:00	07:39:00	dog	1	J01-SKP1	WI	11	2.00276531666349
J01-SKP1-WI11	2011-02-13 18:00:00	07:39:00	human	1	J01-SKP1	WI	11	2.00276531666349
J01-SKP1-WI11	2011-02-13 18:00:00	07:39:00	dog	1	J01-SKP1	WI	11	2.00276531666349
J01-SKP1-WI11	2011-02-13 18:00:00	07:39:00	human	1	J01-SKP1	WI	11	2.00276531666349
J01-SKP1-WI11	2011-02-13 18:00:00	07:39:00	dog	1	J01-SKP1	WI	11	2.00276531666349
J01-SKP1-WI11	2011-02-13 18:00:00	07:39:00	human	1	J01-SKP1	WI	11	2.00276531666349
J01-SKP1-WI11	2011-02-13 18:00:00	07:52:00	human	1	J01-SKP1	WI	11	2.05948851735331
J01-SKP1-WI11	2011-02-13 18:00:00	07:52:00	human	1	J01-SKP1	WI	11	2.05948851735331
J01-SKP1-WI11	2011-02-13 18:00:00	07:52:00	human	1	J01-SKP1	WI	11	2.05948851735331
J01-SKP1-WI11	2011-02-13 18:00:00	08:08:00	dog	2	J01-SKP1	WI	11	2.12930168743308
J01-SKP1-WI11	2011-02-13 18:00:00	08:08:00	dog	2	J01-SKP1	WI	11	2.12930168743308
J01-SKP1-WI11	2011-02-13 18:00:00	08:08:00	human	1	J01-SKP1	WI	11	2.12930168743308
J01-SKP1-WI11	2011-02-13 18:00:00	08:08:00	dog	2	J01-SKP1	WI	11	2.12930168743308
J01-SKP1-WI11	2011-02-13 18:00:00	08:08:00	dog	2	J01-SKP1	WI	11	2.12930168743308
J01-SKP1-WI11	2011-02-13 18:00:00	08:08:00	human	1	J01-SKP1	WI	11	2.12930168743308
J01-SKP1-WI11	2011-02-13 18:00:00	08:08:00	dog	2	J01-SKP1	WI	11	2.12930168743308
J01-SKP1-WI11	2011-02-13 18:00:00	08:08:00	dog	2	J01-SKP1	WI	11	2.12930168743308
J01-SKP1-WI11	2011-02-13 18:00:00	08:08:00	human	1	J01-SKP1	WI	11	2.12930168743308
J01-SKP1-WI11	2011-02-13 18:00:00	08:11:00	dog	1	J01-SKP1	WI	11	2.14239165682304
J01-SKP1-WI11	2011-02-13 18:00:00	08:11:00	human	1	J01-SKP1	WI	11	2.14239165682304
J01-SKP1-WI11	2011-02-13 18:00:00	08:11:00	dog	1	J01-SKP1	WI	11	2.14239165682304
J01-SKP1-WI11	2011-02-13 18:00:00	08:11:00	human	1	J01-SKP1	WI	11	2.14239165682304
J01-SKP1-WI11	2011-02-13 18:00:00	08:11:00	dog	1	J01-SKP1	WI	11	2.14239165682304
J01-SKP1-WI11	2011-02-13 18:00:00	08:11:00	human	1	J01-SKP1	WI	11	2.14239165682304
J01-SKP1-WI11	2011-02-13 18:00:00	08:12:00	dog	1	J01-SKP1	WI	11	2.14675497995303
J01-SKP1-WI11	2011-02-13 18:00:00	08:12:00	human	1	J01-SKP1	WI	11	2.14675497995303
J01-SKP1-WI11	2011-02-13 18:00:00	08:12:00	dog	1	J01-SKP1	WI	11	2.14675497995303
J01-SKP1-WI11	2011-02-13 18:00:00	08:12:00	human	1	J01-SKP1	WI	11	2.14675497995303
J01-SKP1-WI11	2011-02-13 18:00:00	08:12:00	dog	1	J01-SKP1	WI	11	2.14675497995303
J01-SKP1-WI11	2011-02-13 18:00:00	08:12:00	human	1	J01-SKP1	WI	11	2.14675497995303
J01-SKP1-WI11	2011-02-13 18:00:00	08:12:00	dog	1	J01-SKP1	WI	11	2.14675497995303
J01-SKP1-WI11	2011-02-13 18:00:00	08:12:00	human	1	J01-SKP1	WI	11	2.14675497995303
J01-SKP1-WI11	2011-02-13 18:00:00	08:13:00	dog	1	J01-SKP1	WI	11	2.15111830308301
J01-SKP1-WI11	2011-02-13 18:00:00	08:13:00	human	1	J01-SKP1	WI	11	2.15111830308301
J01-SKP1-WI11	2011-02-13 18:00:00	08:13:00	human	1	J01-SKP1	WI	11	2.15111830308301
J01-SKP1-WI11	2011-02-13 18:00:00	08:13:00	dog	1	J01-SKP1	WI	11	2.15111830308301
J01-SKP1-WI11	2011-02-13 18:00:00	08:13:00	dog	1	J01-SKP1	WI	11	2.15111830308301
J01-SKP1-WI11	2011-02-13 18:00:00	08:13:00	human	1	J01-SKP1	WI	11	2.15111830308301
J01-SKP1-WI11	2011-02-13 18:00:00	08:23:00	human	1	J01-SKP1	WI	11	2.19475153438287
J01-SKP1-WI11	2011-02-13 18:00:00	08:23:00	human	1	J01-SKP1	WI	11	2.19475153438287
J01-SKP1-WI11	2011-02-13 18:00:00	08:23:00	human	1	J01-SKP1	WI	11	2.19475153438287
J01-SKP1-WI11	2011-02-13 18:00:00	08:27:00	dog	1	J01-SKP1	WI	11	2.21220482690281
J01-SKP1-WI11	2011-02-13 18:00:00	08:27:00	dog	1	J01-SKP1	WI	11	2.21220482690281
J01-SKP1-WI11	2011-02-13 18:00:00	08:27:00	dog	1	J01-SKP1	WI	11	2.21220482690281
J01-SKP1-WI11	2011-02-13 18:00:00	08:39:00	dog	1	J01-SKP1	WI	11	2.26456470446264
J01-SKP1-WI11	2011-02-13 18:00:00	08:39:00	dog	1	J01-SKP1	WI	11	2.26456470446264
J01-SKP1-WI11	2011-02-13 18:00:00	08:39:00	dog	1	J01-SKP1	WI	11	2.26456470446264
J01-SKP1-WI11	2011-02-13 18:00:00	08:39:00	dog	1	J01-SKP1	WI	11	2.26456470446264
J01-SKP1-WI11	2011-02-13 18:00:00	08:39:00	human	1	J01-SKP1	WI	11	2.26456470446264
J01-SKP1-WI11	2011-02-13 18:00:00	08:39:00	dog	1	J01-SKP1	WI	11	2.26456470446264
J01-SKP1-WI11	2011-02-13 18:00:00	08:39:00	human	1	J01-SKP1	WI	11	2.26456470446264
J01-SKP1-WI11	2011-02-13 18:00:00	08:39:00	dog	1	J01-SKP1	WI	11	2.26456470446264
J01-SKP1-WI11	2011-02-13 18:00:00	08:39:00	human	1	J01-SKP1	WI	11	2.26456470446264
J01-SKP1-WI11	2011-02-13 18:00:00	09:16:00	human	1	J01-SKP1	WI	11	2.42600766027212
J01-SKP1-WI11	2011-02-13 18:00:00	09:16:00	human	1	J01-SKP1	WI	11	2.42600766027212
J01-SKP1-WI11	2011-02-13 18:00:00	09:16:00	human	1	J01-SKP1	WI	11	2.42600766027212
J01-SKP1-WI11	2011-02-13 18:00:00	09:23:00	human	1	J01-SKP1	WI	11	2.45655092218202
J01-SKP1-WI11	2011-02-13 18:00:00	09:23:00	dog	1	J01-SKP1	WI	11	2.45655092218202
J01-SKP1-WI11	2011-02-13 18:00:00	09:23:00	dog	1	J01-SKP1	WI	11	2.45655092218202
J01-SKP1-WI11	2011-02-13 18:00:00	09:23:00	human	1	J01-SKP1	WI	11	2.45655092218202
J01-SKP1-WI11	2011-02-13 18:00:00	09:23:00	dog	1	J01-SKP1	WI	11	2.45655092218202
J01-SKP1-WI11	2011-02-13 18:00:00	09:23:00	human	1	J01-SKP1	WI	11	2.45655092218202
J01-SKP1-WI11	2011-02-13 18:00:00	09:24:00	dog	1	J01-SKP1	WI	11	2.460914245312
J01-SKP1-WI11	2011-02-13 18:00:00	09:27:00	dog	1	J01-SKP1	WI	11	2.47400421470196
J01-SKP1-WI11	2011-02-13 18:00:00	09:27:00	human	1	J01-SKP1	WI	11	2.47400421470196
J01-SKP1-WI11	2011-02-13 18:00:00	09:27:00	human	1	J01-SKP1	WI	11	2.47400421470196
J01-SKP1-WI11	2011-02-13 18:00:00	09:27:00	dog	1	J01-SKP1	WI	11	2.47400421470196
J01-SKP1-WI11	2011-02-13 18:00:00	09:27:00	dog	1	J01-SKP1	WI	11	2.47400421470196
J01-SKP1-WI11	2011-02-13 18:00:00	09:27:00	human	1	J01-SKP1	WI	11	2.47400421470196
J01-SKP1-WI11	2011-02-13 18:00:00	09:38:00	dog	1	J01-SKP1	WI	11	2.52200076913181
J01-SKP1-WI11	2011-02-13 18:00:00	09:38:00	human	1	J01-SKP1	WI	11	2.52200076913181
J01-SKP1-WI11	2011-02-13 18:00:00	09:38:00	dog	1	J01-SKP1	WI	11	2.52200076913181
J01-SKP1-WI11	2011-02-13 18:00:00	09:38:00	human	1	J01-SKP1	WI	11	2.52200076913181
J01-SKP1-WI11	2011-02-13 18:00:00	09:38:00	dog	1	J01-SKP1	WI	11	2.52200076913181
J01-SKP1-WI11	2011-02-13 18:00:00	09:38:00	human	1	J01-SKP1	WI	11	2.52200076913181
J01-SKP1-WI11	2011-02-13 18:00:00	10:18:00	human	1	J01-SKP1	WI	11	2.69653369433124
J01-SKP1-WI11	2011-02-13 18:00:00	10:18:00	human	1	J01-SKP1	WI	11	2.69653369433124
J01-SKP1-WI11	2011-02-13 18:00:00	10:18:00	human	1	J01-SKP1	WI	11	2.69653369433124
J01-SKP1-WI11	2011-02-13 18:00:00	10:54:00	human	1	J01-SKP1	WI	11	2.85361332701073
J01-SKP1-WI11	2011-02-13 18:00:00	10:54:00	human	1	J01-SKP1	WI	11	2.85361332701073
J01-SKP1-WI11	2011-02-13 18:00:00	10:54:00	human	1	J01-SKP1	WI	11	2.85361332701073
J01-SKP1-WI11	2011-02-13 18:00:00	11:50:00	human	1	J01-SKP1	WI	11	3.09795942228993
J01-SKP1-WI11	2011-02-13 18:00:00	11:50:00	dog	1	J01-SKP1	WI	11	3.09795942228993
J01-SKP1-WI11	2011-02-13 18:00:00	11:50:00	human	1	J01-SKP1	WI	11	3.09795942228993
J01-SKP1-WI11	2011-02-13 18:00:00	11:50:00	human	1	J01-SKP1	WI	11	3.09795942228993
J01-SKP1-WI11	2011-02-13 18:00:00	11:50:00	dog	1	J01-SKP1	WI	11	3.09795942228993
J01-SKP1-WI11	2011-02-13 18:00:00	11:50:00	human	1	J01-SKP1	WI	11	3.09795942228993
J01-SKP1-WI11	2011-02-13 18:00:00	13:22:00	dog	1	J01-SKP1	WI	11	3.49938515024863
J01-SKP1-WI11	2011-02-13 18:00:00	13:22:00	human	1	J01-SKP1	WI	11	3.49938515024863
J01-SKP1-WI11	2011-02-13 18:00:00	13:22:00	dog	1	J01-SKP1	WI	11	3.49938515024863
J01-SKP1-WI11	2011-02-13 18:00:00	13:22:00	human	1	J01-SKP1	WI	11	3.49938515024863
J01-SKP1-WI11	2011-02-13 18:00:00	13:22:00	dog	1	J01-SKP1	WI	11	3.49938515024863
J01-SKP1-WI11	2011-02-13 18:00:00	13:22:00	human	1	J01-SKP1	WI	11	3.49938515024863
J01-SKP1-WI11	2011-02-13 18:00:00	13:42:00	dog	1	J01-SKP1	WI	11	3.58665161284835
J01-SKP1-WI11	2011-02-13 18:00:00	13:42:00	dog	1	J01-SKP1	WI	11	3.58665161284835
J01-SKP1-WI11	2011-02-13 18:00:00	13:42:00	dog	1	J01-SKP1	WI	11	3.58665161284835
J01-SKP1-WI11	2011-02-13 18:00:00	14:34:00	dog	1	J01-SKP1	WI	11	3.81354441560761
J01-SKP1-WI11	2011-02-13 18:00:00	14:34:00	human	1	J01-SKP1	WI	11	3.81354441560761
J01-SKP1-WI11	2011-02-13 18:00:00	14:35:00	dog	1	J01-SKP1	WI	11	3.8179077387376
J01-SKP1-WI11	2011-02-13 18:00:00	14:35:00	human	1	J01-SKP1	WI	11	3.8179077387376
J01-SKP1-WI11	2011-02-13 18:00:00	14:35:00	dog	1	J01-SKP1	WI	11	3.8179077387376
J01-SKP1-WI11	2011-02-13 18:00:00	14:35:00	human	1	J01-SKP1	WI	11	3.8179077387376
J01-SKP1-WI11	2011-02-13 18:00:00	14:36:00	dog	1	J01-SKP1	WI	11	3.82227106186758
J01-SKP1-WI11	2011-02-13 18:00:00	14:36:00	dog	1	J01-SKP1	WI	11	3.82227106186758
J01-SKP1-WI11	2011-02-13 18:00:00	14:36:00	dog	1	J01-SKP1	WI	11	3.82227106186758
J01-SKP1-WI11	2011-02-13 18:00:00	14:38:00	human	1	J01-SKP1	WI	11	3.83099770812755
J01-SKP1-WI11	2011-02-13 18:00:00	14:38:00	human	1	J01-SKP1	WI	11	3.83099770812755
J01-SKP1-WI11	2011-02-13 18:00:00	14:38:00	human	1	J01-SKP1	WI	11	3.83099770812755
J01-SKP1-WI11	2011-02-13 18:00:00	14:59:00	dog	1	J01-SKP1	WI	11	3.92262749385726
J01-SKP1-WI11	2011-02-13 18:00:00	14:59:00	dog	1	J01-SKP1	WI	11	3.92262749385726
J01-SKP1-WI11	2011-02-13 18:00:00	14:59:00	dog	1	J01-SKP1	WI	11	3.92262749385726
J01-SKP1-WI11	2011-02-13 18:00:00	15:01:00	human	1	J01-SKP1	WI	11	3.93135414011723
J01-SKP1-WI11	2011-02-13 18:00:00	15:01:00	human	1	J01-SKP1	WI	11	3.93135414011723
J01-SKP1-WI11	2011-02-13 18:00:00	15:01:00	human	1	J01-SKP1	WI	11	3.93135414011723
J01-SKP1-WI11	2011-02-13 18:00:00	15:24:00	human	1	J01-SKP1	WI	11	4.0317105721069
J01-SKP1-WI11	2011-02-13 18:00:00	15:24:00	human	1	J01-SKP1	WI	11	4.0317105721069
J01-SKP1-WI11	2011-02-13 18:00:00	15:24:00	human	1	J01-SKP1	WI	11	4.0317105721069
J01-SKP1-WI11	2011-02-13 18:00:00	15:25:00	human	1	J01-SKP1	WI	11	4.03607389523689
J01-SKP1-WI11	2011-02-13 18:00:00	15:25:00	human	1	J01-SKP1	WI	11	4.03607389523689
J01-SKP1-WI11	2011-02-13 18:00:00	15:25:00	human	1	J01-SKP1	WI	11	4.03607389523689
J01-SKP1-WI11	2011-02-13 18:00:00	15:25:00	dog	1	J01-SKP1	WI	11	4.03607389523689
J01-SKP1-WI11	2011-02-13 18:00:00	15:25:00	human	1	J01-SKP1	WI	11	4.03607389523689
[truncated: 121,164 more rows]
