# Supplementary material for: Mapping behaviorally relevant light pollution levels to improve urban habitat planning
Source: Sci Rep. 2019 Aug 15;9:11925. doi: 10.1038/s41598-019-48118-z (PMC6695421; doi:10.1038/s41598-019-48118-z)
Supplement: Supplementary file 2 — Data and Replication Package [file 41598_2019_48118_MOESM2_ESM.zip › Replication Materials/PredictPoints.prj]

PROJCS["North_American_1983_Transverse_Mercator",GEOGCS["GCS_North_American_1983",DATUM["D_North_American_1983",SPHEROID["GRS_1980",6378137.0,298.257222101]],PRIMEM["Greenwich",0.0],UNIT["Degree",0.0174532925199433]],PROJECTION["Transverse_Mercator"],PARAMETER["false_easting",984250.0],PARAMETER["false_northing",0.0],PARAMETER["central_meridian",-88.33333333333333],PARAMETER["scale_factor",0.999975],PARAMETER["latitude_of_origin",36.66666666666666],UNIT["Foot_US",0.3048006096012192]]
