# Supplementary material for: Mapping behaviorally relevant light pollution levels to improve urban habitat planning
Source: Sci Rep. 2019 Aug 15;9:11925. doi: 10.1038/s41598-019-48118-z (PMC6695421; doi:10.1038/s41598-019-48118-z)
Supplement: Supplementary file 2 — Data and Replication Package [file 41598_2019_48118_MOESM2_ESM.zip › Replication Materials/RegPointswnCity.prj]

PROJCS["Transverse_Mercator",GEOGCS["GCS_GRS 1980(IUGG, 1980)",DATUM["D_unknown",SPHEROID["GRS80",6378137,298.257222101]],PRIMEM["Greenwich",0],UNIT["Degree",0.017453292519943295]],PROJECTION["Transverse_Mercator"],PARAMETER["latitude_of_origin",36.66666666666666],PARAMETER["central_meridian",-88.33333333333333],PARAMETER["scale_factor",0.999975],PARAMETER["false_easting",984250],PARAMETER["false_northing",0],UNIT["Foot_US",0.30480060960121924]]
