# Supplementary material for: Mapping behaviorally relevant light pollution levels to improve urban habitat planning
Source: Sci Rep. 2019 Aug 15;9:11925. doi: 10.1038/s41598-019-48118-z (PMC6695421; doi:10.1038/s41598-019-48118-z)
Supplement: Supplementary file 2 — Data and Replication Package [file 41598_2019_48118_MOESM2_ESM.zip › Replication Materials/RegPointswnCity.qpj]

PROJCS["unnamed",GEOGCS["GRS 1980(IUGG, 1980)",DATUM["unknown",SPHEROID["GRS80",6378137,298.257222101],TOWGS84[0,0,0,0,0,0,0]],PRIMEM["Greenwich",0],UNIT["degree",0.0174532925199433]],PROJECTION["Transverse_Mercator"],PARAMETER["latitude_of_origin",36.66666666666666],PARAMETER["central_meridian",-88.33333333333333],PARAMETER["scale_factor",0.999975],PARAMETER["false_easting",984250],PARAMETER["false_northing",0],UNIT["Foot_US",0.3048006096012192]]
