# Supplementary material for: Mapping behaviorally relevant light pollution levels to improve urban habitat planning
Source: Sci Rep. 2019 Aug 15;9:11925. doi: 10.1038/s41598-019-48118-z (PMC6695421; doi:10.1038/s41598-019-48118-z)
Supplement: Supplementary file 2 — Data and Replication Package [file 41598_2019_48118_MOESM2_ESM.zip › Replication Materials/RegressionTreeModels.R]

#SET WORKING DIRECTORY TO THE REPLICATION FOLDER;
#THIS CAN BE DONE IN RSTUDIO BY CLICKING SESSION -> SET WORKING DIRECTORY ->
#TO SOURCE FILE LOCATION OR BY CHANGING THE FOLLOWING LINE ACCORDINGLY
setwd("G:/My Drive/Research/Photopollution/R and R/Replication Materials")

#LIBRARIES - INSTALL AS NECESSARY USING install.packages("PACKAGE NAME")
library(rgdal)
library(maptools)
library(sp)
library(sf)
library(spdep)
library(raster)
library(rgeos)
library(tmap)
library(stringr)
library(mclust)
library(randomForest)
library(caret)
library(ggplot2)
library(tmaptools)

#CREATE FUNCTIONS TO BE USED BELOW - WE ARE CREATING OUR OWN CODE TO 
#LOWER THE PROCESSING TIME REQUIRED TO COMPUTE VALUES WITHIN A BUFFERED AREA.
#FUNCTION TO FIND POINTS THAT NEED TO BE BUFFERED
need.buff <- function(x, xbreaks, ybreaks, rast){
  coords <- x
  x <- coords[1]-xmin(rast)
  y <- coords[2]-ymin(rast)
  rank.x <- rank(c(xbreaks,x))[length(xbreaks)+1]-1
  rank.y <- length(ybreaks)-rank(c(ybreaks,y))[length(ybreaks)+1]+1
  rank.xp5 <- rank(c(xbreaks,x+16.4))[length(xbreaks)+1]-1
  rank.xm5 <- rank(c(xbreaks,x-16.4))[length(xbreaks)+1]-1
  rank.yp5 <- length(ybreaks)-rank(c(ybreaks,y+16.4))[length(ybreaks)+1]+1
  rank.ym5 <- length(ybreaks)-rank(c(ybreaks,y-16.4))[length(ybreaks)+1]+1
  rank.xp10 <- rank(c(xbreaks,x+32.8))[length(xbreaks)+1]-1
  rank.xm10 <- rank(c(xbreaks,x-32.8))[length(xbreaks)+1]-1
  rank.yp10 <- length(ybreaks)-rank(c(ybreaks,y+32.8))[length(ybreaks)+1]+1
  rank.ym10 <- length(ybreaks)-rank(c(ybreaks,y-32.8))[length(ybreaks)+1]+1
  rank.xp20 <- rank(c(xbreaks,x+65.6))[length(xbreaks)+1]-1
  rank.xm20 <- rank(c(xbreaks,x-65.6))[length(xbreaks)+1]-1
  rank.yp20 <- length(ybreaks)-rank(c(ybreaks,y+65.6))[length(ybreaks)+1]+1
  rank.ym20 <- length(ybreaks)-rank(c(ybreaks,y-65.6))[length(ybreaks)+1]+1
  out <- c(rank.x, rank.y, rank.xp5, rank.xm5, rank.yp5, rank.ym5, rank.xp10, rank.xm10,
           rank.yp10, rank.ym10, rank.xp20, rank.xm20, rank.yp20, rank.ym20)
  return(out)
}

#FUNCTIONS TO EXTRACT VALUES FROM LIGHT RASTERS
#EXTRACT FROM A POINT
pts.ext <- function(pts, mat){
  pts <- unlist(pts)
  X <- pts[1]
  Y <- pts[2]
  pts <- unlist(pts)
  return(mat[Y, X])
}

#COMPUTE AREA OF CIRCULAR SEGMENT
circle.seg <- function(R, h){
  seg.area <- ((R^2) * acos((R-h)/R)) - ((R-h) * sqrt((2*R*h)-(h^2)))
  return(seg.area)
}

#EXTRACT X-AXIS FROM RASTER OBJECT
buff.ext.x <- function(pts, mat, R, breaksX){
  pts <- unlist(pts)
  X <- pts[1]
  Y <- pts[2]
  X2 <- pts[3]
  XCoord <- pts[5]
  pix.1 <- mat[Y, X]
  pix.2 <- mat[Y, X2]
  if(X2>X){
    int.x <- breaksX[X2] 
  }else{
    int.x <- breaksX[X2+1]
  }
  h <-  R-abs(XCoord-int.x)
  area.ratio <- circle.seg(R, h)/(pi*R^2)
  values <- (pix.1*(1-area.ratio))+(pix.2*area.ratio)
  return(values) 
}

#EXTRACT Y-AXIS FROM RASTER OBJECT
buff.ext.y <- function(pts, mat, R, breaksY){
  pts <- unlist(pts)
  X <- pts[1]
  Y <- pts[2]
  Y2 <- pts[4]
  YCoord <- pts[6]
  pix.1 <- mat[Y, X]
  pix.2 <- mat[Y2, X]
  if(Y2>Y){
    int.y <- breaksY[length(breaksY)-Y2+1] 
  }else{
    int.y <- breaksY[length(breaksY)-Y2] 
  }
  h <-  R-abs(YCoord-int.y)
  area.ratio <- circle.seg(R, h)/(pi*R^2)
  values <-(pix.1*(1-area.ratio))+(pix.2*area.ratio)
  return(values) 
}

#EXTRACT BOTH X AND Y AXIS FROM RASTER OBJECT
buff.ext.xy <- function(pts, mat, R, breaksX, breaksY){
  pts <- unlist(pts)
  X <- pts[1]
  Y <- pts[2]
  X2 <- pts[3]
  Y2 <- pts[4]
  XCoord <- pts[5]
  YCoord <- pts[6]
  pix.1 <- mat[Y, X]
  pix.x <- mat[Y, X2]
  pix.y <- mat[Y2, X]
  pix.xy <- mat[Y2, X2]
  
  #FIND PIXEL INTERSECTIONS
  if(X2>X){
    int.x <- breaksX[X2] 
  }else{
    int.x <- breaksX[X2+1]
  }
  if(Y2>Y){
    int.y <- breaksY[length(breaksY)-Y2+1] 
  }else{
    int.y <- breaksY[length(breaksY)-Y2] 
  }
  
  #COMPUTE SEGMENT AREAS
  h <-  R-abs(XCoord-int.x)
  area.x <- circle.seg(R, h)
  h <-  R-abs(YCoord-int.y)
  area.y <- circle.seg(R, h)
  
  #DETERMINE IF PIXEL CORNER IS OUTSIDE CIRCLE
  if(sqrt(((XCoord-int.x)^2)+(YCoord-int.y)^2)>=R){
    area.c <- pi*R^2
    area.x <- area.x/area.c
    area.y <- area.y/area.c
    area.o <- 1-area.x-area.y
    out <- (pix.1*area.o)+(pix.x*area.x)+(pix.y*area.y)
  }else{
    #COMPUTE PIXEL-CIRCLE INTERSECTION POINTS
    if(int.x>XCoord){
      Xc <- -sqrt((R^2)-((int.y-YCoord)^2)) + XCoord
    }else{
      Xc <- sqrt((R^2)-((int.y-YCoord)^2)) + XCoord 
    }
    if(int.y>YCoord){
      Ya <- -sqrt((R^2)-((int.x-XCoord)^2)) + YCoord
    }else{
      Ya <- sqrt((R^2)-((int.x-XCoord)^2)) + YCoord 
    }
    
    #COMPUTE AREA OF TRIANGLE
    area.tri <- abs(Xc-int.x)*abs(Ya-int.y)*0.5
    
    #COMPUTE AREA OF FINAL CIRCULAR SECTION
    #COMPUTE MIDPOINT OF PIXEL INTERSECTION POINTS
    Xmid <- (Xc+int.x)/2
    Ymid <- (Ya+int.y)/2
    
    #COMPUTE HEIGHT OF CHORD
    h <- R-sqrt(((Xmid-XCoord)^2)+((Ymid-YCoord)^2))
    
    #COMPUTE EXCESS AREA
    area.o <- circle.seg(R, h)
    
    #COMPUTE NON-OVERLAPPING SEGMENT AREA
    area.c <- pi*R^2
    area.xy <- abs(area.c-area.x-area.y-area.o-area.tri)
    
    #CONVERT TO WEIGHTS
    area.x <- (area.x-area.xy)/area.c
    area.y <- (area.y-area.xy)/area.c
    area.xy <- area.xy/area.c
    area.o <- (area.o+area.tri)/area.c
    
    #COMPUTE WEIGHTED SUM
    out <- (pix.1*area.o)+(pix.x*area.x)+(pix.y*area.y)+(pix.xy*area.xy)
  }
  return(out) 
}

#FUNCTION TO DETERMINE WHICH CODE TO APPLY
extract.pix <- function(pts, mat, R, breaksX, breaksY){
  pts <- unlist(pts)
  if((pts[3]==pts[1])&(pts[4]==pts[2])){
    out <- pts.ext(pts, mat)
  }else{
    if((pts[3]!=pts[1])&(pts[4]!=pts[2])){
      out <- buff.ext.xy(pt=pts,mat=mat, R=R,breaksX=breaksX,breaksY=breaksY)
    }else{
      if(pts[3]!=pts[1]){
        out <- buff.ext.x(pts = pts, mat=mat, R=R, breaksX = breaksX)
      }else{
        out <- buff.ext.y(pts=pts, mat=mat, R=R, breaksY=breaksY)
      }
    } 
  }
  return(out)
}

#READ IN CONTROL POINTS
pts <- read.csv("ControlPts.csv", stringsAsFactors = FALSE)
pts.backup <- pts

#CLUSTER
clust1 <- Mclust(pts$lux, G=1:20)
pts.clust <- pts
pts.clust$Class <- clust1$classification
clust.bounds <- aggregate(pts.clust$lux, by=list(pts.clust$Class), FUN=max)
pts.clust <- as.data.frame(pts.clust)

#VISUALIZE CLUSTERS - FIGURE 1
#SET PLOT DEFAULTS
theme_opts <- list(theme(axis.text.x = element_text(size=18, colour="black", face="bold"),
                         axis.text.y = element_text(size=18, colour="black", face="bold"),
                         axis.title.x = element_text(size=22, colour="black", face="bold"),
                         axis.title.y = element_text(size=22, colour="black", face="bold"),
                         legend.title=element_text(size=22, colour="black", face="bold"),
                         legend.text=element_text(size=18, colour="black", face="bold"),
                         plot.title = element_text(size=22)))

#CREATE PLOT
p <- ggplot(data=pts.clust, aes(x=lux+1, fill=factor(Class)))+
  geom_density()+
  scale_x_log10("Lux + 1")+
  scale_y_continuous("Density")+
  scale_fill_grey("", guide="none")+
  theme_bw()+
  theme_opts
png("ClusterDensityNS.png", width = 700, height = 400)
p
dev.off()

#READ IN RASTER LAYERS
lights1 <- raster("2008g_modified.tif", band=1)
lights3a <- raster("chclr2013.tif", band=1)
lights3a.mat <- as.matrix(lights3a)
lights3b <- raster("chclr2013.tif", band=2)
lights3b.mat <- as.matrix(lights3b)
lights3c <- raster("chclr2013.tif", band=3)
lights3c.mat <- as.matrix(lights3c)

#ASSIGN SAME PROJ4 STRING TO RASTERS
proj4string(lights3a) <- proj4string(lights1)
proj4string(lights3b) <- proj4string(lights1)
proj4string(lights3c) <- proj4string(lights1)

#REPROJECT CONTROL POINTS TO MATCH SATELLITE IMAGE
coordinates(pts) <- c("lon", "lat")
proj4string(pts) <- "+proj=longlat +ellps=WGS84 +datum=WGS84 +no_defs"
pts <- spTransform(pts, CRS(proj4string(lights1)))

#COMPUTE LIGHT POINT VALUES
pts.backup$Light1Pt <- extract(lights1, pts)
pts.backup$Light3aPt <- extract(lights3a, pts)
pts.backup$Light3bPt <- extract(lights3b, pts)
pts.backup$Light3cPt <- extract(lights3c, pts)

#SUMMARIZE LIGHT LEVELS WITHIN BUFFERS
#FIND CELL BOUNDARIES
xbreaks <- (0:ncol(lights3b))*res(lights3b)[1]
ybreaks <- (0:nrow(lights3b))*res(lights3b)[2]

#DETERMINE POINT BUFFERING CONDITIONS
to.buffer <- apply(coordinates(pts), 1, FUN=need.buff, xbreaks=xbreaks, ybreaks=ybreaks, rast=lights3b)
to.buffer <- t(to.buffer)
to.buffer <- as.data.frame(to.buffer)
names(to.buffer) <- c("XCell", "YCell", "XP5", "XM5", "YP5", "YM5", "XP10", "XM10",
         "YP10", "YM10", "XP20", "XM20", "YP20", "YM20")

#SUMMARIZE LIGHT LEVELS WITHIN BUFFERS
#IDENTIFY BUFFERING SITUATION
to.buffer$XP5Need <- to.buffer$XP5!=to.buffer$XCell
to.buffer$XM5Need <- to.buffer$XM5!=to.buffer$XCell
to.buffer$YP5Need <- to.buffer$YP5!=to.buffer$YCell
to.buffer$YM5Need <- to.buffer$YM5!=to.buffer$YCell
to.buffer$Extract5 <- rowSums(to.buffer[,c("XM5Need", "XP5Need", "YM5Need",
                                           "YP5Need")])>1

to.buffer$XP10Need <- to.buffer$XP10!=to.buffer$XCell
to.buffer$XM10Need <- to.buffer$XM10!=to.buffer$XCell
to.buffer$YP10Need <- to.buffer$YP10!=to.buffer$YCell
to.buffer$YM10Need <- to.buffer$YM10!=to.buffer$YCell
to.buffer$Extract10 <- rowSums(to.buffer[,c("XM10Need", "XP10Need", "YM10Need",
                                            "YP10Need")])>1

to.buffer$XP20Need <- to.buffer$XP20!=to.buffer$XCell
to.buffer$XM20Need <- to.buffer$XM20!=to.buffer$XCell
to.buffer$YP20Need <- to.buffer$YP20!=to.buffer$YCell
to.buffer$YM20Need <- to.buffer$YM20!=to.buffer$YCell
to.buffer$Extract20 <- rowSums(to.buffer[,c("XM20Need", "XP20Need", "YM20Need",
                                            "YP20Need")])>1

to.buffer$X5 <- rowSums(to.buffer[,c("XM5", "XP5")]*to.buffer[,c("XM5Need", "XP5Need")])
to.buffer$X5[to.buffer$X5==0] <- to.buffer$XCell[to.buffer$X5==0]
to.buffer$Y5 <- rowSums(to.buffer[,c("YM5", "YP5")]*to.buffer[,c("YM5Need", "YP5Need")])
to.buffer$Y5[to.buffer$Y5==0] <- to.buffer$YCell[to.buffer$Y5==0]
to.buffer$X10 <- rowSums(to.buffer[,c("XM10", "XP10")]*to.buffer[,c("XM10Need", "XP10Need")])
to.buffer$X10[to.buffer$X10==0] <- to.buffer$XCell[to.buffer$X10==0]
to.buffer$Y10 <- rowSums(to.buffer[,c("YM10", "YP10")]*to.buffer[,c("YM10Need", "YP10Need")])
to.buffer$Y10[to.buffer$Y10==0] <- to.buffer$YCell[to.buffer$Y10==0]
to.buffer$X20 <- rowSums(to.buffer[,c("XM20", "XP20")]*to.buffer[,c("XM20Need", "XP20Need")])
to.buffer$X20[to.buffer$X20==0] <- to.buffer$XCell[to.buffer$X20==0]
to.buffer$Y20 <- rowSums(to.buffer[,c("YM20", "YP20")]*to.buffer[,c("YM20Need", "YP20Need")])
to.buffer$Y20[to.buffer$Y20==0] <- to.buffer$YCell[to.buffer$Y20==0]

#ADJUST BREAKS FOR RASTER ORIGINS
breaksX <- xbreaks + xmin(lights3b)
breaksY <- ybreaks + ymin(lights3b)

#COMPUTE LIGHT LEVELS WITHIN BUFFERS
buffs <- cbind(to.buffer[,c("XCell", "YCell", "X5", "Y5")], coordinates(pts))
pts.backup$Light3a5 <- apply(buffs, FUN = extract.pix, MARGIN = 1,
                             mat=lights3a.mat, R=16.4, breaksX=breaksX, breaksY=breaksY)
pts.backup$Light3b5 <- apply(buffs, FUN = extract.pix, MARGIN = 1,
                            mat=lights3b.mat, R=16.4, breaksX=breaksX, breaksY=breaksY)
pts.backup$Light3c5 <- apply(buffs, FUN = extract.pix, MARGIN = 1,
                            mat=lights3c.mat, R=16.4, breaksX=breaksX, breaksY=breaksY)

buffs <- cbind(to.buffer[,c("XCell", "YCell", "X10", "Y10")], coordinates(pts))
pts.backup$Light3a10 <- apply(buffs, FUN = extract.pix, MARGIN = 1,
                              mat=lights3a.mat, R=32.8, breaksX=breaksX, breaksY=breaksY)
pts.backup$Light3b10 <- apply(buffs, FUN = extract.pix, MARGIN = 1,
                             mat=lights3b.mat, R=32.8, breaksX=breaksX, breaksY=breaksY)
pts.backup$Light3c10 <- apply(buffs, FUN = extract.pix, MARGIN = 1,
                             mat=lights3c.mat, R=32.8, breaksX=breaksX, breaksY=breaksY)

buffs <- cbind(to.buffer[,c("XCell", "YCell", "X20", "Y20")], coordinates(pts))
pts.backup$Light3a20 <- apply(buffs, FUN = extract.pix, MARGIN = 1,
                              mat=lights3a.mat, R=65.6, breaksX=breaksX, breaksY=breaksY)
pts.backup$Light3b20 <- apply(buffs, FUN = extract.pix, MARGIN = 1,
                             mat=lights3b.mat, R=65.6, breaksX=breaksX, breaksY=breaksY)
pts.backup$Light3c20 <- apply(buffs, FUN = extract.pix, MARGIN = 1,
                             mat=lights3c.mat, R=65.6, breaksX=breaksX, breaksY=breaksY)

#CALCULATE MEAN NEIGHBORS
pts.backup <- as.data.frame(pts.backup)
coordinates(pts.backup) <- c("lon", "lat")
nb.pts <- dnearneigh(pts.backup, 0, 20)
nb.pts <- nb2mat(nb.pts, style="B", zero.policy = TRUE)
diag(nb.pts) <- 1
nb.pts[nb.pts==0] <- NA
nb.pts <- nb.pts*pts.backup$lux
pts.backup$luxmn <- rowMeans(nb.pts, na.rm = TRUE)

#MODEL THEM USING RANDOM FOREST
#SEPARATE OUT POINTS FOR CROSS VALIDATION
pts.rf <- cbind(pts.backup@data[,3:ncol(pts.backup@data)],
                coordinates(pts))
set.seed(3141)
samps <- sample(1:nrow(pts.rf), 200)
pts.mod <- pts.rf[-samps,]
pts.test <- pts.rf[samps,]

#FIND OPTIMAL MODEL
tuned.mod <- tuneRF(x = pts.mod[,1:12], y= log1p(pts.mod$luxmn), 
                    ntree=500, doBest=TRUE)
pts.test$predicted <- exp(predict(tuned.mod, newdata=pts.test))-1

#EVALUATE CLASSIFICATION AT DIFFERENT LEVELS - FIGURE S2
cutoff <- 1:round(max(pts.test$luxmn))
success <- as.data.frame(cbind(cutoff, NA, NA, NA))
names(success) <- c("Cutoff", "PropCorrect", "LocalPropCorrect", "LocalError")
for(i in cutoff){
  temp <- pts.test[(pts.test$luxmn>=(i-5))&(pts.test$luxmn<=(i+5)),]
  success[i,2] <- mean(((pts.test$predicted>=i)&(pts.test$luxmn>=i))|((pts.test$predicted<i)&(pts.test$luxmn<i)))
  success[i,3] <- mean(((temp$predicted>=i)&(temp$luxmn>=i))|((temp$predicted<i)&(temp$luxmn<i)))
  success[i,4] <- mean(temp$predicted)-mean(temp$luxmn)
}

#PLOT RESULTS
p <- ggplot(data=success, aes(x=Cutoff, y=PropCorrect*100))+
  geom_line(size=1)+
  scale_x_continuous("Lux")+
  scale_y_continuous("Correctly Classified (%)", limits = c(0,100))+
  theme_bw()+
  theme_opts
pdf("FigureS2.pdf", width = 7, height = 7)
print(p)
dev.off()

#PREDICT WITHIN CITY LIMITS
#GET PREDICTION POINTS
#GRIDDED POINTS
pts <- read_shape("RegPointswnCity.shp")
st_crs(pts) <- proj4string(lights3a)

#RANDOM POINTS
pts.2 <- read_shape("PredictPoints.shp")
st_crs(pts.2) <- proj4string(lights3a)

#COMBINE INTO ONE DATASET
pts <- as.data.frame(rbind(st_coordinates(pts), st_coordinates(pts.2)))
coordinates(pts) <- names(pts)
temp <- coordinates(pts)
pts$lat <- temp[,2]
pts$lon <- temp[,1]

#DETERMINE POINTS NEEDING TO BE BUFFERED
to.buffer <- apply(temp, 1, FUN=need.buff, xbreaks=xbreaks, ybreaks=ybreaks, rast=lights3b)
to.buffer <- t(to.buffer)
to.buffer <- as.data.frame(to.buffer)
nms <- c("XCell", "YCell", "XP5", "XM5", "YP5", "YM5", "XP10", "XM10",
                      "YP10", "YM10", "XP20", "XM20", "YP20", "YM20")
names(to.buffer) <- nms
to.buffer$XP5Need <- to.buffer$XP5!=to.buffer$XCell
to.buffer$XM5Need <- to.buffer$XM5!=to.buffer$XCell
to.buffer$YP5Need <- to.buffer$YP5!=to.buffer$YCell
to.buffer$YM5Need <- to.buffer$YM5!=to.buffer$YCell
to.buffer$Extract5 <- rowSums(to.buffer[,c("XM5Need", "XP5Need", "YM5Need",
                                           "YP5Need")])>1

to.buffer$XP10Need <- to.buffer$XP10!=to.buffer$XCell
to.buffer$XM10Need <- to.buffer$XM10!=to.buffer$XCell
to.buffer$YP10Need <- to.buffer$YP10!=to.buffer$YCell
to.buffer$YM10Need <- to.buffer$YM10!=to.buffer$YCell
to.buffer$Extract10 <- rowSums(to.buffer[,c("XM10Need", "XP10Need", "YM10Need",
                                            "YP10Need")])>1

to.buffer$XP20Need <- to.buffer$XP20!=to.buffer$XCell
to.buffer$XM20Need <- to.buffer$XM20!=to.buffer$XCell
to.buffer$YP20Need <- to.buffer$YP20!=to.buffer$YCell
to.buffer$YM20Need <- to.buffer$YM20!=to.buffer$YCell
to.buffer$Extract20 <- rowSums(to.buffer[,c("XM20Need", "XP20Need", "YM20Need",
                                            "YP20Need")])>1
#SAVE PROGRESS
save.image("PredictiveMapNS.RData")

#QUERY POINTS DATA
pts$Light3aPt <- extract(lights3a, pts)
pts$Light3bPt <- extract(lights3b, pts)
pts$Light3cPt <- extract(lights3c, pts)

#CALCULATE LIGHT LEVELS
lights3b.mat <- as.matrix(lights3b)
lights3c.mat <- as.matrix(lights3c)

to.buffer$X5 <- rowSums(to.buffer[,c("XM5", "XP5")]*to.buffer[,c("XM5Need", "XP5Need")])
to.buffer$X5[to.buffer$X5==0] <- to.buffer$XCell[to.buffer$X5==0]
to.buffer$Y5 <- rowSums(to.buffer[,c("YM5", "YP5")]*to.buffer[,c("YM5Need", "YP5Need")])
to.buffer$Y5[to.buffer$Y5==0] <- to.buffer$YCell[to.buffer$Y5==0]
to.buffer$X10 <- rowSums(to.buffer[,c("XM10", "XP10")]*to.buffer[,c("XM10Need", "XP10Need")])
to.buffer$X10[to.buffer$X10==0] <- to.buffer$XCell[to.buffer$X10==0]
to.buffer$Y10 <- rowSums(to.buffer[,c("YM10", "YP10")]*to.buffer[,c("YM10Need", "YP10Need")])
to.buffer$Y10[to.buffer$Y10==0] <- to.buffer$YCell[to.buffer$Y10==0]
to.buffer$X20 <- rowSums(to.buffer[,c("XM20", "XP20")]*to.buffer[,c("XM20Need", "XP20Need")])
to.buffer$X20[to.buffer$X20==0] <- to.buffer$XCell[to.buffer$X20==0]
to.buffer$Y20 <- rowSums(to.buffer[,c("YM20", "YP20")]*to.buffer[,c("YM20Need", "YP20Need")])
to.buffer$Y20[to.buffer$Y20==0] <- to.buffer$YCell[to.buffer$Y20==0]

buffs <- cbind(to.buffer[,c("XCell", "YCell", "X5", "Y5")], temp[,1:2])
to.buffer$Light3a5 <- apply(buffs, FUN = extract.pix, MARGIN = 1,
                            mat=lights3a.mat, R=16.4, breaksX=breaksX, breaksY=breaksY)
to.buffer$Light3b5 <- apply(buffs, FUN = extract.pix, MARGIN = 1,
              mat=lights3b.mat, R=16.4, breaksX=breaksX, breaksY=breaksY)
to.buffer$Light3c5 <- apply(buffs, FUN = extract.pix, MARGIN = 1,
                            mat=lights3c.mat, R=16.4, breaksX=breaksX, breaksY=breaksY)

buffs <- cbind(to.buffer[,c("XCell", "YCell", "X10", "Y10")], temp[,1:2])
to.buffer$Light3a10 <- apply(buffs, FUN = extract.pix, MARGIN = 1,
                             mat=lights3a.mat, R=32.8, breaksX=breaksX, breaksY=breaksY)
to.buffer$Light3b10 <- apply(buffs, FUN = extract.pix, MARGIN = 1,
                            mat=lights3b.mat, R=32.8, breaksX=breaksX, breaksY=breaksY)
to.buffer$Light3c10 <- apply(buffs, FUN = extract.pix, MARGIN = 1,
                            mat=lights3c.mat, R=32.8, breaksX=breaksX, breaksY=breaksY)

buffs <- cbind(to.buffer[,c("XCell", "YCell", "X20", "Y20")], temp[,1:2])
to.buffer$Light3a20 <- apply(buffs, FUN = extract.pix, MARGIN = 1,
                             mat=lights3a.mat, R=65.6, breaksX=breaksX, breaksY=breaksY)
to.buffer$Light3b20 <- apply(buffs, FUN = extract.pix, MARGIN = 1,
                             mat=lights3b.mat, R=65.6, breaksX=breaksX, breaksY=breaksY)
to.buffer$Light3c20 <- apply(buffs, FUN = extract.pix, MARGIN = 1,
                             mat=lights3c.mat, R=65.6, breaksX=breaksX, breaksY=breaksY)

#PREDICT THE VALUES
preds <- cbind(to.buffer[,c("Light3a5", "Light3b5", "Light3c5", 
                            "Light3a10", "Light3b10", "Light3c10",
                            "Light3a20", "Light3b20", "Light3c20")],
               pts@data[,c("Light3aPt", "Light3bPt", "Light3cPt")])
preds <- preds[complete.cases(preds),]
preds$PredLux <- exp(predict(tuned.mod, newdata=preds[,1:ncol(preds)]))-1
preds$x <- pts@data$lon
preds$y <- pts@data$lat
coordinates(preds) <- c("x", "y")
proj4string(preds) <- proj4string(pts)

#EXPORT SHAPEFILE FOR MAPPING - FIGURE 4
write_shape(preds, "PredictedLuxPointsCity.shp")
