# Supplementary material for: Mapping behaviorally relevant light pollution levels to improve urban habitat planning
Source: Sci Rep. 2019 Aug 15;9:11925. doi: 10.1038/s41598-019-48118-z (PMC6695421; doi:10.1038/s41598-019-48118-z)
Supplement: Supplementary file 2 — Data and Replication Package [file 41598_2019_48118_MOESM2_ESM.zip › Replication Materials/TrapGeographicData.csv]

SiteName	SiteID	Transect	Section	StationID	camera_buf	Dist	LCCode1	LCCode2	LCCode3	LCCode4	LCCode5	LCCode6	LCCode7	DenseRes	LightRes	Commercial	Industrial
Bloomingdale Trail	BMT	DPT	2	D02-BMT1	2478.9090909091	5.1910216292	16096	15257	678	0	33169	14105	5183	6627967.32757434	0	5826536.14813031	2045196.20839271
Bloomingdale Trail	BMT	DPT	2	D02-BMT2	1405.4	8.2525406985	19121	17580	0	0	21999	15338	10447	9502529.10734742	0	3987994.40345072	1417237.68577901
Humboldt Park	HUP	DPT	2	D02-HUP1	2427.8333333333	6.6447772629	15017	37186	0	30389	1156	0	712	4735284.87622748	0	4757798.31273248	1842710.08203795
Humboldt Park	HUP	DPT	2	D02-HUP2	2312.1428571429	6.6128669451	18130	43423	0	20505	0	1166	1269	4652616.73487855	0	4711859.708059	1849310.99119303
Jarvis BS	JBS	DPT	2	D02-JBS1	1377.3333333333	7.707815802	63366	18202	0	399	0	292	2233	9643428.48753672	0	6416735.46793533	2310727.64085338
Montrose Bird Sanctuary	MBS	DPT	2	D02-MBS1	369.4	9.1552166295	19510	39477	0	0	0	0	0	4573644.125178	0	4323298.50725614	159496.930797381
Montrose Bird Sanctuary	MBS	DPT	2	D02-MBS2	635.0769230769	9.2910980828	16511	45041	22934	0	0	0	5	4507527.02289634	0	4252464.84264746	191816.453868945
Montrose Dunes	MDU	DPT	2	D02-MDU1	908.6666666667	9.4123297393	3293	4630	64277	0	0	0	0	4367197.78647824	0	4105953.6843238	210091.753374985
Mozart Park	MOP	DPT	2	D02-MOP1	2155.3846153846	9.1164914695	7540	31268	4856	0	23205	10435	7180	11177330.7263856	0	2724016.3461455	1307908.3110021
Richard Clark Park	RCP	DPT	2	D02-RCP1	1800.7692307692	8.7115260792	39971	4012	0	13993	119	5656	20735	7573074.70451032	0	5078444.28945603	4542420.01871365
Senior Citizen Memorial Park	SCP	DPT	2	D02-SCP1	2706.9090909091	6.8098495404	36011	9641	0	0	20455	10509	7873	9376639.45945965	0	2854531.7146498	2049239.90082904
Athletic Field Park	AFP	DPT	3	D03-AFP1	3190.4615384615	10.4649930744	19123	16981	247	0	8789	11388	27965	10216477.8494758	0	2613048.69225297	3087934.54187579
Ashmore Park	AMP	DPT	3	D03-AMP1	2364.3333333333	14.0340034699	20690	9814	0	0	8937	26966	18074	16073386.8098554	0	4366802.59867313	3789965.79451953
Chopin Park	CHP	DPT	3	D03-CHP1	1564.2857142857	13.1670273729	28205	28215	3944	0	14318	6514	3291	7727590.22729242	0	1399733.31824254	2190044.97536988
Gompers Park	GOM	DPT	3	D03-GOM1	2300.7692307692	13.6093382616	36026	18713	0	11860	3785	9230	4872	12028523.3288008	0	14909712.6424954	993766.972652672
Horner Park	HOR	DPT	3	D03-HOR1	904.3076923077	10.2678737944	30163	23737	10073	12777	3253	601	3878	18129470.0050433	0	6893133.57173817	861673.960302057
Mayfair Park	MFP	DPT	3	D03-MFP1	1488.5454545455	13.2205951588	32770	32389	4815	0	8522	2698	3293	15515184.3357994	0	4859791.79675883	5178970.85253009
Mayfair Park	MFP	DPT	3	D03-MFP2	1813.2307692308	13.2809571461	32582	31854	4827	0	9948	2488	2784	15408997.0853149	0	4698111.75650375	5083543.29001765
St. Boniface	STB	DPT	3	D03-STB1	1463.3846153846	10.4372674599	20992	52493	0	0	826	6510	3658	14545721.5845894	0	6602497.65846275	3138319.30613548
Dunham Park	DNP	DPT	4	D04-DNP1	1360.1538461539	16.0765894118	17916	40731	5537	0	10524	4515	5274	13281085.8878397	0	6480728.39859822	1145129.835133
Edgebrook Woods FP	EDW	DPT	4	D04-EDW1	767.1666666667	16.682504829	82872	561	0	1060	0	0	0	8675845.68411659	0	4939704.34809232	5132545.27352786
Edgebrook Woods	EDW	DPT	4	D04-EDW2	896.4615384615	16.6730908305	77864	2470	0	1488	0	2569	101	7964125.39703784	0	4896140.61939286	5592498.24156622
Edgebrook Woods	EDW	DPT	4	D04-EDW3	818.1666666667	16.770798327	82488	1716	0	0	281	0	0	9164333.36368821	0	5020215.03256635	4599298.62766942
Edgebrook Volunteer Center	EVC	DPT	4	D04-EVC1	615.8333333333	16.9062787445	65348	16085	0	0	0	2549	488	7577118.97681479	0	4595611.4842553	5866141.46418467
Edgebrook Volunteer Center	EVC	DPT	4	D04-EVC2	561.4	16.9734154454	60783	13857	0	0	0	9242	612	7810909.98506606	0	4711883.60418512	4808686.50640169
Forest Glen Park	FGP	DPT	4	D04-FGP1	2048.1818181818	15.0939664294	20737	18143	0	0	12754	21344	11512	11932213.4233679	0	4649080.6619797	2821166.18861778
Rosedale Park	RDP	DPT	4	D04-RDP1	1617.5714285714	17.8922911155	23935	25517	2324	0	15871	7903	8938	6383754.26519166	0	4887099.10161412	8208463.40515765
Rosehill Cemetery	ROS	DPT	4	D04-ROS1	1125.5384615385	12.9453170937	51407	14011	0	17552	191	0	1304	22747464.0035788	0	3302865.7842337	2976052.8935763
Rosehill Cemetery	ROS	DPT	4	D04-ROS2	2502.6153846154	13.0179748747	22215	5339	0	25419	11233	11008	9280	22121346.7178027	0	4008051.2253678	3561270.63142527
St. Adalbert Cemetery	ADC	DPT	5	D05-ADC1	1045.0769230769	20.4162987998	21776	50582	0	0	6292	743	5102	7364740.13732787	0	3082224.26949404	1920622.37618006
Brooks Park	BRP	DPT	5	D05-BRP1	2005.3846153846	20.6982697166	25511	27496	2094	0	11971	9402	8019	7685861.68042436	0	2635337.7437175	2796549.52274904
Maryhill Cemetery	MHC	DPT	5	D05-MHC1	505.3846153846	24.2141217406	15081	41567	24454	0	0	0	3381	5435901.2460854	0	2075086.22248126	199212.230895091
Miami Woods	MIA	DPT	5	D05-MIA1	782	21.2360395311	58631	20186	186	0	4945	0	540	15728587.8347872	0	6090087.56422643	1919049.03251609
Park Ridge Country Club	PRC	DPT	5	D05-PRC1	427.8333333333	23.1107705773	36287	42431	5387	0	0	0	383	8198087.96617387	0	1409978.03301395	318681.644719105
Dam No. 1 Woods	DAW	DPT	8	D08-DAW3	329.1666666667	35.0909173966	80426	1208	0	0	0	2827	0	4452738.68165702	0	1152187.46649564	2366242.97374165
Burnham Bird Sanctuary	BBS	JNT	1	J01-BBS1	2544.6153846154	3.8009793278	22923	37367	0	0	0	8191	12624	6888552.04001971	0	2230602.14492813	767482.569418376
Clybourn Park	CLP	JNT	1	J01-CLP1	3758	4.2257620782	7828	7535	597	0	21906	29139	17479	10581430.700193	0	4514781.34634294	1812524.96731171
Lake Meadows Park	LMP	JNT	1	J01-LMP1	1768.7692307692	4.9818643394	26466	34096	256	0	819	20817	2031	8070798.28393697	0	7201997.48232565	865783.277335859
Northerly Island	NOR	JNT	1	J01-NOR1	549.5	2.6766223604	531	78597	0	0	2534	0	2823	7538240.82400958	0	6596458.55961304	13.6760945672
Seward Park	SEP	JNT	1	J01-SEP1	3051.8181818182	2.5542302587	11020	30810	5615	0	12887	6099	18054	9952947.90066516	0	6292550.38482878	2634257.23475836
Skinner Park	SKP	JNT	1	J01-SKP1	2375	2.8209662952	21371	30733	3849	0	9589	6526	12422	7328889.54495685	0	5501134.05869078	2056930.22088688
31st st	TFS	JNT	1	J01-TFS1	3549.0769230769	4.588498684	8271	29514	0	0	0	8568	6338	6746017.87363471	0	4233280.49334841	568197.11102282
University of Illinois Chicago	UIC	JNT	1	J01-UIC1	4825	2.0216631275	21301	14609	0	0	2327	22273	23974	7230994.10222905	0	9567838.44628307	2377419.2152058
Altgeld Park	ALT	RST	2	R02-ALT1	1701.6923076923	5.39237626	8043	25689	0	0	8366	28465	13922	11432607.4964721	0	4698531.32982634	2146990.5005781
Douglas Park golf course	DPG	RST	2	R02-DPG1	1190.7272727273	6.4179339681	32590	30240	897	6569	0	14118	85	15459360.6687875	0	5287587.4581974	1239997.39994773
Franklin Park	FRP	RST	2	R02-FRP1	2441.3846153846	9.0032337261	14838	33803	7968	0	7378	5385	15129	12129049.4891098	0	1595651.66779691	2064214.02561053
Garfield Park	GFP	RST	2	R02-GFP1	2076.3636363636	7.2635075645	38346	21164	0	15346	141	9172	328	13861109.83752	0	6042531.7714378	857006.322418753
Austin Park	AUP	RST	3	R03-AUP1	2308.7692307692	11.7875264238	24320	12359	0	0	7782	29069	10965	7270631.07133594	0	5987660.41356305	905679.579863343
Columbus Park golf course	CPG	RST	3	R03-CPG1	1063.4	12.0322417126	26630	55291	2552	0	0	0	0	12682128.3094695	0	3330141.02276976	1704031.65845763
Euclid Square Park	EUC	RST	3	R03-EUC1	958.1666666667	13.7475613871	22596	19494	2650	0	12814	12205	14720	9237221.9516436	0	3007970.56057675	960191.998112267
Maple Park	MAP	RST	3	R03-MAP1	1543.4545454546	14.7070997773	29608	20115	2470	0	13766	10009	8526	9108746.25073209	0	4189022.67625415	1231126.38451941
Miller Meadow	MMW	RST	4	R04-MMW1	1492.3333333333	17.1799242335	42035	31047	0	0	0	10130	1267	8130616.93502862	0	13786299.2499483	207895.896501075
Millers Meadow	MMW	RST	4	R04-MMW2	1137.4	17.2590808515	32045	42255	0	0	0	8264	1925	8146565.91457153	0	16756000.9930034	118297.945183913
Schroeder Park	SCH	RST	4	R04-SCH1	1044.1538461539	18.5424915218	20459	21256	3315	0	4083	11767	23610	10327577.7803435	0	10064308.1937666	224560.5979325
Fresh Meadow Golf	FMG	RST	5	R05-FMG1	678.7692307692	23.9389998273	15082	59351	621	0	0	8317	1117	5092461.84118438	0	7382828.68720233	427494.519259605
Glen Oak Cemetery	GOC	RST	5	R05-GOC1	1210	21.34648449	10254	54301	0	0	4301	10525	5115	9413704.71062667	0	13856178.305261	1083517.92181895
Mt. Carmel	MTC	RST	5	R05-MTC1	837.4545454545	23.5193060358	15042	60793	0	0	3007	3499	2143	7509944.5725259	0	6021862.28982311	1481621.79497088
Stevenson Park	STP	RST	5	R05-STP1	1072.5714285714	20.0732822675	26032	11165	0	5509	16244	7147	18383	10580458.9692336	72655.0138306578	4733961.84159509	923167.029683074
Lincoln Marsh	LIM	RST	9	R09-LIM1	384.9090909091	41.5444188606	0	0	0	0	0	0	0	11112368.2102007	0	4308102.8332293	89209.5693272244
Burnham - 47th St NS	BNS	SCT	2	S02-BNS1	2596.7272727273	8.0911242123	21091	18138	0	0	8825	21684	14759	13626615.9142278	0	5555696.81677876	58097.62838935
Brighton Park	BRI	SCT	2	S02-BRI1	1471.7142857143	8.1838780623	21323	10206	14706	0	19998	7233	11014	13491746.9207935	0	2798520.24439512	3493033.03124825
Canal Port Riverwalk	CPR	SCT	2	S02-CPR1	1128	5.5687963157	1802	27491	12450	26421	6870	0	9460	12220623.4450808	0	1600514.39075256	6311789.00697533
McKinley Park	MCP	SCT	2	S02-MCP1	2091.8461538462	7.272479845	32730	21461	0	11077	1768	8840	8609	17083522.9076109	0	2808566.86893346	997153.624664448
Piotrowski Park	PIP	SCT	2	S02-PIP1	1583	10.0088669251	34483	13618	4263	0	926	29660	1536	11827034.2378867	0	2130488.57960371	1392561.38189171
Palmisano Park	PLP	SCT	2	S02-PLP1	1507.5	4.4119811898	4236	49096	42	8949	6753	7883	7533	12173486.7871046	0	3936171.44762924	4374016.93121578
39th st east	TNE	SCT	2	S02-TNE1	2616.4	6.4022374301	8597	31806	0	70	0	15271	9067	6483808.55042496	0	5965966.60095133	43655.0501112474
39th st west	TNW	SCT	2	S02-TNW1	2451.0769230769	6.6357457548	30723	20854	0	0	0	26935	5959	8450328.75328529	0	6291588.21181207	90564.2591429285
Archer Park	ARP	SCT	3	S03-ARP1	2249.8181818182	12.155791151	13429	33577	5111	0	14388	8994	8956	15720044.1141612	0	1676536.94930166	829137.43324758
Jackson Park 1 (Wooded Island)	JKP	SCT	3	S03-JKP1	1142	11.4885280316	38332	20709	0	24275	0	0	1165	12609994.6757395	0	1549264.02699499	32890.2405090032
Jackson Park 2 (Bobolink Meadow)	JKP	SCT	3	S03-JKP2	901.4285714286	11.2026416065	36655	31553	0	11623	0	0	4657	12168224.0386008	0	810414.895226292	166.3473831607
LeClaire Park	LCP	SCT	3	S03-LCP1	1342	12.6341703905	17892	32245	6342	0	3269	20052	4685	15550287.1306989	0	3093848.2942536	1379793.85836036
Pasteur Park	PSP	SCT	3	S03-PSP1	2512	13.435116572	17874	42375	6619	0	2121	1676	13808	19275787.564524	0	1180059.92948539	442103.030806298
Vittum Park	VIP	SCT	3	S03-VIP1	1887.1428571429	13.2365203468	20006	26713	3917	0	11282	7613	14953	17799589.3778559	0	1929615.80187535	311645.798997645
Walnut Park	WAP	SCT	3	S03-WAP1	3515.3846153846	10.7775367004	6846	7259	7851	0	16053	6234	40236	19738726.3065162	0	1011224.27953436	1043676.10312569
Hale Park	HAP	SCT	4	S04-HAP1	1659.3846153846	16.8199741967	32054	36260	5	0	5917	1993	8248	15823199.2806025	0	1254511.45553089	791109.31675623
Ottawa Woods	OTW	SCT	4	S04-OTW1	644.2857142857	16.3372521867	82192	2267	0	0	0	0	0	13858900.3271305	0	4784294.88902783	174367.914863018
Stars and Stripes Park	SSP	SCT	4	S04-SSP1	1613.5	16.739752992	14201	32221	4578	0	5010	22636	5838	12169906.652044	0	1139893.14466386	2479294.39953504
Valley Forge Park	VFP	SCT	4	S04-VFP1	1371.1666666667	17.5991933561	8371	7071	0	0	24529	7595	36924	14506410.8384006	0	1662232.48555322	1515579.79479794
Wentworth Park	WEP	SCT	4	S04-WEP1	2565.0769230769	16.3085624526	21654	36938	3048	0	2683	5127	15030	12927541.1398286	0	280761.251401632	864836.865092016
Lithuanian National Cemetery	LNC	SCT	5	S05-LNC1	664.5	23.657068666	36383	24686	1981	0	6414	6377	8635	5815978.74253145	0	3745998.77294218	682662.912134614
Resurrection Cemetery	RES	SCT	5	S05-RES1	554.7692307692	20.9884528666	29264	44887	0	1630	2356	0	6322	19583416.1718631	0	2888286.15681722	1418088.67342795
Santa Fe Prairie	SFP	SCT	5	S05-SFP1	1097.2307692308	23.212238992	57218	24886	0	0	0	2322	38	7282334.87120673	818014.055312114	1247320.10105593	9643040.67083764
Santa Fe Prairie	SFP	SCT	5	S05-SFP2	809.2727272727	23.3862839248	15152	50905	0	9853	0	6990	1585	7923197.94958263	817949.891441886	1377980.03715677	8566783.45305242
