# Supplementary material for: Mapping behaviorally relevant light pollution levels to improve urban habitat planning
Source: Sci Rep. 2019 Aug 15;9:11925. doi: 10.1038/s41598-019-48118-z (PMC6695421; doi:10.1038/s41598-019-48118-z)
Supplement: Supplementary file 2 — Data and Replication Package [file 41598_2019_48118_MOESM2_ESM.zip › Replication Materials/TrapPhotos.csv]

Species	TimeBin	StationID	SurveyID	Date	Time	N_ind	Season	Year	Time_rad	Degree	CT.1	CT.2	SiteID	SiteName	Distance	Sum	Mean	Median	Maximum	level	TimeofDay
cat	1	S02-BRI1	S02-BRI1-SU12	2012-08-01 19:00:00	00:51:00	1	SU	12	0.222529480	12.7500000	2012-08-01 19:00:00	00:51:00	BRI	Brighton Park	1000	9750.9150	9.7509150	8.7993253	28.1221706	light	Night
cat	1	S03-WAP1	S03-WAP1-SU12	2012-07-28 19:00:00	00:25:00	1	SU	12	0.109083078	6.2500000	2012-07-28 19:00:00	00:25:00	WAP	Walnut Park	1000	16010.1065	16.0101065	15.0238637	34.9107512	light	Night
cat	1	S03-WAP1	S03-WAP1-SU12	2012-07-28 19:00:00	00:50:00	1	SU	12	0.218166156	12.5000000	2012-07-28 19:00:00	00:50:00	WAP	Walnut Park	1000	16010.1065	16.0101065	15.0238637	34.9107512	light	Night
cat	1	S03-WAP1	S03-WAP1-SU12	2012-07-28 19:00:00	00:25:00	1	SU	12	0.109083078	6.2500000	2012-07-28 19:00:00	00:25:00	WAP	Walnut Park	1000	16010.1065	16.0101065	15.0238637	34.9107512	light	Night
cat	2	S03-WAP1	S03-WAP1-SU11	2011-08-05 19:00:00	01:26:00	1	SU	11	0.375245789	21.5000000	2011-08-05 19:00:00	01:26:00	WAP	Walnut Park	1000	16010.1065	16.0101065	15.0238637	34.9107512	light	Night
cat	2	S03-WAP1	S03-WAP1-SU12	2012-07-30 19:00:00	01:05:00	1	SU	12	0.283616003	16.2500000	2012-07-30 19:00:00	01:05:00	WAP	Walnut Park	1000	16010.1065	16.0101065	15.0238637	34.9107512	light	Night
cat	2	S03-WAP1	S03-WAP1-SU12	2012-07-31 19:00:00	01:32:00	1	SU	12	0.401425728	23.0000000	2012-07-31 19:00:00	01:32:00	WAP	Walnut Park	1000	16010.1065	16.0101065	15.0238637	34.9107512	light	Night
cat	2	S03-WAP1	S03-WAP1-SU12	2012-07-29 19:00:00	01:05:00	1	SU	12	0.283616003	16.2500000	2012-07-29 19:00:00	01:05:00	WAP	Walnut Park	1000	16010.1065	16.0101065	15.0238637	34.9107512	light	Night
cat	2	S03-WAP1	S03-WAP1-SU12	2012-07-11 19:00:00	01:09:00	1	SU	12	0.301069296	17.2500000	2012-07-11 19:00:00	01:09:00	WAP	Walnut Park	1000	16010.1065	16.0101065	15.0238637	34.9107512	light	Night
cat	2	D02-RCP1	D02-RCP1-SU12	2012-07-14 19:00:00	01:22:00	1	SU	12	0.357792497	20.5000000	2012-07-14 19:00:00	01:22:00	RCP	Richard Clark Park	1000	9710.9568	9.7109568	8.5079698	27.1978900	light	Night
cat	2	J01-SKP1	J01-SKP1-SU12	2012-07-10 19:00:00	01:46:00	1	SU	12	0.462512252	26.5000000	2012-07-10 19:00:00	01:46:00	SKP	Skinner Park	1000	10125.3387	10.1253387	9.1187505	26.2599263	light	Night
cat	2	S03-WAP1	S03-WAP1-SU12	2012-08-02 19:00:00	01:46:00	1	SU	12	0.462512252	26.5000000	2012-08-02 19:00:00	01:46:00	WAP	Walnut Park	1000	16010.1065	16.0101065	15.0238637	34.9107512	light	Night
cat	2	S03-WAP1	S03-WAP1-SU12	2012-07-19 19:00:00	01:09:00	1	SU	12	0.301069296	17.2500000	2012-07-19 19:00:00	01:09:00	WAP	Walnut Park	1000	16010.1065	16.0101065	15.0238637	34.9107512	light	Night
cat	3	S03-WAP1	S03-WAP1-SU11	2011-07-15 19:00:00	02:13:00	1	SU	11	0.580321976	33.2500000	2011-07-15 19:00:00	02:13:00	WAP	Walnut Park	1000	16010.1065	16.0101065	15.0238637	34.9107512	light	Night
cat	3	S03-PSP1	S03-PSP1-SU12	2012-07-10 19:00:00	02:46:00	1	SU	12	0.724311640	41.5000000	2012-07-10 19:00:00	02:46:00	PSP	Pasteur Park	1000	6425.9081	6.4259081	6.5359466	21.3413360	light	Night
cat	3	S03-WAP1	S03-WAP1-SU12	2012-08-05 19:00:00	02:22:00	1	SU	12	0.619591884	35.5000000	2012-08-05 19:00:00	02:22:00	WAP	Walnut Park	1000	16010.1065	16.0101065	15.0238637	34.9107512	light	Night
cat	3	S03-WAP1	S03-WAP1-SU12	2012-07-13 19:00:00	02:00:00	1	SU	12	0.523598776	30.0000000	2012-07-13 19:00:00	02:00:00	WAP	Walnut Park	1000	16010.1065	16.0101065	15.0238637	34.9107512	light	Night
cat	3	S03-WAP1	S03-WAP1-SU12	2012-07-28 19:00:00	02:07:00	1	SU	12	0.554142038	31.7500000	2012-07-28 19:00:00	02:07:00	WAP	Walnut Park	1000	16010.1065	16.0101065	15.0238637	34.9107512	light	Night
cat	3	S03-WAP1	S03-WAP1-SU12	2012-07-16 19:00:00	02:40:00	1	SU	12	0.698131701	40.0000000	2012-07-16 19:00:00	02:40:00	WAP	Walnut Park	1000	16010.1065	16.0101065	15.0238637	34.9107512	light	Night
cat	3	D03-MFP1	D03-MFP1-SU12	2012-08-03 19:00:00	02:47:00	1	SU	12	0.728674963	41.7500000	2012-08-03 19:00:00	02:47:00	MFP	Mayfair Park	1000	14873.9988	14.8739988	14.1841647	26.9399795	light	Night
cat	3	D03-MFP1	D03-MFP1-SU12	2012-07-19 19:00:00	02:19:00	1	SU	12	0.606501915	34.7500000	2012-07-19 19:00:00	02:19:00	MFP	Mayfair Park	1000	14873.9988	14.8739988	14.1841647	26.9399795	light	Night
cat	4	S03-WAP1	S03-WAP1-SU12	2012-07-24 19:00:00	03:07:00	1	SU	12	0.815941425	46.7500000	2012-07-24 19:00:00	03:07:00	WAP	Walnut Park	1000	16010.1065	16.0101065	15.0238637	34.9107512	light	Night
cat	4	S03-WAP1	S03-WAP1-SU12	2012-08-01 19:00:00	03:27:00	1	SU	12	0.903207888	51.7500000	2012-08-01 19:00:00	03:27:00	WAP	Walnut Park	1000	16010.1065	16.0101065	15.0238637	34.9107512	light	Night
cat	4	S03-WAP1	S03-WAP1-SU12	2012-07-11 19:00:00	03:16:00	1	SU	12	0.855211333	49.0000000	2012-07-11 19:00:00	03:16:00	WAP	Walnut Park	1000	16010.1065	16.0101065	15.0238637	34.9107512	light	Night
cat	4	S03-WAP1	S03-WAP1-SU12	2012-08-02 19:00:00	03:28:00	1	SU	12	0.907571211	52.0000000	2012-08-02 19:00:00	03:28:00	WAP	Walnut Park	1000	16010.1065	16.0101065	15.0238637	34.9107512	light	Night
cat	5	S03-WAP1	S03-WAP1-SU12	2012-07-23 19:00:00	04:06:00	1	SU	12	1.073377490	61.5000000	2012-07-23 19:00:00	04:06:00	WAP	Walnut Park	1000	16010.1065	16.0101065	15.0238637	34.9107512	light	MTW
cat	5	S03-WAP1	S03-WAP1-SU12	2012-07-14 19:00:00	04:26:00	1	SU	12	1.160643953	66.5000000	2012-07-14 19:00:00	04:26:00	WAP	Walnut Park	1000	16010.1065	16.0101065	15.0238637	34.9107512	light	MTW
cat	5	S03-WAP1	S03-WAP1-SU12	2012-08-02 19:00:00	04:04:00	1	SU	12	1.064650844	61.0000000	2012-08-02 19:00:00	04:04:00	WAP	Walnut Park	1000	16010.1065	16.0101065	15.0238637	34.9107512	light	MTW
cat	5	D03-MFP1	D03-MFP1-SU12	2012-07-30 19:00:00	04:04:00	1	SU	12	1.064650844	61.0000000	2012-07-30 19:00:00	04:04:00	MFP	Mayfair Park	1000	14873.9988	14.8739988	14.1841647	26.9399795	light	MTW
cat	5	S03-WAP1	S03-WAP1-SU12	2012-07-17 19:00:00	04:23:00	1	SU	12	1.147553983	65.7500000	2012-07-17 19:00:00	04:23:00	WAP	Walnut Park	1000	16010.1065	16.0101065	15.0238637	34.9107512	light	MTW
cat	5	D03-MFP1	D03-MFP1-SU11	2011-07-27 19:00:00	04:49:00	1	SU	11	1.261000385	72.2500000	2011-07-27 19:00:00	04:49:00	MFP	Mayfair Park	1000	14873.9988	14.8739988	14.1841647	26.9399795	light	MTW
cat	6	S03-WAP1	S03-WAP1-SU12	2012-07-31 19:00:00	05:08:00	1	SU	12	1.343903524	77.0000000	2012-07-31 19:00:00	05:08:00	WAP	Walnut Park	1000	16010.1065	16.0101065	15.0238637	34.9107512	light	MTW
cat	6	S03-WAP1	S03-WAP1-SU12	2012-08-04 19:00:00	05:34:00	1	SU	12	1.457349925	83.5000000	2012-08-04 19:00:00	05:34:00	WAP	Walnut Park	1000	16010.1065	16.0101065	15.0238637	34.9107512	light	MTW
cat	6	S03-WAP1	S03-WAP1-SU12	2012-07-22 19:00:00	05:34:00	1	SU	12	1.457349925	83.5000000	2012-07-22 19:00:00	05:34:00	WAP	Walnut Park	1000	16010.1065	16.0101065	15.0238637	34.9107512	light	MTW
cat	6	S03-WAP1	S03-WAP1-SU12	2012-07-20 19:00:00	05:44:00	1	SU	12	1.500983157	86.0000000	2012-07-20 19:00:00	05:44:00	WAP	Walnut Park	1000	16010.1065	16.0101065	15.0238637	34.9107512	light	MTW
cat	6	S03-WAP1	S03-WAP1-SU12	2012-08-04 19:00:00	05:17:00	1	SU	12	1.383173432	79.2500000	2012-08-04 19:00:00	05:17:00	WAP	Walnut Park	1000	16010.1065	16.0101065	15.0238637	34.9107512	light	MTW
cat	6	S03-WAP1	S03-WAP1-SU12	2012-08-06 19:00:00	05:44:00	1	SU	12	1.500983157	86.0000000	2012-08-06 19:00:00	05:44:00	WAP	Walnut Park	1000	16010.1065	16.0101065	15.0238637	34.9107512	light	MTW
cat	6	S03-WAP1	S03-WAP1-SU12	2012-07-31 19:00:00	05:09:00	1	SU	12	1.348266847	77.2500000	2012-07-31 19:00:00	05:09:00	WAP	Walnut Park	1000	16010.1065	16.0101065	15.0238637	34.9107512	light	MTW
cat	7	S03-WAP1	S03-WAP1-SU12	2012-07-14 19:00:00	06:32:00	1	SU	12	1.710422667	98.0000000	2012-07-14 19:00:00	06:32:00	WAP	Walnut Park	1000	16010.1065	16.0101065	15.0238637	34.9107512	light	Day
cat	7	S03-WAP1	S03-WAP1-SU12	2012-08-04 19:00:00	06:06:00	1	SU	12	1.596976266	91.5000000	2012-08-04 19:00:00	06:06:00	WAP	Walnut Park	1000	16010.1065	16.0101065	15.0238637	34.9107512	light	Day
cat	8	NA	NA	NA	NA	0	SU	NA	NA	NA	NA	00:50:00	NA	NA	NA	NA	NA	NA	NA	light	Day
cat	9	NA	NA	NA	NA	0	SU	NA	NA	NA	NA	00:50:00	NA	NA	NA	NA	NA	NA	NA	light	Day
cat	10	NA	NA	NA	NA	0	SU	NA	NA	NA	NA	00:50:00	NA	NA	NA	NA	NA	NA	NA	light	Day
cat	11	NA	NA	NA	NA	0	SU	NA	NA	NA	NA	00:50:00	NA	NA	NA	NA	NA	NA	NA	light	Day
cat	12	NA	NA	NA	NA	0	SU	NA	NA	NA	NA	00:50:00	NA	NA	NA	NA	NA	NA	NA	light	Day
cat	13	NA	NA	NA	NA	0	SU	NA	NA	NA	NA	00:50:00	NA	NA	NA	NA	NA	NA	NA	light	Day
cat	14	NA	NA	NA	NA	0	SU	NA	NA	NA	NA	00:50:00	NA	NA	NA	NA	NA	NA	NA	light	Day
cat	15	NA	NA	NA	NA	0	SU	NA	NA	NA	NA	00:50:00	NA	NA	NA	NA	NA	NA	NA	light	Day
cat	16	NA	NA	NA	NA	0	SU	NA	NA	NA	NA	00:50:00	NA	NA	NA	NA	NA	NA	NA	light	Day
cat	17	NA	NA	NA	NA	0	SU	NA	NA	NA	NA	00:50:00	NA	NA	NA	NA	NA	NA	NA	light	Day
cat	18	NA	NA	NA	NA	0	SU	NA	NA	NA	NA	00:50:00	NA	NA	NA	NA	NA	NA	NA	light	Day
cat	19	NA	NA	NA	NA	0	SU	NA	NA	NA	NA	00:50:00	NA	NA	NA	NA	NA	NA	NA	light	Day
cat	20	S03-WAP1	S03-WAP1-SU12	2012-07-23 19:00:00	19:28:00	1	SU	12	5.096361416	292.0000000	2012-07-23 19:00:00	19:28:00	WAP	Walnut Park	1000	16010.1065	16.0101065	15.0238637	34.9107512	light	Day
cat	21	NA	NA	NA	NA	0	SU	NA	NA	NA	NA	00:50:00	NA	NA	NA	NA	NA	NA	NA	light	ETW
cat	22	S03-WAP1	S03-WAP1-SU12	2012-07-19 19:00:00	21:25:00	1	SU	12	5.606870222	321.2500000	2012-07-19 19:00:00	21:25:00	WAP	Walnut Park	1000	16010.1065	16.0101065	15.0238637	34.9107512	light	Night
cat	22	S03-WAP1	S03-WAP1-SU12	2012-07-19 19:00:00	21:27:00	1	SU	12	5.615596868	321.7500000	2012-07-19 19:00:00	21:27:00	WAP	Walnut Park	1000	16010.1065	16.0101065	15.0238637	34.9107512	light	Night
cat	23	J01-LMP1	J01-LMP1-SU12	2012-07-26 19:00:00	22:13:00	1	SU	12	5.816309732	333.2500000	2012-07-26 19:00:00	22:13:00	LMP	Lake Meadows Park	1000	8754.9036	8.7549036	8.2294925	21.5202926	light	Night
cat	23	D02-RCP1	D02-RCP1-SU12	2012-07-25 19:00:00	22:25:00	1	SU	12	5.868669610	336.2500000	2012-07-25 19:00:00	22:25:00	RCP	Richard Clark Park	1000	9710.9568	9.7109568	8.5079698	27.1978900	light	Night
cat	23	D02-SCP1	D02-SCP1-SU12	2012-08-04 19:00:00	22:14:00	1	SU	12	5.820673055	333.5000000	2012-08-04 19:00:00	22:14:00	SCP	Senior Citizen Memorial Park	1000	8577.5641	8.5775641	7.1220588	35.2435117	light	Night
cat	23	S03-WAP1	S03-WAP1-SU12	2012-07-12 19:00:00	22:35:00	1	SU	12	5.912302841	338.7500000	2012-07-12 19:00:00	22:35:00	WAP	Walnut Park	1000	16010.1065	16.0101065	15.0238637	34.9107512	light	Night
cat	23	J01-LMP1	J01-LMP1-SU12	2012-07-26 19:00:00	22:26:00	1	SU	12	5.873032933	336.5000000	2012-07-26 19:00:00	22:26:00	LMP	Lake Meadows Park	1000	8754.9036	8.7549036	8.2294925	21.5202926	light	Night
cat	23	S03-WAP1	S03-WAP1-SU12	2012-07-12 19:00:00	22:34:00	1	SU	12	5.907939518	338.5000000	2012-07-12 19:00:00	22:34:00	WAP	Walnut Park	1000	16010.1065	16.0101065	15.0238637	34.9107512	light	Night
cat	24	S03-WAP1	S03-WAP1-SU12	2012-07-27 19:00:00	23:10:00	1	SU	12	6.065019151	347.5000000	2012-07-27 19:00:00	23:10:00	WAP	Walnut Park	1000	16010.1065	16.0101065	15.0238637	34.9107512	light	Night
cat	24	S03-WAP1	S03-WAP1-SU12	2012-07-27 19:00:00	23:32:00	1	SU	12	6.161012260	353.0000000	2012-07-27 19:00:00	23:32:00	WAP	Walnut Park	1000	16010.1065	16.0101065	15.0238637	34.9107512	light	Night
cat	24	D02-MOP1	D02-MOP1-SU12	2012-07-25 19:00:00	23:32:00	1	SU	12	6.161012260	353.0000000	2012-07-25 19:00:00	23:32:00	MOP	Mozart Park	1000	7297.7787	7.2977787	6.2015988	26.0202012	light	Night
cat	24	S03-WAP1	S03-WAP1-SU11	2011-08-11 19:00:00	23:32:00	1	SU	11	6.161012260	353.0000000	2011-08-11 19:00:00	23:32:00	WAP	Walnut Park	1000	16010.1065	16.0101065	15.0238637	34.9107512	light	Night
coyote	1	NA	NA	NA	NA	0	SU	NA	NA	NA	NA	00:50:00	NA	NA	NA	NA	NA	NA	NA	light	Night
coyote	2	J01-SEP1	J01-SEP1-SU12	2012-08-01 19:00:00	01:01:00	1	SU	12	0.266162711	15.2500000	2012-08-01 19:00:00	01:01:00	SEP	Seward Park	1000	19723.7524	19.7237524	21.5476940	32.6108978	light	Night
coyote	3	J01-SEP1	J01-SEP1-SU12	2012-07-12 19:00:00	03:00:00	1	SU	12	0.785398163	45.0000000	2012-07-12 19:00:00	03:00:00	SEP	Seward Park	1000	19723.7524	19.7237524	21.5476940	32.6108978	light	Night
coyote	3	J01-SEP1	J01-SEP1-SU12	2012-07-12 19:00:00	03:00:00	1	SU	12	0.785398163	45.0000000	2012-07-12 19:00:00	03:00:00	SEP	Seward Park	1000	19723.7524	19.7237524	21.5476940	32.6108978	light	Night
coyote	3	J01-SEP1	J01-SEP1-SU12	2012-08-02 19:00:00	02:16:00	1	SU	12	0.593411946	34.0000000	2012-08-02 19:00:00	02:16:00	SEP	Seward Park	1000	19723.7524	19.7237524	21.5476940	32.6108978	light	Night
coyote	3	D02-RCP1	D02-RCP1-SU11	2011-08-06 19:00:00	02:34:00	1	SU	11	0.671951762	38.5000000	2011-08-06 19:00:00	02:34:00	RCP	Richard Clark Park	1000	9710.9568	9.7109568	8.5079698	27.1978900	light	Night
coyote	4	NA	NA	NA	NA	0	SU	NA	NA	NA	NA	00:50:00	NA	NA	NA	NA	NA	NA	NA	light	Night
coyote	5	D02-RCP1	D02-RCP1-SU11	2011-08-06 19:00:00	04:10:00	1	SU	11	1.090830782	62.5000000	2011-08-06 19:00:00	04:10:00	RCP	Richard Clark Park	1000	9710.9568	9.7109568	8.5079698	27.1978900	light	MTW
coyote	6	NA	NA	NA	NA	0	SU	NA	NA	NA	NA	00:50:00	NA	NA	NA	NA	NA	NA	NA	light	MTW
coyote	7	NA	NA	NA	NA	0	SU	NA	NA	NA	NA	00:50:00	NA	NA	NA	NA	NA	NA	NA	light	Day
coyote	8	NA	NA	NA	NA	0	SU	NA	NA	NA	NA	00:50:00	NA	NA	NA	NA	NA	NA	NA	light	Day
coyote	9	NA	NA	NA	NA	0	SU	NA	NA	NA	NA	00:50:00	NA	NA	NA	NA	NA	NA	NA	light	Day
coyote	10	NA	NA	NA	NA	0	SU	NA	NA	NA	NA	00:50:00	NA	NA	NA	NA	NA	NA	NA	light	Day
coyote	11	NA	NA	NA	NA	0	SU	NA	NA	NA	NA	00:50:00	NA	NA	NA	NA	NA	NA	NA	light	Day
coyote	12	NA	NA	NA	NA	0	SU	NA	NA	NA	NA	00:50:00	NA	NA	NA	NA	NA	NA	NA	light	Day
coyote	13	NA	NA	NA	NA	0	SU	NA	NA	NA	NA	00:50:00	NA	NA	NA	NA	NA	NA	NA	light	Day
coyote	14	NA	NA	NA	NA	0	SU	NA	NA	NA	NA	00:50:00	NA	NA	NA	NA	NA	NA	NA	light	Day
coyote	15	NA	NA	NA	NA	0	SU	NA	NA	NA	NA	00:50:00	NA	NA	NA	NA	NA	NA	NA	light	Day
coyote	16	NA	NA	NA	NA	0	SU	NA	NA	NA	NA	00:50:00	NA	NA	NA	NA	NA	NA	NA	light	Day
coyote	17	NA	NA	NA	NA	0	SU	NA	NA	NA	NA	00:50:00	NA	NA	NA	NA	NA	NA	NA	light	Day
coyote	18	NA	NA	NA	NA	0	SU	NA	NA	NA	NA	00:50:00	NA	NA	NA	NA	NA	NA	NA	light	Day
coyote	19	NA	NA	NA	NA	0	SU	NA	NA	NA	NA	00:50:00	NA	NA	NA	NA	NA	NA	NA	light	Day
coyote	20	NA	NA	NA	NA	0	SU	NA	NA	NA	NA	00:50:00	NA	NA	NA	NA	NA	NA	NA	light	Day
coyote	21	NA	NA	NA	NA	0	SU	NA	NA	NA	NA	00:50:00	NA	NA	NA	NA	NA	NA	NA	light	ETW
coyote	22	NA	NA	NA	NA	0	SU	NA	NA	NA	NA	00:50:00	NA	NA	NA	NA	NA	NA	NA	light	Night
coyote	23	NA	NA	NA	NA	0	SU	NA	NA	NA	NA	00:50:00	NA	NA	NA	NA	NA	NA	NA	light	Night
coyote	24	NA	NA	NA	NA	0	SU	NA	NA	NA	NA	00:50:00	NA	NA	NA	NA	NA	NA	NA	light	Night
deer	1	NA	NA	NA	NA	0	SU	NA	NA	NA	NA	00:50:00	NA	NA	NA	NA	NA	NA	NA	light	Night
deer	2	NA	NA	NA	NA	0	SU	NA	NA	NA	NA	00:50:00	NA	NA	NA	NA	NA	NA	NA	light	Night
deer	3	NA	NA	NA	NA	0	SU	NA	NA	NA	NA	00:50:00	NA	NA	NA	NA	NA	NA	NA	light	Night
deer	4	NA	NA	NA	NA	0	SU	NA	NA	NA	NA	00:50:00	NA	NA	NA	NA	NA	NA	NA	light	Night
deer	5	NA	NA	NA	NA	0	SU	NA	NA	NA	NA	00:50:00	NA	NA	NA	NA	NA	NA	NA	light	MTW
deer	6	NA	NA	NA	NA	0	SU	NA	NA	NA	NA	00:50:00	NA	NA	NA	NA	NA	NA	NA	light	MTW
deer	7	NA	NA	NA	NA	0	SU	NA	NA	NA	NA	00:50:00	NA	NA	NA	NA	NA	NA	NA	light	Day
deer	8	NA	NA	NA	NA	0	SU	NA	NA	NA	NA	00:50:00	NA	NA	NA	NA	NA	NA	NA	light	Day
deer	9	NA	NA	NA	NA	0	SU	NA	NA	NA	NA	00:50:00	NA	NA	NA	NA	NA	NA	NA	light	Day
deer	10	NA	NA	NA	NA	0	SU	NA	NA	NA	NA	00:50:00	NA	NA	NA	NA	NA	NA	NA	light	Day
deer	11	NA	NA	NA	NA	0	SU	NA	NA	NA	NA	00:50:00	NA	NA	NA	NA	NA	NA	NA	light	Day
deer	12	NA	NA	NA	NA	0	SU	NA	NA	NA	NA	00:50:00	NA	NA	NA	NA	NA	NA	NA	light	Day
deer	13	NA	NA	NA	NA	0	SU	NA	NA	NA	NA	00:50:00	NA	NA	NA	NA	NA	NA	NA	light	Day
deer	14	NA	NA	NA	NA	0	SU	NA	NA	NA	NA	00:50:00	NA	NA	NA	NA	NA	NA	NA	light	Day
deer	15	NA	NA	NA	NA	0	SU	NA	NA	NA	NA	00:50:00	NA	NA	NA	NA	NA	NA	NA	light	Day
deer	16	NA	NA	NA	NA	0	SU	NA	NA	NA	NA	00:50:00	NA	NA	NA	NA	NA	NA	NA	light	Day
deer	17	NA	NA	NA	NA	0	SU	NA	NA	NA	NA	00:50:00	NA	NA	NA	NA	NA	NA	NA	light	Day
deer	18	NA	NA	NA	NA	0	SU	NA	NA	NA	NA	00:50:00	NA	NA	NA	NA	NA	NA	NA	light	Day
deer	19	NA	NA	NA	NA	0	SU	NA	NA	NA	NA	00:50:00	NA	NA	NA	NA	NA	NA	NA	light	Day
deer	20	NA	NA	NA	NA	0	SU	NA	NA	NA	NA	00:50:00	NA	NA	NA	NA	NA	NA	NA	light	Day
deer	21	NA	NA	NA	NA	0	SU	NA	NA	NA	NA	00:50:00	NA	NA	NA	NA	NA	NA	NA	light	ETW
deer	22	NA	NA	NA	NA	0	SU	NA	NA	NA	NA	00:50:00	NA	NA	NA	NA	NA	NA	NA	light	Night
deer	23	NA	NA	NA	NA	0	SU	NA	NA	NA	NA	00:50:00	NA	NA	NA	NA	NA	NA	NA	light	Night
deer	24	NA	NA	NA	NA	0	SU	NA	NA	NA	NA	00:50:00	NA	NA	NA	NA	NA	NA	NA	light	Night
dog	1	S03-WAP1	S03-WAP1-SU11	2011-08-01 19:00:00	00:08:00	1	SU	11	0.034906585	2.0000000	2011-08-01 19:00:00	00:08:00	WAP	Walnut Park	1000	16010.1065	16.0101065	15.0238637	34.9107512	light	Night
dog	1	D02-SCP1	D02-SCP1-SU11	2011-07-30 19:00:00	00:28:00	1	SU	11	0.122173048	7.0000000	2011-07-30 19:00:00	00:28:00	SCP	Senior Citizen Memorial Park	1000	8577.5641	8.5775641	7.1220588	35.2435117	light	Night
dog	1	D02-SCP1	D02-SCP1-SU11	2011-07-30 19:00:00	00:29:00	1	SU	11	0.126536371	7.2500000	2011-07-30 19:00:00	00:29:00	SCP	Senior Citizen Memorial Park	1000	8577.5641	8.5775641	7.1220588	35.2435117	light	Night
dog	2	S03-WAP1	S03-WAP1-SU11	2011-08-15 19:00:00	01:30:00	1	SU	11	0.392699082	22.5000000	2011-08-15 19:00:00	01:30:00	WAP	Walnut Park	1000	16010.1065	16.0101065	15.0238637	34.9107512	light	Night
dog	2	D03-MFP1	D03-MFP1-SU12	2012-07-25 19:00:00	01:35:00	1	SU	12	0.414515697	23.7500000	2012-07-25 19:00:00	01:35:00	MFP	Mayfair Park	1000	14873.9988	14.8739988	14.1841647	26.9399795	light	Night
dog	2	D03-MFP1	D03-MFP1-SU12	2012-08-04 19:00:00	01:17:00	1	SU	12	0.335975881	19.2500000	2012-08-04 19:00:00	01:17:00	MFP	Mayfair Park	1000	14873.9988	14.8739988	14.1841647	26.9399795	light	Night
dog	2	D03-MFP1	D03-MFP1-SU12	2012-08-04 19:00:00	01:06:00	1	SU	12	0.287979327	16.5000000	2012-08-04 19:00:00	01:06:00	MFP	Mayfair Park	1000	14873.9988	14.8739988	14.1841647	26.9399795	light	Night
dog	2	S03-WAP1	S03-WAP1-SU11	2011-08-15 19:00:00	01:36:00	1	SU	11	0.418879020	24.0000000	2011-08-15 19:00:00	01:36:00	WAP	Walnut Park	1000	16010.1065	16.0101065	15.0238637	34.9107512	light	Night
dog	2	D03-MFP1	D03-MFP1-SU12	2012-08-04 19:00:00	01:04:00	1	SU	12	0.279252680	16.0000000	2012-08-04 19:00:00	01:04:00	MFP	Mayfair Park	1000	14873.9988	14.8739988	14.1841647	26.9399795	light	Night
dog	2	D03-MFP1	D03-MFP1-SU12	2012-08-04 19:00:00	01:15:00	1	SU	12	0.327249235	18.7500000	2012-08-04 19:00:00	01:15:00	MFP	Mayfair Park	1000	14873.9988	14.8739988	14.1841647	26.9399795	light	Night
dog	3	J01-CLP1	J01-CLP1-SU12	2012-08-01 19:00:00	02:58:00	1	SU	12	0.776671517	44.5000000	2012-08-01 19:00:00	02:58:00	CLP	Clybourn Park	1000	8198.6459	8.1986459	8.7889157	15.0486848	light	Night
dog	3	S03-PSP1	S03-PSP1-SU12	2012-07-11 19:00:00	02:21:00	1	SU	12	0.615228561	35.2500000	2012-07-11 19:00:00	02:21:00	PSP	Pasteur Park	1000	6425.9081	6.4259081	6.5359466	21.3413360	light	Night
dog	4	D03-MFP1	D03-MFP1-SU12	2012-07-24 19:00:00	03:45:00	1	SU	12	0.981747704	56.2500000	2012-07-24 19:00:00	03:45:00	MFP	Mayfair Park	1000	14873.9988	14.8739988	14.1841647	26.9399795	light	Night
dog	4	S02-BRI1	S02-BRI1-SU12	2012-07-23 19:00:00	03:49:00	1	SU	12	0.999200997	57.2500000	2012-07-23 19:00:00	03:49:00	BRI	Brighton Park	1000	9750.9150	9.7509150	8.7993253	28.1221706	light	Night
dog	5	D02-MOP1	D02-MOP1-SU12	2012-08-05 19:00:00	04:47:00	1	SU	12	1.252273738	71.7500000	2012-08-05 19:00:00	04:47:00	MOP	Mozart Park	1000	7297.7787	7.2977787	6.2015988	26.0202012	light	MTW
dog	5	D02-MOP1	D02-MOP1-SU12	2012-08-05 19:00:00	04:57:00	1	SU	12	1.295906970	74.2500000	2012-08-05 19:00:00	04:57:00	MOP	Mozart Park	1000	7297.7787	7.2977787	6.2015988	26.0202012	light	MTW
dog	5	D02-MOP1	D02-MOP1-SU12	2012-08-07 19:00:00	04:57:00	1	SU	12	1.295906970	74.2500000	2012-08-07 19:00:00	04:57:00	MOP	Mozart Park	1000	7297.7787	7.2977787	6.2015988	26.0202012	light	MTW
dog	5	D02-MOP1	D02-MOP1-SU12	2012-08-06 19:00:00	04:45:00	1	SU	12	1.243547092	71.2500000	2012-08-06 19:00:00	04:45:00	MOP	Mozart Park	1000	7297.7787	7.2977787	6.2015988	26.0202012	light	MTW
dog	5	D02-MOP1	D02-MOP1-SU12	2012-07-31 19:00:00	04:40:00	1	SU	12	1.221730476	70.0000000	2012-07-31 19:00:00	04:40:00	MOP	Mozart Park	1000	7297.7787	7.2977787	6.2015988	26.0202012	light	MTW
dog	5	D02-MOP1	D02-MOP1-SU12	2012-08-02 19:00:00	04:53:00	1	SU	12	1.278453677	73.2500000	2012-08-02 19:00:00	04:53:00	MOP	Mozart Park	1000	7297.7787	7.2977787	6.2015988	26.0202012	light	MTW
dog	5	D02-MOP1	D02-MOP1-SU12	2012-08-01 19:00:00	04:58:00	1	SU	12	1.300270293	74.5000000	2012-08-01 19:00:00	04:58:00	MOP	Mozart Park	1000	7297.7787	7.2977787	6.2015988	26.0202012	light	MTW
dog	5	D02-MOP1	D02-MOP1-SU12	2012-08-01 19:00:00	04:53:00	1	SU	12	1.278453677	73.2500000	2012-08-01 19:00:00	04:53:00	MOP	Mozart Park	1000	7297.7787	7.2977787	6.2015988	26.0202012	light	MTW
dog	5	D02-MOP1	D02-MOP1-SU12	2012-08-07 19:00:00	04:40:00	1	SU	12	1.221730476	70.0000000	2012-08-07 19:00:00	04:40:00	MOP	Mozart Park	1000	7297.7787	7.2977787	6.2015988	26.0202012	light	MTW
dog	5	D02-MOP1	D02-MOP1-SU12	2012-08-01 19:00:00	04:49:00	1	SU	12	1.261000385	72.2500000	2012-08-01 19:00:00	04:49:00	MOP	Mozart Park	1000	7297.7787	7.2977787	6.2015988	26.0202012	light	MTW
dog	5	D02-MOP1	D02-MOP1-SU12	2012-08-02 19:00:00	04:57:00	1	SU	12	1.295906970	74.2500000	2012-08-02 19:00:00	04:57:00	MOP	Mozart Park	1000	7297.7787	7.2977787	6.2015988	26.0202012	light	MTW
dog	5	D02-MOP1	D02-MOP1-SU12	2012-07-31 19:00:00	04:44:00	1	SU	12	1.239183769	71.0000000	2012-07-31 19:00:00	04:44:00	MOP	Mozart Park	1000	7297.7787	7.2977787	6.2015988	26.0202012	light	MTW
dog	5	D02-MOP1	D02-MOP1-SU12	2012-07-31 19:00:00	04:34:00	1	SU	12	1.195550538	68.5000000	2012-07-31 19:00:00	04:34:00	MOP	Mozart Park	1000	7297.7787	7.2977787	6.2015988	26.0202012	light	MTW
dog	6	D02-MOP1	D02-MOP1-SU12	2012-08-01 19:00:00	05:19:00	1	SU	12	1.391900078	79.7500000	2012-08-01 19:00:00	05:19:00	MOP	Mozart Park	1000	7297.7787	7.2977787	6.2015988	26.0202012	light	MTW
dog	6	D02-MOP1	D02-MOP1-SU12	2012-08-02 19:00:00	05:02:00	1	SU	12	1.317723585	75.5000000	2012-08-02 19:00:00	05:02:00	MOP	Mozart Park	1000	7297.7787	7.2977787	6.2015988	26.0202012	light	MTW
dog	6	D02-MOP1	D02-MOP1-SU12	2012-08-03 19:00:00	05:42:00	1	SU	12	1.492256510	85.5000000	2012-08-03 19:00:00	05:42:00	MOP	Mozart Park	1000	7297.7787	7.2977787	6.2015988	26.0202012	light	MTW
dog	6	D02-MOP1	D02-MOP1-SU12	2012-08-03 19:00:00	05:49:00	1	SU	12	1.522799772	87.2500000	2012-08-03 19:00:00	05:49:00	MOP	Mozart Park	1000	7297.7787	7.2977787	6.2015988	26.0202012	light	MTW
dog	6	D03-CHP1	D03-CHP1-SU12	2012-07-12 19:00:00	05:48:00	1	SU	12	1.518436449	87.0000000	2012-07-12 19:00:00	05:48:00	CHP	Chopin Park	1000	6430.0559	6.4300559	6.0838004	17.9480618	light	MTW
dog	6	S02-BRI1	S02-BRI1-SU12	2012-07-10 19:00:00	05:24:00	1	SU	12	1.413716694	81.0000000	2012-07-10 19:00:00	05:24:00	BRI	Brighton Park	1000	9750.9150	9.7509150	8.7993253	28.1221706	light	MTW
dog	6	D02-MOP1	D02-MOP1-SU12	2012-08-03 19:00:00	05:54:00	1	SU	12	1.544616388	88.5000000	2012-08-03 19:00:00	05:54:00	MOP	Mozart Park	1000	7297.7787	7.2977787	6.2015988	26.0202012	light	MTW
dog	6	D02-MOP1	D02-MOP1-SU12	2012-08-02 19:00:00	05:14:00	2	SU	12	1.370083463	78.5000000	2012-08-02 19:00:00	05:14:00	MOP	Mozart Park	1000	7297.7787	7.2977787	6.2015988	26.0202012	light	MTW
dog	6	D02-MOP1	D02-MOP1-SU12	2012-08-07 19:00:00	05:09:00	1	SU	12	1.348266847	77.2500000	2012-08-07 19:00:00	05:09:00	MOP	Mozart Park	1000	7297.7787	7.2977787	6.2015988	26.0202012	light	MTW
dog	6	D03-CHP1	D03-CHP1-SU12	2012-08-03 19:00:00	05:58:00	1	SU	12	1.562069681	89.5000000	2012-08-03 19:00:00	05:58:00	CHP	Chopin Park	1000	6430.0559	6.4300559	6.0838004	17.9480618	light	MTW
dog	6	D02-MOP1	D02-MOP1-SU12	2012-08-01 19:00:00	05:14:00	1	SU	12	1.370083463	78.5000000	2012-08-01 19:00:00	05:14:00	MOP	Mozart Park	1000	7297.7787	7.2977787	6.2015988	26.0202012	light	MTW
dog	6	D02-MOP1	D02-MOP1-SU12	2012-07-30 19:00:00	05:01:00	1	SU	12	1.313360262	75.2500000	2012-07-30 19:00:00	05:01:00	MOP	Mozart Park	1000	7297.7787	7.2977787	6.2015988	26.0202012	light	MTW
dog	6	D02-MOP1	D02-MOP1-SU12	2012-08-06 19:00:00	05:44:00	1	SU	12	1.500983157	86.0000000	2012-08-06 19:00:00	05:44:00	MOP	Mozart Park	1000	7297.7787	7.2977787	6.2015988	26.0202012	light	MTW
dog	6	D02-MOP1	D02-MOP1-SU12	2012-08-01 19:00:00	05:10:00	1	SU	12	1.352630170	77.5000000	2012-08-01 19:00:00	05:10:00	MOP	Mozart Park	1000	7297.7787	7.2977787	6.2015988	26.0202012	light	MTW
dog	6	D03-MFP1	D03-MFP1-SU11	2011-07-26 19:00:00	05:34:00	1	SU	11	1.457349925	83.5000000	2011-07-26 19:00:00	05:34:00	MFP	Mayfair Park	1000	14873.9988	14.8739988	14.1841647	26.9399795	light	MTW
dog	6	D02-MOP1	D02-MOP1-SU12	2012-08-02 19:00:00	05:14:00	2	SU	12	1.370083463	78.5000000	2012-08-02 19:00:00	05:14:00	MOP	Mozart Park	1000	7297.7787	7.2977787	6.2015988	26.0202012	light	MTW
dog	7	D02-MOP1	D02-MOP1-SU12	2012-08-05 19:00:00	06:35:00	1	SU	12	1.723512636	98.7500000	2012-08-05 19:00:00	06:35:00	MOP	Mozart Park	1000	7297.7787	7.2977787	6.2015988	26.0202012	light	Day
dog	7	D02-MOP1	D02-MOP1-SU12	2012-08-04 19:00:00	06:33:00	1	SU	12	1.714785990	98.2500000	2012-08-04 19:00:00	06:33:00	MOP	Mozart Park	1000	7297.7787	7.2977787	6.2015988	26.0202012	light	Day
dog	7	D02-MOP1	D02-MOP1-SU12	2012-07-29 19:00:00	06:46:00	1	SU	12	1.771509191	101.5000000	2012-07-29 19:00:00	06:46:00	MOP	Mozart Park	1000	7297.7787	7.2977787	6.2015988	26.0202012	light	Day
dog	7	S02-BRI1	S02-BRI1-SU12	2012-07-10 19:00:00	06:24:00	1	SU	12	1.675516082	96.0000000	2012-07-10 19:00:00	06:24:00	BRI	Brighton Park	1000	9750.9150	9.7509150	8.7993253	28.1221706	light	Day
dog	7	D02-MOP1	D02-MOP1-SU12	2012-08-01 19:00:00	06:58:00	1	SU	12	1.823869068	104.5000000	2012-08-01 19:00:00	06:58:00	MOP	Mozart Park	1000	7297.7787	7.2977787	6.2015988	26.0202012	light	Day
dog	7	S02-BRI1	S02-BRI1-SU12	2012-08-01 19:00:00	06:43:00	1	SU	12	1.758419221	100.7500000	2012-08-01 19:00:00	06:43:00	BRI	Brighton Park	1000	9750.9150	9.7509150	8.7993253	28.1221706	light	Day
dog	7	D03-CHP1	D03-CHP1-SU11	2011-07-29 19:00:00	06:00:00	1	SU	11	1.570796327	90.0000000	2011-07-29 19:00:00	06:00:00	CHP	Chopin Park	1000	6430.0559	6.4300559	6.0838004	17.9480618	light	Day
dog	7	J01-SKP1	J01-SKP1-SU11	2011-08-06 19:00:00	06:49:00	1	SU	11	1.784599160	102.2500000	2011-08-06 19:00:00	06:49:00	SKP	Skinner Park	1000	10125.3387	10.1253387	9.1187505	26.2599263	light	Day
dog	7	S02-BRI1	S02-BRI1-SU12	2012-08-02 19:00:00	06:44:00	1	SU	12	1.762782545	101.0000000	2012-08-02 19:00:00	06:44:00	BRI	Brighton Park	1000	9750.9150	9.7509150	8.7993253	28.1221706	light	Day
dog	7	D03-CHP1	D03-CHP1-SU12	2012-07-17 19:00:00	06:18:00	1	SU	12	1.649336143	94.5000000	2012-07-17 19:00:00	06:18:00	CHP	Chopin Park	1000	6430.0559	6.4300559	6.0838004	17.9480618	light	Day
dog	7	D03-CHP1	D03-CHP1-SU12	2012-08-02 19:00:00	06:17:00	1	SU	12	1.644972820	94.2500000	2012-08-02 19:00:00	06:17:00	CHP	Chopin Park	1000	6430.0559	6.4300559	6.0838004	17.9480618	light	Day
dog	7	J01-SKP1	J01-SKP1-SU12	2012-07-15 19:00:00	06:30:00	1	SU	12	1.701696021	97.5000000	2012-07-15 19:00:00	06:30:00	SKP	Skinner Park	1000	10125.3387	10.1253387	9.1187505	26.2599263	light	Day
dog	7	J01-CLP1	J01-CLP1-SU12	2012-07-31 19:00:00	06:48:00	2	SU	12	1.780235837	102.0000000	2012-07-31 19:00:00	06:48:00	CLP	Clybourn Park	1000	8198.6459	8.1986459	8.7889157	15.0486848	light	Day
dog	7	D03-CHP1	D03-CHP1-SU12	2012-07-30 19:00:00	06:42:00	1	SU	12	1.754055898	100.5000000	2012-07-30 19:00:00	06:42:00	CHP	Chopin Park	1000	6430.0559	6.4300559	6.0838004	17.9480618	light	Day
dog	7	D03-CHP1	D03-CHP1-SU12	2012-07-17 19:00:00	06:09:00	1	SU	12	1.610066235	92.2500000	2012-07-17 19:00:00	06:09:00	CHP	Chopin Park	1000	6430.0559	6.4300559	6.0838004	17.9480618	light	Day
dog	7	D03-CHP1	D03-CHP1-SU12	2012-07-25 19:00:00	06:06:00	1	SU	12	1.596976266	91.5000000	2012-07-25 19:00:00	06:06:00	CHP	Chopin Park	1000	6430.0559	6.4300559	6.0838004	17.9480618	light	Day
dog	7	S02-BRI1	S02-BRI1-SU12	2012-07-26 19:00:00	06:49:00	1	SU	12	1.784599160	102.2500000	2012-07-26 19:00:00	06:49:00	BRI	Brighton Park	1000	9750.9150	9.7509150	8.7993253	28.1221706	light	Day
dog	7	D03-CHP1	D03-CHP1-SU11	2011-07-17 19:00:00	06:39:00	1	SU	11	1.740965929	99.7500000	2011-07-17 19:00:00	06:39:00	CHP	Chopin Park	1000	6430.0559	6.4300559	6.0838004	17.9480618	light	Day
dog	7	D02-MOP1	D02-MOP1-SU12	2012-08-01 19:00:00	06:54:00	1	SU	12	1.806415776	103.5000000	2012-08-01 19:00:00	06:54:00	MOP	Mozart Park	1000	7297.7787	7.2977787	6.2015988	26.0202012	light	Day
dog	7	D03-CHP1	D03-CHP1-SU12	2012-07-27 19:00:00	06:32:00	1	SU	12	1.710422667	98.0000000	2012-07-27 19:00:00	06:32:00	CHP	Chopin Park	1000	6430.0559	6.4300559	6.0838004	17.9480618	light	Day
dog	7	D02-SCP1	D02-SCP1-SU12	2012-08-04 19:00:00	06:37:00	1	SU	12	1.732239283	99.2500000	2012-08-04 19:00:00	06:37:00	SCP	Senior Citizen Memorial Park	1000	8577.5641	8.5775641	7.1220588	35.2435117	light	Day
dog	7	D03-CHP1	D03-CHP1-SU12	2012-07-15 19:00:00	06:06:00	1	SU	12	1.596976266	91.5000000	2012-07-15 19:00:00	06:06:00	CHP	Chopin Park	1000	6430.0559	6.4300559	6.0838004	17.9480618	light	Day
dog	7	D02-MOP1	D02-MOP1-SU12	2012-07-27 19:00:00	06:56:00	1	SU	12	1.815142422	104.0000000	2012-07-27 19:00:00	06:56:00	MOP	Mozart Park	1000	7297.7787	7.2977787	6.2015988	26.0202012	light	Day
dog	7	D02-MOP1	D02-MOP1-SU12	2012-08-04 19:00:00	06:49:00	1	SU	12	1.784599160	102.2500000	2012-08-04 19:00:00	06:49:00	MOP	Mozart Park	1000	7297.7787	7.2977787	6.2015988	26.0202012	light	Day
dog	7	D02-MOP1	D02-MOP1-SU12	2012-08-04 19:00:00	06:42:00	1	SU	12	1.754055898	100.5000000	2012-08-04 19:00:00	06:42:00	MOP	Mozart Park	1000	7297.7787	7.2977787	6.2015988	26.0202012	light	Day
dog	7	S02-BRI1	S02-BRI1-SU12	2012-08-02 19:00:00	06:44:00	2	SU	12	1.762782545	101.0000000	2012-08-02 19:00:00	06:44:00	BRI	Brighton Park	1000	9750.9150	9.7509150	8.7993253	28.1221706	light	Day
dog	7	D03-CHP1	D03-CHP1-SU12	2012-07-10 19:00:00	06:15:00	1	SU	12	1.636246174	93.7500000	2012-07-10 19:00:00	06:15:00	CHP	Chopin Park	1000	6430.0559	6.4300559	6.0838004	17.9480618	light	Day
dog	7	S02-BRI1	S02-BRI1-SU12	2012-07-26 19:00:00	06:49:00	1	SU	12	1.784599160	102.2500000	2012-07-26 19:00:00	06:49:00	BRI	Brighton Park	1000	9750.9150	9.7509150	8.7993253	28.1221706	light	Day
dog	7	D03-CHP1	D03-CHP1-SU12	2012-07-11 19:00:00	06:37:00	1	SU	12	1.732239283	99.2500000	2012-07-11 19:00:00	06:37:00	CHP	Chopin Park	1000	6430.0559	6.4300559	6.0838004	17.9480618	light	Day
dog	7	D03-CHP1	D03-CHP1-SU11	2011-07-18 19:00:00	06:24:00	1	SU	11	1.675516082	96.0000000	2011-07-18 19:00:00	06:24:00	CHP	Chopin Park	1000	6430.0559	6.4300559	6.0838004	17.9480618	light	Day
dog	7	J01-SKP1	J01-SKP1-SU12	2012-07-26 19:00:00	06:44:00	2	SU	12	1.762782545	101.0000000	2012-07-26 19:00:00	06:44:00	SKP	Skinner Park	1000	10125.3387	10.1253387	9.1187505	26.2599263	light	Day
dog	7	D03-CHP1	D03-CHP1-SU11	2011-07-15 19:00:00	06:49:00	1	SU	11	1.784599160	102.2500000	2011-07-15 19:00:00	06:49:00	CHP	Chopin Park	1000	6430.0559	6.4300559	6.0838004	17.9480618	light	Day
dog	7	D03-CHP1	D03-CHP1-SU12	2012-07-31 19:00:00	06:33:00	1	SU	12	1.714785990	98.2500000	2012-07-31 19:00:00	06:33:00	CHP	Chopin Park	1000	6430.0559	6.4300559	6.0838004	17.9480618	light	Day
dog	7	S02-BRI1	S02-BRI1-SU11	2011-07-18 19:00:00	06:28:00	1	SU	11	1.692969374	97.0000000	2011-07-18 19:00:00	06:28:00	BRI	Brighton Park	1000	9750.9150	9.7509150	8.7993253	28.1221706	light	Day
dog	7	D02-MOP1	D02-MOP1-SU12	2012-07-29 19:00:00	06:47:00	1	SU	12	1.775872514	101.7500000	2012-07-29 19:00:00	06:47:00	MOP	Mozart Park	1000	7297.7787	7.2977787	6.2015988	26.0202012	light	Day
dog	7	D03-CHP1	D03-CHP1-SU11	2011-07-24 19:00:00	06:49:00	1	SU	11	1.784599160	102.2500000	2011-07-24 19:00:00	06:49:00	CHP	Chopin Park	1000	6430.0559	6.4300559	6.0838004	17.9480618	light	Day
dog	7	D02-MOP1	D02-MOP1-SU12	2012-08-04 19:00:00	06:56:00	1	SU	12	1.815142422	104.0000000	2012-08-04 19:00:00	06:56:00	MOP	Mozart Park	1000	7297.7787	7.2977787	6.2015988	26.0202012	light	Day
dog	7	J01-SKP1	J01-SKP1-SU12	2012-07-26 19:00:00	06:44:00	2	SU	12	1.762782545	101.0000000	2012-07-26 19:00:00	06:44:00	SKP	Skinner Park	1000	10125.3387	10.1253387	9.1187505	26.2599263	light	Day
dog	7	J01-SKP1	J01-SKP1-SU11	2011-07-14 19:00:00	06:40:00	1	SU	11	1.745329252	100.0000000	2011-07-14 19:00:00	06:40:00	SKP	Skinner Park	1000	10125.3387	10.1253387	9.1187505	26.2599263	light	Day
dog	7	D03-MFP1	D03-MFP1-SU12	2012-07-19 19:00:00	06:27:00	1	SU	12	1.688606051	96.7500000	2012-07-19 19:00:00	06:27:00	MFP	Mayfair Park	1000	14873.9988	14.8739988	14.1841647	26.9399795	light	Day
dog	7	D02-SCP1	D02-SCP1-SU12	2012-07-27 19:00:00	06:42:00	1	SU	12	1.754055898	100.5000000	2012-07-27 19:00:00	06:42:00	SCP	Senior Citizen Memorial Park	1000	8577.5641	8.5775641	7.1220588	35.2435117	light	Day
dog	7	S02-BRI1	S02-BRI1-SU12	2012-07-17 19:00:00	06:45:00	1	SU	12	1.767145868	101.2500000	2012-07-17 19:00:00	06:45:00	BRI	Brighton Park	1000	9750.9150	9.7509150	8.7993253	28.1221706	light	Day
dog	7	J01-CLP1	J01-CLP1-SU12	2012-07-31 19:00:00	06:48:00	2	SU	12	1.780235837	102.0000000	2012-07-31 19:00:00	06:48:00	CLP	Clybourn Park	1000	8198.6459	8.1986459	8.7889157	15.0486848	light	Day
dog	7	S02-BRI1	S02-BRI1-SU12	2012-08-02 19:00:00	06:44:00	2	SU	12	1.762782545	101.0000000	2012-08-02 19:00:00	06:44:00	BRI	Brighton Park	1000	9750.9150	9.7509150	8.7993253	28.1221706	light	Day
dog	7	D03-CHP1	D03-CHP1-SU12	2012-07-30 19:00:00	06:51:00	1	SU	12	1.793325806	102.7500000	2012-07-30 19:00:00	06:51:00	CHP	Chopin Park	1000	6430.0559	6.4300559	6.0838004	17.9480618	light	Day
dog	7	D03-CHP1	D03-CHP1-SU12	2012-07-14 19:00:00	06:16:00	1	SU	12	1.640609497	94.0000000	2012-07-14 19:00:00	06:16:00	CHP	Chopin Park	1000	6430.0559	6.4300559	6.0838004	17.9480618	light	Day
dog	7	D02-MOP1	D02-MOP1-SU12	2012-07-29 19:00:00	06:36:00	1	SU	12	1.727875959	99.0000000	2012-07-29 19:00:00	06:36:00	MOP	Mozart Park	1000	7297.7787	7.2977787	6.2015988	26.0202012	light	Day
dog	7	D02-MOP1	D02-MOP1-SU12	2012-08-06 19:00:00	06:44:00	1	SU	12	1.762782545	101.0000000	2012-08-06 19:00:00	06:44:00	MOP	Mozart Park	1000	7297.7787	7.2977787	6.2015988	26.0202012	light	Day
dog	7	S02-BRI1	S02-BRI1-SU12	2012-07-31 19:00:00	06:41:00	1	SU	12	1.749692575	100.2500000	2012-07-31 19:00:00	06:41:00	BRI	Brighton Park	1000	9750.9150	9.7509150	8.7993253	28.1221706	light	Day
dog	7	D03-CHP1	D03-CHP1-SU12	2012-07-14 19:00:00	06:26:00	1	SU	12	1.684242728	96.5000000	2012-07-14 19:00:00	06:26:00	CHP	Chopin Park	1000	6430.0559	6.4300559	6.0838004	17.9480618	light	Day
dog	7	D03-CHP1	D03-CHP1-SU12	2012-07-11 19:00:00	06:33:00	1	SU	12	1.714785990	98.2500000	2012-07-11 19:00:00	06:33:00	CHP	Chopin Park	1000	6430.0559	6.4300559	6.0838004	17.9480618	light	Day
dog	7	S02-BRI1	S02-BRI1-SU11	2011-08-10 19:00:00	06:30:00	1	SU	11	1.701696021	97.5000000	2011-08-10 19:00:00	06:30:00	BRI	Brighton Park	1000	9750.9150	9.7509150	8.7993253	28.1221706	light	Day
dog	7	D03-CHP1	D03-CHP1-SU12	2012-07-22 19:00:00	06:03:00	1	SU	12	1.583886296	90.7500000	2012-07-22 19:00:00	06:03:00	CHP	Chopin Park	1000	6430.0559	6.4300559	6.0838004	17.9480618	light	Day
dog	7	D02-MOP1	D02-MOP1-SU12	2012-08-02 19:00:00	06:59:00	1	SU	12	1.828232391	104.7500000	2012-08-02 19:00:00	06:59:00	MOP	Mozart Park	1000	7297.7787	7.2977787	6.2015988	26.0202012	light	Day
dog	7	D02-SCP1	D02-SCP1-SU12	2012-07-12 19:00:00	06:35:00	1	SU	12	1.723512636	98.7500000	2012-07-12 19:00:00	06:35:00	SCP	Senior Citizen Memorial Park	1000	8577.5641	8.5775641	7.1220588	35.2435117	light	Day
dog	7	D03-CHP1	D03-CHP1-SU12	2012-07-29 19:00:00	06:30:00	1	SU	12	1.701696021	97.5000000	2012-07-29 19:00:00	06:30:00	CHP	Chopin Park	1000	6430.0559	6.4300559	6.0838004	17.9480618	light	Day
dog	7	D03-CHP1	D03-CHP1-SU12	2012-08-01 19:00:00	06:37:00	1	SU	12	1.732239283	99.2500000	2012-08-01 19:00:00	06:37:00	CHP	Chopin Park	1000	6430.0559	6.4300559	6.0838004	17.9480618	light	Day
dog	7	S02-BRI1	S02-BRI1-SU12	2012-08-01 19:00:00	06:44:00	1	SU	12	1.762782545	101.0000000	2012-08-01 19:00:00	06:44:00	BRI	Brighton Park	1000	9750.9150	9.7509150	8.7993253	28.1221706	light	Day
dog	7	D03-CHP1	D03-CHP1-SU12	2012-07-21 19:00:00	06:39:00	1	SU	12	1.740965929	99.7500000	2012-07-21 19:00:00	06:39:00	CHP	Chopin Park	1000	6430.0559	6.4300559	6.0838004	17.9480618	light	Day
dog	7	D03-CHP1	D03-CHP1-SU12	2012-07-11 19:00:00	06:29:00	1	SU	12	1.697332698	97.2500000	2012-07-11 19:00:00	06:29:00	CHP	Chopin Park	1000	6430.0559	6.4300559	6.0838004	17.9480618	light	Day
dog	7	D03-CHP1	D03-CHP1-SU12	2012-07-19 19:00:00	06:52:00	1	SU	12	1.797689130	103.0000000	2012-07-19 19:00:00	06:52:00	CHP	Chopin Park	1000	6430.0559	6.4300559	6.0838004	17.9480618	light	Day
dog	7	D02-SCP1	D02-SCP1-SU12	2012-08-05 19:00:00	06:59:00	1	SU	12	1.828232391	104.7500000	2012-08-05 19:00:00	06:59:00	SCP	Senior Citizen Memorial Park	1000	8577.5641	8.5775641	7.1220588	35.2435117	light	Day
dog	7	S02-BRI1	S02-BRI1-SU11	2011-07-14 19:00:00	06:09:00	1	SU	11	1.610066235	92.2500000	2011-07-14 19:00:00	06:09:00	BRI	Brighton Park	1000	9750.9150	9.7509150	8.7993253	28.1221706	light	Day
dog	7	D02-SCP1	D02-SCP1-SU12	2012-08-02 19:00:00	06:54:00	1	SU	12	1.806415776	103.5000000	2012-08-02 19:00:00	06:54:00	SCP	Senior Citizen Memorial Park	1000	8577.5641	8.5775641	7.1220588	35.2435117	light	Day
dog	7	D03-CHP1	D03-CHP1-SU12	2012-07-27 19:00:00	06:23:00	1	SU	12	1.671152759	95.7500000	2012-07-27 19:00:00	06:23:00	CHP	Chopin Park	1000	6430.0559	6.4300559	6.0838004	17.9480618	light	Day
dog	7	D03-CHP1	D03-CHP1-SU12	2012-07-16 19:00:00	06:05:00	1	SU	12	1.592612942	91.2500000	2012-07-16 19:00:00	06:05:00	CHP	Chopin Park	1000	6430.0559	6.4300559	6.0838004	17.9480618	light	Day
dog	7	D03-CHP1	D03-CHP1-SU12	2012-08-05 19:00:00	06:56:00	1	SU	12	1.815142422	104.0000000	2012-08-05 19:00:00	06:56:00	CHP	Chopin Park	1000	6430.0559	6.4300559	6.0838004	17.9480618	light	Day
dog	8	D02-MOP1	D02-MOP1-SU12	2012-07-31 19:00:00	07:17:00	1	SU	12	1.906772208	109.2500000	2012-07-31 19:00:00	07:17:00	MOP	Mozart Park	1000	7297.7787	7.2977787	6.2015988	26.0202012	light	Day
dog	8	J01-SKP1	J01-SKP1-SU12	2012-07-10 19:00:00	07:48:00	1	SU	12	2.042035225	117.0000000	2012-07-10 19:00:00	07:48:00	SKP	Skinner Park	1000	10125.3387	10.1253387	9.1187505	26.2599263	light	Day
dog	8	J01-SKP1	J01-SKP1-SU12	2012-07-19 19:00:00	07:42:00	1	SU	12	2.015855286	115.5000000	2012-07-19 19:00:00	07:42:00	SKP	Skinner Park	1000	10125.3387	10.1253387	9.1187505	26.2599263	light	Day
dog	8	D03-CHP1	D03-CHP1-SU12	2012-08-05 19:00:00	07:05:00	1	SU	12	1.854412330	106.2500000	2012-08-05 19:00:00	07:05:00	CHP	Chopin Park	1000	6430.0559	6.4300559	6.0838004	17.9480618	light	Day
dog	8	J01-SKP1	J01-SKP1-SU11	2011-07-20 19:00:00	07:57:00	1	SU	11	2.081305133	119.2500000	2011-07-20 19:00:00	07:57:00	SKP	Skinner Park	1000	10125.3387	10.1253387	9.1187505	26.2599263	light	Day
dog	8	D03-CHP1	D03-CHP1-SU12	2012-08-04 19:00:00	07:51:00	1	SU	12	2.055125194	117.7500000	2012-08-04 19:00:00	07:51:00	CHP	Chopin Park	1000	6430.0559	6.4300559	6.0838004	17.9480618	light	Day
dog	8	D03-MFP1	D03-MFP1-SU11	2011-07-27 19:00:00	07:27:00	1	SU	11	1.950405439	111.7500000	2011-07-27 19:00:00	07:27:00	MFP	Mayfair Park	1000	14873.9988	14.8739988	14.1841647	26.9399795	light	Day
dog	8	D03-CHP1	D03-CHP1-SU12	2012-08-01 19:00:00	07:31:00	2	SU	12	1.967858732	112.7500000	2012-08-01 19:00:00	07:31:00	CHP	Chopin Park	1000	6430.0559	6.4300559	6.0838004	17.9480618	light	Day
dog	8	D02-MOP1	D02-MOP1-SU12	2012-08-04 19:00:00	07:16:00	3	SU	12	1.902408885	109.0000000	2012-08-04 19:00:00	07:16:00	MOP	Mozart Park	1000	7297.7787	7.2977787	6.2015988	26.0202012	light	Day
dog	8	D02-SCP1	D02-SCP1-SU12	2012-07-26 19:00:00	07:20:00	1	SU	12	1.919862177	110.0000000	2012-07-26 19:00:00	07:20:00	SCP	Senior Citizen Memorial Park	1000	8577.5641	8.5775641	7.1220588	35.2435117	light	Day
dog	8	D02-SCP1	D02-SCP1-SU12	2012-07-11 19:00:00	07:01:00	1	SU	12	1.836959038	105.2500000	2012-07-11 19:00:00	07:01:00	SCP	Senior Citizen Memorial Park	1000	8577.5641	8.5775641	7.1220588	35.2435117	light	Day
dog	8	D03-CHP1	D03-CHP1-SU12	2012-08-01 19:00:00	07:31:00	2	SU	12	1.967858732	112.7500000	2012-08-01 19:00:00	07:31:00	CHP	Chopin Park	1000	6430.0559	6.4300559	6.0838004	17.9480618	light	Day
dog	8	D02-MOP1	D02-MOP1-SU12	2012-08-01 19:00:00	07:27:00	1	SU	12	1.950405439	111.7500000	2012-08-01 19:00:00	07:27:00	MOP	Mozart Park	1000	7297.7787	7.2977787	6.2015988	26.0202012	light	Day
dog	8	D02-MOP1	D02-MOP1-SU12	2012-08-04 19:00:00	07:16:00	3	SU	12	1.902408885	109.0000000	2012-08-04 19:00:00	07:16:00	MOP	Mozart Park	1000	7297.7787	7.2977787	6.2015988	26.0202012	light	Day
dog	8	D02-MOP1	D02-MOP1-SU12	2012-08-04 19:00:00	07:16:00	3	SU	12	1.902408885	109.0000000	2012-08-04 19:00:00	07:16:00	MOP	Mozart Park	1000	7297.7787	7.2977787	6.2015988	26.0202012	light	Day
dog	8	D03-CHP1	D03-CHP1-SU12	2012-08-04 19:00:00	07:59:00	1	SU	12	2.090031779	119.7500000	2012-08-04 19:00:00	07:59:00	CHP	Chopin Park	1000	6430.0559	6.4300559	6.0838004	17.9480618	light	Day
dog	8	D02-MOP1	D02-MOP1-SU12	2012-07-31 19:00:00	07:12:00	1	SU	12	1.884955592	108.0000000	2012-07-31 19:00:00	07:12:00	MOP	Mozart Park	1000	7297.7787	7.2977787	6.2015988	26.0202012	light	Day
dog	8	D02-SCP1	D02-SCP1-SU11	2011-07-26 19:00:00	07:26:00	1	SU	11	1.946042116	111.5000000	2011-07-26 19:00:00	07:26:00	SCP	Senior Citizen Memorial Park	1000	8577.5641	8.5775641	7.1220588	35.2435117	light	Day
dog	8	D03-CHP1	D03-CHP1-SU11	2011-07-16 19:00:00	07:05:00	1	SU	11	1.854412330	106.2500000	2011-07-16 19:00:00	07:05:00	CHP	Chopin Park	1000	6430.0559	6.4300559	6.0838004	17.9480618	light	Day
dog	8	J01-CLP1	J01-CLP1-SU12	2012-08-07 19:00:00	07:09:00	1	SU	12	1.871865623	107.2500000	2012-08-07 19:00:00	07:09:00	CLP	Clybourn Park	1000	8198.6459	8.1986459	8.7889157	15.0486848	light	Day
dog	8	J01-SKP1	J01-SKP1-SU11	2011-07-13 19:00:00	07:18:00	1	SU	11	1.911135531	109.5000000	2011-07-13 19:00:00	07:18:00	SKP	Skinner Park	1000	10125.3387	10.1253387	9.1187505	26.2599263	light	Day
dog	8	D03-CHP1	D03-CHP1-SU12	2012-08-04 19:00:00	07:43:00	1	SU	12	2.020218609	115.7500000	2012-08-04 19:00:00	07:43:00	CHP	Chopin Park	1000	6430.0559	6.4300559	6.0838004	17.9480618	light	Day
dog	8	D02-MOP1	D02-MOP1-SU12	2012-07-31 19:00:00	07:09:00	2	SU	12	1.871865623	107.2500000	2012-07-31 19:00:00	07:09:00	MOP	Mozart Park	1000	7297.7787	7.2977787	6.2015988	26.0202012	light	Day
dog	8	D03-CHP1	D03-CHP1-SU12	2012-07-25 19:00:00	07:38:00	1	SU	12	1.998401994	114.5000000	2012-07-25 19:00:00	07:38:00	CHP	Chopin Park	1000	6430.0559	6.4300559	6.0838004	17.9480618	light	Day
dog	8	J01-SKP1	J01-SKP1-SU12	2012-08-01 19:00:00	07:47:00	1	SU	12	2.037671902	116.7500000	2012-08-01 19:00:00	07:47:00	SKP	Skinner Park	1000	10125.3387	10.1253387	9.1187505	26.2599263	light	Day
dog	8	D02-SCP1	D02-SCP1-SU12	2012-07-26 19:00:00	07:20:00	1	SU	12	1.919862177	110.0000000	2012-07-26 19:00:00	07:20:00	SCP	Senior Citizen Memorial Park	1000	8577.5641	8.5775641	7.1220588	35.2435117	light	Day
dog	8	J01-SEP1	J01-SEP1-SU12	2012-07-17 19:00:00	07:07:00	1	SU	12	1.863138977	106.7500000	2012-07-17 19:00:00	07:07:00	SEP	Seward Park	1000	19723.7524	19.7237524	21.5476940	32.6108978	light	Day
dog	8	D03-MFP1	D03-MFP1-SU11	2011-07-26 19:00:00	07:14:00	1	SU	11	1.893682238	108.5000000	2011-07-26 19:00:00	07:14:00	MFP	Mayfair Park	1000	14873.9988	14.8739988	14.1841647	26.9399795	light	Day
dog	8	D02-MOP1	D02-MOP1-SU12	2012-07-29 19:00:00	07:20:00	2	SU	12	1.919862177	110.0000000	2012-07-29 19:00:00	07:20:00	MOP	Mozart Park	1000	7297.7787	7.2977787	6.2015988	26.0202012	light	Day
dog	8	D03-CHP1	D03-CHP1-SU11	2011-07-29 19:00:00	07:07:00	1	SU	11	1.863138977	106.7500000	2011-07-29 19:00:00	07:07:00	CHP	Chopin Park	1000	6430.0559	6.4300559	6.0838004	17.9480618	light	Day
dog	8	D02-SCP1	D02-SCP1-SU12	2012-07-19 19:00:00	07:01:00	1	SU	12	1.836959038	105.2500000	2012-07-19 19:00:00	07:01:00	SCP	Senior Citizen Memorial Park	1000	8577.5641	8.5775641	7.1220588	35.2435117	light	Day
dog	8	D03-CHP1	D03-CHP1-SU12	2012-08-04 19:00:00	07:02:00	1	SU	12	1.841322361	105.5000000	2012-08-04 19:00:00	07:02:00	CHP	Chopin Park	1000	6430.0559	6.4300559	6.0838004	17.9480618	light	Day
dog	8	J01-SEP1	J01-SEP1-SU12	2012-07-17 19:00:00	07:07:00	1	SU	12	1.863138977	106.7500000	2012-07-17 19:00:00	07:07:00	SEP	Seward Park	1000	19723.7524	19.7237524	21.5476940	32.6108978	light	Day
dog	8	D03-CHP1	D03-CHP1-SU12	2012-07-12 19:00:00	07:27:00	1	SU	12	1.950405439	111.7500000	2012-07-12 19:00:00	07:27:00	CHP	Chopin Park	1000	6430.0559	6.4300559	6.0838004	17.9480618	light	Day
dog	8	J01-SEP1	J01-SEP1-SU12	2012-07-21 19:00:00	07:06:00	1	SU	12	1.858775653	106.5000000	2012-07-21 19:00:00	07:06:00	SEP	Seward Park	1000	19723.7524	19.7237524	21.5476940	32.6108978	light	Day
dog	8	D03-CHP1	D03-CHP1-SU12	2012-07-28 19:00:00	07:00:00	1	SU	12	1.832595715	105.0000000	2012-07-28 19:00:00	07:00:00	CHP	Chopin Park	1000	6430.0559	6.4300559	6.0838004	17.9480618	light	Day
dog	8	D03-CHP1	D03-CHP1-SU12	2012-08-04 19:00:00	07:34:00	1	SU	12	1.980948701	113.5000000	2012-08-04 19:00:00	07:34:00	CHP	Chopin Park	1000	6430.0559	6.4300559	6.0838004	17.9480618	light	Day
dog	8	D03-CHP1	D03-CHP1-SU12	2012-07-20 19:00:00	07:06:00	1	SU	12	1.858775653	106.5000000	2012-07-20 19:00:00	07:06:00	CHP	Chopin Park	1000	6430.0559	6.4300559	6.0838004	17.9480618	light	Day
dog	8	D02-SCP1	D02-SCP1-SU11	2011-08-01 19:00:00	07:31:00	1	SU	11	1.967858732	112.7500000	2011-08-01 19:00:00	07:31:00	SCP	Senior Citizen Memorial Park	1000	8577.5641	8.5775641	7.1220588	35.2435117	light	Day
dog	8	J01-SKP1	J01-SKP1-SU11	2011-07-26 19:00:00	07:20:00	1	SU	11	1.919862177	110.0000000	2011-07-26 19:00:00	07:20:00	SKP	Skinner Park	1000	10125.3387	10.1253387	9.1187505	26.2599263	light	Day
dog	8	D02-MOP1	D02-MOP1-SU12	2012-08-01 19:00:00	07:42:00	1	SU	12	2.015855286	115.5000000	2012-08-01 19:00:00	07:42:00	MOP	Mozart Park	1000	7297.7787	7.2977787	6.2015988	26.0202012	light	Day
dog	8	D03-CHP1	D03-CHP1-SU12	2012-07-19 19:00:00	07:00:00	1	SU	12	1.832595715	105.0000000	2012-07-19 19:00:00	07:00:00	CHP	Chopin Park	1000	6430.0559	6.4300559	6.0838004	17.9480618	light	Day
dog	8	D02-SCP1	D02-SCP1-SU12	2012-07-17 19:00:00	07:06:00	1	SU	12	1.858775653	106.5000000	2012-07-17 19:00:00	07:06:00	SCP	Senior Citizen Memorial Park	1000	8577.5641	8.5775641	7.1220588	35.2435117	light	Day
dog	8	D02-SCP1	D02-SCP1-SU11	2011-07-31 19:00:00	07:30:00	1	SU	11	1.963495408	112.5000000	2011-07-31 19:00:00	07:30:00	SCP	Senior Citizen Memorial Park	1000	8577.5641	8.5775641	7.1220588	35.2435117	light	Day
dog	8	D03-CHP1	D03-CHP1-SU12	2012-07-12 19:00:00	07:13:00	1	SU	12	1.889318915	108.2500000	2012-07-12 19:00:00	07:13:00	CHP	Chopin Park	1000	6430.0559	6.4300559	6.0838004	17.9480618	light	Day
dog	8	D03-CHP1	D03-CHP1-SU11	2011-08-03 19:00:00	07:01:00	1	SU	11	1.836959038	105.2500000	2011-08-03 19:00:00	07:01:00	CHP	Chopin Park	1000	6430.0559	6.4300559	6.0838004	17.9480618	light	Day
dog	8	D03-CHP1	D03-CHP1-SU12	2012-07-18 19:00:00	07:13:00	1	SU	12	1.889318915	108.2500000	2012-07-18 19:00:00	07:13:00	CHP	Chopin Park	1000	6430.0559	6.4300559	6.0838004	17.9480618	light	Day
dog	8	D03-CHP1	D03-CHP1-SU11	2011-07-26 19:00:00	07:11:00	1	SU	11	1.880592269	107.7500000	2011-07-26 19:00:00	07:11:00	CHP	Chopin Park	1000	6430.0559	6.4300559	6.0838004	17.9480618	light	Day
dog	8	D03-CHP1	D03-CHP1-SU11	2011-07-26 19:00:00	07:19:00	1	SU	11	1.915498854	109.7500000	2011-07-26 19:00:00	07:19:00	CHP	Chopin Park	1000	6430.0559	6.4300559	6.0838004	17.9480618	light	Day
dog	8	D02-MOP1	D02-MOP1-SU12	2012-07-28 19:00:00	07:37:00	1	SU	12	1.994038670	114.2500000	2012-07-28 19:00:00	07:37:00	MOP	Mozart Park	1000	7297.7787	7.2977787	6.2015988	26.0202012	light	Day
dog	8	D03-CHP1	D03-CHP1-SU12	2012-08-07 19:00:00	07:55:00	1	SU	12	2.072578487	118.7500000	2012-08-07 19:00:00	07:55:00	CHP	Chopin Park	1000	6430.0559	6.4300559	6.0838004	17.9480618	light	Day
dog	8	D02-MOP1	D02-MOP1-SU12	2012-07-31 19:00:00	07:09:00	2	SU	12	1.871865623	107.2500000	2012-07-31 19:00:00	07:09:00	MOP	Mozart Park	1000	7297.7787	7.2977787	6.2015988	26.0202012	light	Day
dog	8	S02-BRI1	S02-BRI1-SU12	2012-07-15 19:00:00	07:29:00	1	SU	12	1.959132085	112.2500000	2012-07-15 19:00:00	07:29:00	BRI	Brighton Park	1000	9750.9150	9.7509150	8.7993253	28.1221706	light	Day
dog	8	D02-MOP1	D02-MOP1-SU12	2012-07-27 19:00:00	07:01:00	1	SU	12	1.836959038	105.2500000	2012-07-27 19:00:00	07:01:00	MOP	Mozart Park	1000	7297.7787	7.2977787	6.2015988	26.0202012	light	Day
dog	8	D02-MOP1	D02-MOP1-SU12	2012-08-05 19:00:00	07:55:00	1	SU	12	2.072578487	118.7500000	2012-08-05 19:00:00	07:55:00	MOP	Mozart Park	1000	7297.7787	7.2977787	6.2015988	26.0202012	light	Day
dog	8	D02-SCP1	D02-SCP1-SU11	2011-07-26 19:00:00	07:23:00	1	SU	11	1.932952147	110.7500000	2011-07-26 19:00:00	07:23:00	SCP	Senior Citizen Memorial Park	1000	8577.5641	8.5775641	7.1220588	35.2435117	light	Day
dog	8	D02-SCP1	D02-SCP1-SU11	2011-07-13 19:00:00	07:41:00	1	SU	11	2.011491963	115.2500000	2011-07-13 19:00:00	07:41:00	SCP	Senior Citizen Memorial Park	1000	8577.5641	8.5775641	7.1220588	35.2435117	light	Day
dog	8	D02-SCP1	D02-SCP1-SU11	2011-07-31 19:00:00	07:29:00	1	SU	11	1.959132085	112.2500000	2011-07-31 19:00:00	07:29:00	SCP	Senior Citizen Memorial Park	1000	8577.5641	8.5775641	7.1220588	35.2435117	light	Day
dog	8	D02-MOP1	D02-MOP1-SU12	2012-08-05 19:00:00	07:37:00	1	SU	12	1.994038670	114.2500000	2012-08-05 19:00:00	07:37:00	MOP	Mozart Park	1000	7297.7787	7.2977787	6.2015988	26.0202012	light	Day
dog	8	S03-WAP1	S03-WAP1-SU12	2012-07-10 19:00:00	07:17:00	1	SU	12	1.906772208	109.2500000	2012-07-10 19:00:00	07:17:00	WAP	Walnut Park	1000	16010.1065	16.0101065	15.0238637	34.9107512	light	Day
dog	8	D02-SCP1	D02-SCP1-SU11	2011-07-27 19:00:00	07:32:00	1	SU	11	1.972222055	113.0000000	2011-07-27 19:00:00	07:32:00	SCP	Senior Citizen Memorial Park	1000	8577.5641	8.5775641	7.1220588	35.2435117	light	Day
dog	8	D02-SCP1	D02-SCP1-SU12	2012-07-14 19:00:00	07:17:00	1	SU	12	1.906772208	109.2500000	2012-07-14 19:00:00	07:17:00	SCP	Senior Citizen Memorial Park	1000	8577.5641	8.5775641	7.1220588	35.2435117	light	Day
dog	8	D02-SCP1	D02-SCP1-SU11	2011-07-27 19:00:00	07:33:00	1	SU	11	1.976585378	113.2500000	2011-07-27 19:00:00	07:33:00	SCP	Senior Citizen Memorial Park	1000	8577.5641	8.5775641	7.1220588	35.2435117	light	Day
dog	8	D02-MOP1	D02-MOP1-SU12	2012-07-25 19:00:00	07:11:00	1	SU	12	1.880592269	107.7500000	2012-07-25 19:00:00	07:11:00	MOP	Mozart Park	1000	7297.7787	7.2977787	6.2015988	26.0202012	light	Day
dog	8	D02-MOP1	D02-MOP1-SU12	2012-07-29 19:00:00	07:20:00	2	SU	12	1.919862177	110.0000000	2012-07-29 19:00:00	07:20:00	MOP	Mozart Park	1000	7297.7787	7.2977787	6.2015988	26.0202012	light	Day
dog	8	J01-SKP1	J01-SKP1-SU12	2012-07-29 19:00:00	07:05:00	1	SU	12	1.854412330	106.2500000	2012-07-29 19:00:00	07:05:00	SKP	Skinner Park	1000	10125.3387	10.1253387	9.1187505	26.2599263	light	Day
dog	8	S02-BRI1	S02-BRI1-SU12	2012-08-03 19:00:00	07:14:00	1	SU	12	1.893682238	108.5000000	2012-08-03 19:00:00	07:14:00	BRI	Brighton Park	1000	9750.9150	9.7509150	8.7993253	28.1221706	light	Day
dog	8	D02-SCP1	D02-SCP1-SU11	2011-07-30 19:00:00	07:16:00	1	SU	11	1.902408885	109.0000000	2011-07-30 19:00:00	07:16:00	SCP	Senior Citizen Memorial Park	1000	8577.5641	8.5775641	7.1220588	35.2435117	light	Day
dog	8	D02-MOP1	D02-MOP1-SU12	2012-08-05 19:00:00	07:31:00	1	SU	12	1.967858732	112.7500000	2012-08-05 19:00:00	07:31:00	MOP	Mozart Park	1000	7297.7787	7.2977787	6.2015988	26.0202012	light	Day
dog	8	J01-CLP1	J01-CLP1-SU12	2012-07-10 19:00:00	07:36:00	1	SU	12	1.989675347	114.0000000	2012-07-10 19:00:00	07:36:00	CLP	Clybourn Park	1000	8198.6459	8.1986459	8.7889157	15.0486848	light	Day
dog	8	D02-MOP1	D02-MOP1-SU12	2012-07-28 19:00:00	07:40:00	1	SU	12	2.007128640	115.0000000	2012-07-28 19:00:00	07:40:00	MOP	Mozart Park	1000	7297.7787	7.2977787	6.2015988	26.0202012	light	Day
dog	8	J01-SKP1	J01-SKP1-SU12	2012-07-25 19:00:00	07:18:00	1	SU	12	1.911135531	109.5000000	2012-07-25 19:00:00	07:18:00	SKP	Skinner Park	1000	10125.3387	10.1253387	9.1187505	26.2599263	light	Day
dog	8	J01-SKP1	J01-SKP1-SU12	2012-07-15 19:00:00	07:45:00	1	SU	12	2.028945255	116.2500000	2012-07-15 19:00:00	07:45:00	SKP	Skinner Park	1000	10125.3387	10.1253387	9.1187505	26.2599263	light	Day
dog	8	J01-CLP1	J01-CLP1-SU12	2012-07-10 19:00:00	07:36:00	1	SU	12	1.989675347	114.0000000	2012-07-10 19:00:00	07:36:00	CLP	Clybourn Park	1000	8198.6459	8.1986459	8.7889157	15.0486848	light	Day
dog	8	J01-SKP1	J01-SKP1-SU12	2012-07-25 19:00:00	07:34:00	1	SU	12	1.980948701	113.5000000	2012-07-25 19:00:00	07:34:00	SKP	Skinner Park	1000	10125.3387	10.1253387	9.1187505	26.2599263	light	Day
dog	9	D02-MOP1	D02-MOP1-SU12	2012-07-30 19:00:00	08:45:00	1	SU	12	2.290744643	131.2500000	2012-07-30 19:00:00	08:45:00	MOP	Mozart Park	1000	7297.7787	7.2977787	6.2015988	26.0202012	light	Day
dog	9	D03-CHP1	D03-CHP1-SU11	2011-07-16 19:00:00	08:48:00	2	SU	11	2.303834613	132.0000000	2011-07-16 19:00:00	08:48:00	CHP	Chopin Park	1000	6430.0559	6.4300559	6.0838004	17.9480618	light	Day
dog	9	D03-CHP1	D03-CHP1-SU12	2012-07-14 19:00:00	08:54:00	1	SU	12	2.330014551	133.5000000	2012-07-14 19:00:00	08:54:00	CHP	Chopin Park	1000	6430.0559	6.4300559	6.0838004	17.9480618	light	Day
dog	9	D03-CHP1	D03-CHP1-SU11	2011-07-16 19:00:00	08:23:00	2	SU	11	2.194751534	125.7500000	2011-07-16 19:00:00	08:23:00	CHP	Chopin Park	1000	6430.0559	6.4300559	6.0838004	17.9480618	light	Day
dog	9	D03-CHP1	D03-CHP1-SU12	2012-07-15 19:00:00	08:02:00	1	SU	12	2.103121749	120.5000000	2012-07-15 19:00:00	08:02:00	CHP	Chopin Park	1000	6430.0559	6.4300559	6.0838004	17.9480618	light	Day
dog	9	D02-MOP1	D02-MOP1-SU12	2012-07-27 19:00:00	08:32:00	1	SU	12	2.234021443	128.0000000	2012-07-27 19:00:00	08:32:00	MOP	Mozart Park	1000	7297.7787	7.2977787	6.2015988	26.0202012	light	Day
dog	9	D02-SCP1	D02-SCP1-SU11	2011-07-28 19:00:00	08:22:00	1	SU	11	2.190388211	125.5000000	2011-07-28 19:00:00	08:22:00	SCP	Senior Citizen Memorial Park	1000	8577.5641	8.5775641	7.1220588	35.2435117	light	Day
dog	9	J01-SEP1	J01-SEP1-SU12	2012-08-01 19:00:00	08:47:00	1	SU	12	2.299471290	131.7500000	2012-08-01 19:00:00	08:47:00	SEP	Seward Park	1000	19723.7524	19.7237524	21.5476940	32.6108978	light	Day
dog	9	D02-MOP1	D02-MOP1-SU12	2012-08-06 19:00:00	08:39:00	1	SU	12	2.264564704	129.7500000	2012-08-06 19:00:00	08:39:00	MOP	Mozart Park	1000	7297.7787	7.2977787	6.2015988	26.0202012	light	Day
dog	9	D03-CHP1	D03-CHP1-SU12	2012-08-01 19:00:00	08:09:00	1	SU	12	2.133665011	122.2500000	2012-08-01 19:00:00	08:09:00	CHP	Chopin Park	1000	6430.0559	6.4300559	6.0838004	17.9480618	light	Day
dog	9	D02-SCP1	D02-SCP1-SU11	2011-07-20 19:00:00	08:18:00	1	SU	11	2.172934919	124.5000000	2011-07-20 19:00:00	08:18:00	SCP	Senior Citizen Memorial Park	1000	8577.5641	8.5775641	7.1220588	35.2435117	light	Day
dog	9	S02-BRI1	S02-BRI1-SU12	2012-07-10 19:00:00	08:34:00	2	SU	12	2.242748089	128.5000000	2012-07-10 19:00:00	08:34:00	BRI	Brighton Park	1000	9750.9150	9.7509150	8.7993253	28.1221706	light	Day
dog	9	D02-SCP1	D02-SCP1-SU11	2011-08-04 19:00:00	08:55:00	1	SU	11	2.334377875	133.7500000	2011-08-04 19:00:00	08:55:00	SCP	Senior Citizen Memorial Park	1000	8577.5641	8.5775641	7.1220588	35.2435117	light	Day
dog	9	J01-SKP1	J01-SKP1-SU11	2011-07-16 19:00:00	08:56:00	1	SU	11	2.338741198	134.0000000	2011-07-16 19:00:00	08:56:00	SKP	Skinner Park	1000	10125.3387	10.1253387	9.1187505	26.2599263	light	Day
dog	9	D02-SCP1	D02-SCP1-SU12	2012-07-26 19:00:00	08:08:00	1	SU	12	2.129301687	122.0000000	2012-07-26 19:00:00	08:08:00	SCP	Senior Citizen Memorial Park	1000	8577.5641	8.5775641	7.1220588	35.2435117	light	Day
dog	9	J01-CLP1	J01-CLP1-SU12	2012-08-04 19:00:00	08:52:00	1	SU	12	2.321287905	133.0000000	2012-08-04 19:00:00	08:52:00	CLP	Clybourn Park	1000	8198.6459	8.1986459	8.7889157	15.0486848	light	Day
dog	9	D02-SCP1	D02-SCP1-SU12	2012-08-01 19:00:00	08:38:00	1	SU	12	2.260201381	129.5000000	2012-08-01 19:00:00	08:38:00	SCP	Senior Citizen Memorial Park	1000	8577.5641	8.5775641	7.1220588	35.2435117	light	Day
dog	9	D03-CHP1	D03-CHP1-SU11	2011-07-26 19:00:00	08:42:00	1	SU	11	2.277654674	130.5000000	2011-07-26 19:00:00	08:42:00	CHP	Chopin Park	1000	6430.0559	6.4300559	6.0838004	17.9480618	light	Day
dog	9	D02-SCP1	D02-SCP1-SU11	2011-07-29 19:00:00	08:22:00	1	SU	11	2.190388211	125.5000000	2011-07-29 19:00:00	08:22:00	SCP	Senior Citizen Memorial Park	1000	8577.5641	8.5775641	7.1220588	35.2435117	light	Day
dog	9	D02-MOP1	D02-MOP1-SU12	2012-08-05 19:00:00	08:18:00	1	SU	12	2.172934919	124.5000000	2012-08-05 19:00:00	08:18:00	MOP	Mozart Park	1000	7297.7787	7.2977787	6.2015988	26.0202012	light	Day
dog	9	D02-SCP1	D02-SCP1-SU11	2011-07-29 19:00:00	08:22:00	1	SU	11	2.190388211	125.5000000	2011-07-29 19:00:00	08:22:00	SCP	Senior Citizen Memorial Park	1000	8577.5641	8.5775641	7.1220588	35.2435117	light	Day
dog	9	S02-BRI1	S02-BRI1-SU11	2011-07-14 19:00:00	08:54:00	1	SU	11	2.330014551	133.5000000	2011-07-14 19:00:00	08:54:00	BRI	Brighton Park	1000	9750.9150	9.7509150	8.7993253	28.1221706	light	Day
dog	9	D02-SCP1	D02-SCP1-SU12	2012-08-05 19:00:00	08:42:00	1	SU	12	2.277654674	130.5000000	2012-08-05 19:00:00	08:42:00	SCP	Senior Citizen Memorial Park	1000	8577.5641	8.5775641	7.1220588	35.2435117	light	Day
dog	9	J01-CLP1	J01-CLP1-SU12	2012-08-04 19:00:00	08:54:00	1	SU	12	2.330014551	133.5000000	2012-08-04 19:00:00	08:54:00	CLP	Clybourn Park	1000	8198.6459	8.1986459	8.7889157	15.0486848	light	Day
dog	9	J01-CLP1	J01-CLP1-SU12	2012-07-14 19:00:00	08:05:00	1	SU	12	2.116211718	121.2500000	2012-07-14 19:00:00	08:05:00	CLP	Clybourn Park	1000	8198.6459	8.1986459	8.7889157	15.0486848	light	Day
dog	9	D03-CHP1	D03-CHP1-SU11	2011-07-13 19:00:00	08:28:00	1	SU	11	2.216568150	127.0000000	2011-07-13 19:00:00	08:28:00	CHP	Chopin Park	1000	6430.0559	6.4300559	6.0838004	17.9480618	light	Day
dog	9	J01-CLP1	J01-CLP1-SU12	2012-08-04 19:00:00	08:56:00	1	SU	12	2.338741198	134.0000000	2012-08-04 19:00:00	08:56:00	CLP	Clybourn Park	1000	8198.6459	8.1986459	8.7889157	15.0486848	light	Day
dog	9	D02-MOP1	D02-MOP1-SU12	2012-08-04 19:00:00	08:31:00	1	SU	12	2.229658119	127.7500000	2012-08-04 19:00:00	08:31:00	MOP	Mozart Park	1000	7297.7787	7.2977787	6.2015988	26.0202012	light	Day
dog	9	D02-MOP1	D02-MOP1-SU12	2012-07-27 19:00:00	08:34:00	1	SU	12	2.242748089	128.5000000	2012-07-27 19:00:00	08:34:00	MOP	Mozart Park	1000	7297.7787	7.2977787	6.2015988	26.0202012	light	Day
dog	9	D02-SCP1	D02-SCP1-SU12	2012-07-24 19:00:00	08:42:00	1	SU	12	2.277654674	130.5000000	2012-07-24 19:00:00	08:42:00	SCP	Senior Citizen Memorial Park	1000	8577.5641	8.5775641	7.1220588	35.2435117	light	Day
dog	9	J01-CLP1	J01-CLP1-SU12	2012-08-04 19:00:00	08:48:00	1	SU	12	2.303834613	132.0000000	2012-08-04 19:00:00	08:48:00	CLP	Clybourn Park	1000	8198.6459	8.1986459	8.7889157	15.0486848	light	Day
dog	9	J01-SKP1	J01-SKP1-SU12	2012-08-07 19:00:00	08:30:00	1	SU	12	2.225294796	127.5000000	2012-08-07 19:00:00	08:30:00	SKP	Skinner Park	1000	10125.3387	10.1253387	9.1187505	26.2599263	light	Day
dog	9	J01-SKP1	J01-SKP1-SU12	2012-07-11 19:00:00	08:09:00	1	SU	12	2.133665011	122.2500000	2012-07-11 19:00:00	08:09:00	SKP	Skinner Park	1000	10125.3387	10.1253387	9.1187505	26.2599263	light	Day
dog	9	D02-MOP1	D02-MOP1-SU12	2012-07-31 19:00:00	08:57:00	1	SU	12	2.343104521	134.2500000	2012-07-31 19:00:00	08:57:00	MOP	Mozart Park	1000	7297.7787	7.2977787	6.2015988	26.0202012	light	Day
dog	9	D03-CHP1	D03-CHP1-SU11	2011-07-16 19:00:00	08:48:00	2	SU	11	2.303834613	132.0000000	2011-07-16 19:00:00	08:48:00	CHP	Chopin Park	1000	6430.0559	6.4300559	6.0838004	17.9480618	light	Day
dog	9	S02-BRI1	S02-BRI1-SU12	2012-07-10 19:00:00	08:34:00	2	SU	12	2.242748089	128.5000000	2012-07-10 19:00:00	08:34:00	BRI	Brighton Park	1000	9750.9150	9.7509150	8.7993253	28.1221706	light	Day
dog	9	D03-CHP1	D03-CHP1-SU11	2011-08-09 19:00:00	08:48:00	1	SU	11	2.303834613	132.0000000	2011-08-09 19:00:00	08:48:00	CHP	Chopin Park	1000	6430.0559	6.4300559	6.0838004	17.9480618	light	Day
dog	9	D02-MOP1	D02-MOP1-SU12	2012-08-06 19:00:00	08:20:00	1	SU	12	2.181661565	125.0000000	2012-08-06 19:00:00	08:20:00	MOP	Mozart Park	1000	7297.7787	7.2977787	6.2015988	26.0202012	light	Day
dog	9	D02-MOP1	D02-MOP1-SU12	2012-07-25 19:00:00	09:00:00	2	SU	12	2.356194490	135.0000000	2012-07-25 19:00:00	09:00:00	MOP	Mozart Park	1000	7297.7787	7.2977787	6.2015988	26.0202012	light	Day
dog	9	D03-CHP1	D03-CHP1-SU12	2012-07-29 19:00:00	08:19:00	1	SU	12	2.177298242	124.7500000	2012-07-29 19:00:00	08:19:00	CHP	Chopin Park	1000	6430.0559	6.4300559	6.0838004	17.9480618	light	Day
dog	9	D02-SCP1	D02-SCP1-SU12	2012-07-24 19:00:00	08:00:00	1	SU	12	2.094395102	120.0000000	2012-07-24 19:00:00	08:00:00	SCP	Senior Citizen Memorial Park	1000	8577.5641	8.5775641	7.1220588	35.2435117	light	Day
dog	9	D02-SCP1	D02-SCP1-SU11	2011-08-04 19:00:00	08:50:00	1	SU	11	2.312561259	132.5000000	2011-08-04 19:00:00	08:50:00	SCP	Senior Citizen Memorial Park	1000	8577.5641	8.5775641	7.1220588	35.2435117	light	Day
dog	9	J01-CLP1	J01-CLP1-SU12	2012-08-04 19:00:00	08:50:00	1	SU	12	2.312561259	132.5000000	2012-08-04 19:00:00	08:50:00	CLP	Clybourn Park	1000	8198.6459	8.1986459	8.7889157	15.0486848	light	Day
dog	9	J01-CLP1	J01-CLP1-SU12	2012-08-04 19:00:00	08:55:00	1	SU	12	2.334377875	133.7500000	2012-08-04 19:00:00	08:55:00	CLP	Clybourn Park	1000	8198.6459	8.1986459	8.7889157	15.0486848	light	Day
dog	9	D02-SCP1	D02-SCP1-SU11	2011-07-28 19:00:00	08:34:00	1	SU	11	2.242748089	128.5000000	2011-07-28 19:00:00	08:34:00	SCP	Senior Citizen Memorial Park	1000	8577.5641	8.5775641	7.1220588	35.2435117	light	Day
dog	9	D03-CHP1	D03-CHP1-SU11	2011-07-13 19:00:00	08:54:00	1	SU	11	2.330014551	133.5000000	2011-07-13 19:00:00	08:54:00	CHP	Chopin Park	1000	6430.0559	6.4300559	6.0838004	17.9480618	light	Day
dog	9	D03-CHP1	D03-CHP1-SU12	2012-07-14 19:00:00	08:54:00	1	SU	12	2.330014551	133.5000000	2012-07-14 19:00:00	08:54:00	CHP	Chopin Park	1000	6430.0559	6.4300559	6.0838004	17.9480618	light	Day
dog	9	D03-CHP1	D03-CHP1-SU11	2011-08-08 19:00:00	08:17:00	1	SU	11	2.168571596	124.2500000	2011-08-08 19:00:00	08:17:00	CHP	Chopin Park	1000	6430.0559	6.4300559	6.0838004	17.9480618	light	Day
dog	9	D02-MOP1	D02-MOP1-SU12	2012-08-05 19:00:00	08:06:00	1	SU	12	2.120575041	121.5000000	2012-08-05 19:00:00	08:06:00	MOP	Mozart Park	1000	7297.7787	7.2977787	6.2015988	26.0202012	light	Day
dog	9	J01-CLP1	J01-CLP1-SU12	2012-08-04 19:00:00	08:53:00	1	SU	12	2.325651228	133.2500000	2012-08-04 19:00:00	08:53:00	CLP	Clybourn Park	1000	8198.6459	8.1986459	8.7889157	15.0486848	light	Day
dog	9	J01-CLP1	J01-CLP1-SU12	2012-08-04 19:00:00	08:47:00	1	SU	12	2.299471290	131.7500000	2012-08-04 19:00:00	08:47:00	CLP	Clybourn Park	1000	8198.6459	8.1986459	8.7889157	15.0486848	light	Day
dog	9	J01-SKP1	J01-SKP1-SU12	2012-08-07 19:00:00	08:30:00	1	SU	12	2.225294796	127.5000000	2012-08-07 19:00:00	08:30:00	SKP	Skinner Park	1000	10125.3387	10.1253387	9.1187505	26.2599263	light	Day
dog	9	J01-CLP1	J01-CLP1-SU12	2012-08-04 19:00:00	08:45:00	1	SU	12	2.290744643	131.2500000	2012-08-04 19:00:00	08:45:00	CLP	Clybourn Park	1000	8198.6459	8.1986459	8.7889157	15.0486848	light	Day
dog	9	D02-MOP1	D02-MOP1-SU12	2012-08-06 19:00:00	08:14:00	1	SU	12	2.155481626	123.5000000	2012-08-06 19:00:00	08:14:00	MOP	Mozart Park	1000	7297.7787	7.2977787	6.2015988	26.0202012	light	Day
dog	9	S02-BRI1	S02-BRI1-SU12	2012-07-18 19:00:00	08:46:00	1	SU	12	2.295107966	131.5000000	2012-07-18 19:00:00	08:46:00	BRI	Brighton Park	1000	9750.9150	9.7509150	8.7993253	28.1221706	light	Day
dog	9	S02-BRI1	S02-BRI1-SU11	2011-07-25 19:00:00	08:29:00	1	SU	11	2.220931473	127.2500000	2011-07-25 19:00:00	08:29:00	BRI	Brighton Park	1000	9750.9150	9.7509150	8.7993253	28.1221706	light	Day
dog	9	D03-CHP1	D03-CHP1-SU12	2012-07-14 19:00:00	08:48:00	1	SU	12	2.303834613	132.0000000	2012-07-14 19:00:00	08:48:00	CHP	Chopin Park	1000	6430.0559	6.4300559	6.0838004	17.9480618	light	Day
dog	9	D03-CHP1	D03-CHP1-SU12	2012-07-18 19:00:00	08:06:00	1	SU	12	2.120575041	121.5000000	2012-07-18 19:00:00	08:06:00	CHP	Chopin Park	1000	6430.0559	6.4300559	6.0838004	17.9480618	light	Day
dog	9	D02-MOP1	D02-MOP1-SU12	2012-08-05 19:00:00	08:11:00	1	SU	12	2.142391657	122.7500000	2012-08-05 19:00:00	08:11:00	MOP	Mozart Park	1000	7297.7787	7.2977787	6.2015988	26.0202012	light	Day
dog	9	D02-MOP1	D02-MOP1-SU12	2012-08-06 19:00:00	08:05:00	1	SU	12	2.116211718	121.2500000	2012-08-06 19:00:00	08:05:00	MOP	Mozart Park	1000	7297.7787	7.2977787	6.2015988	26.0202012	light	Day
dog	9	D02-SCP1	D02-SCP1-SU11	2011-07-13 19:00:00	08:57:00	1	SU	11	2.343104521	134.2500000	2011-07-13 19:00:00	08:57:00	SCP	Senior Citizen Memorial Park	1000	8577.5641	8.5775641	7.1220588	35.2435117	light	Day
dog	9	D03-CHP1	D03-CHP1-SU11	2011-07-14 19:00:00	08:34:00	1	SU	11	2.242748089	128.5000000	2011-07-14 19:00:00	08:34:00	CHP	Chopin Park	1000	6430.0559	6.4300559	6.0838004	17.9480618	light	Day
dog	9	S02-BRI1	S02-BRI1-SU12	2012-07-31 19:00:00	08:26:00	1	SU	12	2.207841504	126.5000000	2012-07-31 19:00:00	08:26:00	BRI	Brighton Park	1000	9750.9150	9.7509150	8.7993253	28.1221706	light	Day
dog	9	D03-MFP1	D03-MFP1-SU11	2011-07-26 19:00:00	08:29:00	1	SU	11	2.220931473	127.2500000	2011-07-26 19:00:00	08:29:00	MFP	Mayfair Park	1000	14873.9988	14.8739988	14.1841647	26.9399795	light	Day
dog	9	D03-CHP1	D03-CHP1-SU11	2011-08-08 19:00:00	08:39:00	1	SU	11	2.264564704	129.7500000	2011-08-08 19:00:00	08:39:00	CHP	Chopin Park	1000	6430.0559	6.4300559	6.0838004	17.9480618	light	Day
dog	9	D02-SCP1	D02-SCP1-SU11	2011-07-28 19:00:00	08:25:00	1	SU	11	2.203478181	126.2500000	2011-07-28 19:00:00	08:25:00	SCP	Senior Citizen Memorial Park	1000	8577.5641	8.5775641	7.1220588	35.2435117	light	Day
dog	9	D03-CHP1	D03-CHP1-SU12	2012-07-30 19:00:00	08:05:00	1	SU	12	2.116211718	121.2500000	2012-07-30 19:00:00	08:05:00	CHP	Chopin Park	1000	6430.0559	6.4300559	6.0838004	17.9480618	light	Day
dog	9	D02-SCP1	D02-SCP1-SU12	2012-07-19 19:00:00	08:40:00	1	SU	12	2.268928028	130.0000000	2012-07-19 19:00:00	08:40:00	SCP	Senior Citizen Memorial Park	1000	8577.5641	8.5775641	7.1220588	35.2435117	light	Day
dog	9	D02-MOP1	D02-MOP1-SU12	2012-08-07 19:00:00	08:44:00	1	SU	12	2.286381320	131.0000000	2012-08-07 19:00:00	08:44:00	MOP	Mozart Park	1000	7297.7787	7.2977787	6.2015988	26.0202012	light	Day
dog	9	D02-SCP1	D02-SCP1-SU11	2011-08-04 19:00:00	08:48:00	1	SU	11	2.303834613	132.0000000	2011-08-04 19:00:00	08:48:00	SCP	Senior Citizen Memorial Park	1000	8577.5641	8.5775641	7.1220588	35.2435117	light	Day
dog	9	D03-MFP1	D03-MFP1-SU12	2012-07-16 19:00:00	08:53:00	2	SU	12	2.325651228	133.2500000	2012-07-16 19:00:00	08:53:00	MFP	Mayfair Park	1000	14873.9988	14.8739988	14.1841647	26.9399795	light	Day
dog	9	S02-BRI1	S02-BRI1-SU12	2012-07-30 19:00:00	08:13:00	1	SU	12	2.151118303	123.2500000	2012-07-30 19:00:00	08:13:00	BRI	Brighton Park	1000	9750.9150	9.7509150	8.7993253	28.1221706	light	Day
dog	9	D02-SCP1	D02-SCP1-SU12	2012-07-12 19:00:00	08:55:00	1	SU	12	2.334377875	133.7500000	2012-07-12 19:00:00	08:55:00	SCP	Senior Citizen Memorial Park	1000	8577.5641	8.5775641	7.1220588	35.2435117	light	Day
dog	9	S02-BRI1	S02-BRI1-SU11	2011-08-11 19:00:00	08:33:00	1	SU	11	2.238384766	128.2500000	2011-08-11 19:00:00	08:33:00	BRI	Brighton Park	1000	9750.9150	9.7509150	8.7993253	28.1221706	light	Day
dog	9	J01-SEP1	J01-SEP1-SU12	2012-08-01 19:00:00	08:48:00	1	SU	12	2.303834613	132.0000000	2012-08-01 19:00:00	08:48:00	SEP	Seward Park	1000	19723.7524	19.7237524	21.5476940	32.6108978	light	Day
dog	9	S02-BRI1	S02-BRI1-SU12	2012-07-10 19:00:00	08:35:00	1	SU	12	2.247111412	128.7500000	2012-07-10 19:00:00	08:35:00	BRI	Brighton Park	1000	9750.9150	9.7509150	8.7993253	28.1221706	light	Day
dog	9	D03-CHP1	D03-CHP1-SU12	2012-07-16 19:00:00	08:40:00	1	SU	12	2.268928028	130.0000000	2012-07-16 19:00:00	08:40:00	CHP	Chopin Park	1000	6430.0559	6.4300559	6.0838004	17.9480618	light	Day
dog	9	D02-SCP1	D02-SCP1-SU11	2011-07-21 19:00:00	08:33:00	1	SU	11	2.238384766	128.2500000	2011-07-21 19:00:00	08:33:00	SCP	Senior Citizen Memorial Park	1000	8577.5641	8.5775641	7.1220588	35.2435117	light	Day
dog	9	S02-BRI1	S02-BRI1-SU12	2012-07-21 19:00:00	08:40:00	1	SU	12	2.268928028	130.0000000	2012-07-21 19:00:00	08:40:00	BRI	Brighton Park	1000	9750.9150	9.7509150	8.7993253	28.1221706	light	Day
dog	9	D03-CHP1	D03-CHP1-SU12	2012-08-06 19:00:00	08:05:00	1	SU	12	2.116211718	121.2500000	2012-08-06 19:00:00	08:05:00	CHP	Chopin Park	1000	6430.0559	6.4300559	6.0838004	17.9480618	light	Day
dog	9	D03-CHP1	D03-CHP1-SU11	2011-07-21 19:00:00	08:37:00	1	SU	11	2.255838058	129.2500000	2011-07-21 19:00:00	08:37:00	CHP	Chopin Park	1000	6430.0559	6.4300559	6.0838004	17.9480618	light	Day
dog	9	D02-SCP1	D02-SCP1-SU12	2012-07-17 19:00:00	08:20:00	1	SU	12	2.181661565	125.0000000	2012-07-17 19:00:00	08:20:00	SCP	Senior Citizen Memorial Park	1000	8577.5641	8.5775641	7.1220588	35.2435117	light	Day
dog	9	D02-SCP1	D02-SCP1-SU11	2011-07-28 19:00:00	08:36:00	1	SU	11	2.251474735	129.0000000	2011-07-28 19:00:00	08:36:00	SCP	Senior Citizen Memorial Park	1000	8577.5641	8.5775641	7.1220588	35.2435117	light	Day
dog	9	D03-CHP1	D03-CHP1-SU12	2012-08-01 19:00:00	08:09:00	1	SU	12	2.133665011	122.2500000	2012-08-01 19:00:00	08:09:00	CHP	Chopin Park	1000	6430.0559	6.4300559	6.0838004	17.9480618	light	Day
dog	9	D02-MOP1	D02-MOP1-SU12	2012-08-04 19:00:00	08:24:00	1	SU	12	2.199114858	126.0000000	2012-08-04 19:00:00	08:24:00	MOP	Mozart Park	1000	7297.7787	7.2977787	6.2015988	26.0202012	light	Day
dog	9	D03-MFP1	D03-MFP1-SU12	2012-07-16 19:00:00	08:53:00	2	SU	12	2.325651228	133.2500000	2012-07-16 19:00:00	08:53:00	MFP	Mayfair Park	1000	14873.9988	14.8739988	14.1841647	26.9399795	light	Day
dog	9	S02-BRI1	S02-BRI1-SU12	2012-07-12 19:00:00	08:50:00	1	SU	12	2.312561259	132.5000000	2012-07-12 19:00:00	08:50:00	BRI	Brighton Park	1000	9750.9150	9.7509150	8.7993253	28.1221706	light	Day
dog	9	D03-CHP1	D03-CHP1-SU11	2011-07-16 19:00:00	08:23:00	2	SU	11	2.194751534	125.7500000	2011-07-16 19:00:00	08:23:00	CHP	Chopin Park	1000	6430.0559	6.4300559	6.0838004	17.9480618	light	Day
dog	9	D02-MOP1	D02-MOP1-SU12	2012-07-27 19:00:00	08:37:00	1	SU	12	2.255838058	129.2500000	2012-07-27 19:00:00	08:37:00	MOP	Mozart Park	1000	7297.7787	7.2977787	6.2015988	26.0202012	light	Day
dog	9	D02-SCP1	D02-SCP1-SU11	2011-08-04 19:00:00	08:49:00	1	SU	11	2.308197936	132.2500000	2011-08-04 19:00:00	08:49:00	SCP	Senior Citizen Memorial Park	1000	8577.5641	8.5775641	7.1220588	35.2435117	light	Day
dog	9	J01-CLP1	J01-CLP1-SU12	2012-08-04 19:00:00	08:23:00	1	SU	12	2.194751534	125.7500000	2012-08-04 19:00:00	08:23:00	CLP	Clybourn Park	1000	8198.6459	8.1986459	8.7889157	15.0486848	light	Day
dog	9	D02-MOP1	D02-MOP1-SU12	2012-07-25 19:00:00	09:00:00	2	SU	12	2.356194490	135.0000000	2012-07-25 19:00:00	09:00:00	MOP	Mozart Park	1000	7297.7787	7.2977787	6.2015988	26.0202012	light	Day
dog	9	D03-CHP1	D03-CHP1-SU11	2011-07-29 19:00:00	08:46:00	1	SU	11	2.295107966	131.5000000	2011-07-29 19:00:00	08:46:00	CHP	Chopin Park	1000	6430.0559	6.4300559	6.0838004	17.9480618	light	Day
dog	9	D03-CHP1	D03-CHP1-SU11	2011-07-13 19:00:00	08:29:00	1	SU	11	2.220931473	127.2500000	2011-07-13 19:00:00	08:29:00	CHP	Chopin Park	1000	6430.0559	6.4300559	6.0838004	17.9480618	light	Day
dog	9	S02-BRI1	S02-BRI1-SU11	2011-07-26 19:00:00	08:39:00	1	SU	11	2.264564704	129.7500000	2011-07-26 19:00:00	08:39:00	BRI	Brighton Park	1000	9750.9150	9.7509150	8.7993253	28.1221706	light	Day
dog	9	D02-SCP1	D02-SCP1-SU11	2011-07-21 19:00:00	08:59:00	1	SU	11	2.351831167	134.7500000	2011-07-21 19:00:00	08:59:00	SCP	Senior Citizen Memorial Park	1000	8577.5641	8.5775641	7.1220588	35.2435117	light	Day
dog	9	D02-SCP1	D02-SCP1-SU11	2011-08-04 19:00:00	08:25:00	1	SU	11	2.203478181	126.2500000	2011-08-04 19:00:00	08:25:00	SCP	Senior Citizen Memorial Park	1000	8577.5641	8.5775641	7.1220588	35.2435117	light	Day
dog	9	J01-SKP1	J01-SKP1-SU12	2012-08-02 19:00:00	08:25:00	1	SU	12	2.203478181	126.2500000	2012-08-02 19:00:00	08:25:00	SKP	Skinner Park	1000	10125.3387	10.1253387	9.1187505	26.2599263	light	Day
dog	9	D03-CHP1	D03-CHP1-SU11	2011-07-13 19:00:00	08:30:00	1	SU	11	2.225294796	127.5000000	2011-07-13 19:00:00	08:30:00	CHP	Chopin Park	1000	6430.0559	6.4300559	6.0838004	17.9480618	light	Day
dog	9	S02-BRI1	S02-BRI1-SU12	2012-07-10 19:00:00	08:35:00	1	SU	12	2.247111412	128.7500000	2012-07-10 19:00:00	08:35:00	BRI	Brighton Park	1000	9750.9150	9.7509150	8.7993253	28.1221706	light	Day
dog	9	J01-CLP1	J01-CLP1-SU12	2012-07-14 19:00:00	08:04:00	1	SU	12	2.111848395	121.0000000	2012-07-14 19:00:00	08:04:00	CLP	Clybourn Park	1000	8198.6459	8.1986459	8.7889157	15.0486848	light	Day
dog	9	D02-SCP1	D02-SCP1-SU12	2012-08-02 19:00:00	08:30:00	1	SU	12	2.225294796	127.5000000	2012-08-02 19:00:00	08:30:00	SCP	Senior Citizen Memorial Park	1000	8577.5641	8.5775641	7.1220588	35.2435117	light	Day
dog	9	J01-CLP1	J01-CLP1-SU12	2012-08-04 19:00:00	08:57:00	1	SU	12	2.343104521	134.2500000	2012-08-04 19:00:00	08:57:00	CLP	Clybourn Park	1000	8198.6459	8.1986459	8.7889157	15.0486848	light	Day
dog	9	D02-SCP1	D02-SCP1-SU11	2011-08-04 19:00:00	08:49:00	1	SU	11	2.308197936	132.2500000	2011-08-04 19:00:00	08:49:00	SCP	Senior Citizen Memorial Park	1000	8577.5641	8.5775641	7.1220588	35.2435117	light	Day
dog	9	D02-SCP1	D02-SCP1-SU12	2012-07-16 19:00:00	08:09:00	1	SU	12	2.133665011	122.2500000	2012-07-16 19:00:00	08:09:00	SCP	Senior Citizen Memorial Park	1000	8577.5641	8.5775641	7.1220588	35.2435117	light	Day
dog	10	D03-CHP1	D03-CHP1-SU11	2011-07-19 19:00:00	09:22:00	1	SU	11	2.452187599	140.5000000	2011-07-19 19:00:00	09:22:00	CHP	Chopin Park	1000	6430.0559	6.4300559	6.0838004	17.9480618	light	Day
dog	10	D03-CHP1	D03-CHP1-SU11	2011-07-26 19:00:00	09:07:00	2	SU	11	2.386737752	136.7500000	2011-07-26 19:00:00	09:07:00	CHP	Chopin Park	1000	6430.0559	6.4300559	6.0838004	17.9480618	light	Day
dog	10	D03-MFP1	D03-MFP1-SU11	2011-07-26 19:00:00	09:10:00	3	SU	11	2.399827721	137.5000000	2011-07-26 19:00:00	09:10:00	MFP	Mayfair Park	1000	14873.9988	14.8739988	14.1841647	26.9399795	light	Day
dog	10	D02-SCP1	D02-SCP1-SU12	2012-08-03 19:00:00	09:07:00	1	SU	12	2.386737752	136.7500000	2012-08-03 19:00:00	09:07:00	SCP	Senior Citizen Memorial Park	1000	8577.5641	8.5775641	7.1220588	35.2435117	light	Day
dog	10	J01-SKP1	J01-SKP1-SU12	2012-07-28 19:00:00	09:30:00	1	SU	12	2.487094184	142.5000000	2012-07-28 19:00:00	09:30:00	SKP	Skinner Park	1000	10125.3387	10.1253387	9.1187505	26.2599263	light	Day
dog	10	J01-SKP1	J01-SKP1-SU12	2012-08-01 19:00:00	09:11:00	1	SU	12	2.404191045	137.7500000	2012-08-01 19:00:00	09:11:00	SKP	Skinner Park	1000	10125.3387	10.1253387	9.1187505	26.2599263	light	Day
dog	10	D02-MOP1	D02-MOP1-SU12	2012-08-01 19:00:00	09:32:00	1	SU	12	2.495820830	143.0000000	2012-08-01 19:00:00	09:32:00	MOP	Mozart Park	1000	7297.7787	7.2977787	6.2015988	26.0202012	light	Day
dog	10	D03-MFP1	D03-MFP1-SU11	2011-07-26 19:00:00	09:29:00	2	SU	11	2.482730861	142.2500000	2011-07-26 19:00:00	09:29:00	MFP	Mayfair Park	1000	14873.9988	14.8739988	14.1841647	26.9399795	light	Day
dog	10	D03-CHP1	D03-CHP1-SU12	2012-07-14 19:00:00	09:03:00	1	SU	12	2.369284460	135.7500000	2012-07-14 19:00:00	09:03:00	CHP	Chopin Park	1000	6430.0559	6.4300559	6.0838004	17.9480618	light	Day
dog	10	J01-SKP1	J01-SKP1-SU12	2012-07-19 19:00:00	09:42:00	1	SU	12	2.539454062	145.5000000	2012-07-19 19:00:00	09:42:00	SKP	Skinner Park	1000	10125.3387	10.1253387	9.1187505	26.2599263	light	Day
dog	10	D02-SCP1	D02-SCP1-SU11	2011-07-17 19:00:00	09:30:00	1	SU	11	2.487094184	142.5000000	2011-07-17 19:00:00	09:30:00	SCP	Senior Citizen Memorial Park	1000	8577.5641	8.5775641	7.1220588	35.2435117	light	Day
dog	10	D02-MOP1	D02-MOP1-SU12	2012-08-04 19:00:00	09:10:00	1	SU	12	2.399827721	137.5000000	2012-08-04 19:00:00	09:10:00	MOP	Mozart Park	1000	7297.7787	7.2977787	6.2015988	26.0202012	light	Day
dog	10	D02-SCP1	D02-SCP1-SU11	2011-07-12 19:00:00	09:41:00	1	SU	11	2.535090739	145.2500000	2011-07-12 19:00:00	09:41:00	SCP	Senior Citizen Memorial Park	1000	8577.5641	8.5775641	7.1220588	35.2435117	light	Day
dog	10	D02-MOP1	D02-MOP1-SU12	2012-08-04 19:00:00	09:36:00	1	SU	12	2.513274123	144.0000000	2012-08-04 19:00:00	09:36:00	MOP	Mozart Park	1000	7297.7787	7.2977787	6.2015988	26.0202012	light	Day
dog	10	D03-MFP1	D03-MFP1-SU11	2011-07-26 19:00:00	09:10:00	3	SU	11	2.399827721	137.5000000	2011-07-26 19:00:00	09:10:00	MFP	Mayfair Park	1000	14873.9988	14.8739988	14.1841647	26.9399795	light	Day
dog	10	D02-MOP1	D02-MOP1-SU12	2012-08-06 19:00:00	09:38:00	1	SU	12	2.522000769	144.5000000	2012-08-06 19:00:00	09:38:00	MOP	Mozart Park	1000	7297.7787	7.2977787	6.2015988	26.0202012	light	Day
dog	10	D03-CHP1	D03-CHP1-SU12	2012-07-31 19:00:00	09:20:00	1	SU	12	2.443460953	140.0000000	2012-07-31 19:00:00	09:20:00	CHP	Chopin Park	1000	6430.0559	6.4300559	6.0838004	17.9480618	light	Day
dog	10	D03-MFP1	D03-MFP1-SU11	2011-07-26 19:00:00	09:27:00	1	SU	11	2.474004215	141.7500000	2011-07-26 19:00:00	09:27:00	MFP	Mayfair Park	1000	14873.9988	14.8739988	14.1841647	26.9399795	light	Day
dog	10	J01-CLP1	J01-CLP1-SU12	2012-07-31 19:00:00	09:20:00	1	SU	12	2.443460953	140.0000000	2012-07-31 19:00:00	09:20:00	CLP	Clybourn Park	1000	8198.6459	8.1986459	8.7889157	15.0486848	light	Day
dog	10	D03-MFP1	D03-MFP1-SU11	2011-07-26 19:00:00	09:29:00	2	SU	11	2.482730861	142.2500000	2011-07-26 19:00:00	09:29:00	MFP	Mayfair Park	1000	14873.9988	14.8739988	14.1841647	26.9399795	light	Day
dog	10	D02-MOP1	D02-MOP1-SU12	2012-08-04 19:00:00	09:25:00	1	SU	12	2.465277568	141.2500000	2012-08-04 19:00:00	09:25:00	MOP	Mozart Park	1000	7297.7787	7.2977787	6.2015988	26.0202012	light	Day
dog	10	D02-SCP1	D02-SCP1-SU11	2011-08-01 19:00:00	09:33:00	1	SU	11	2.500184153	143.2500000	2011-08-01 19:00:00	09:33:00	SCP	Senior Citizen Memorial Park	1000	8577.5641	8.5775641	7.1220588	35.2435117	light	Day
dog	10	J01-CLP1	J01-CLP1-SU12	2012-08-04 19:00:00	09:15:00	1	SU	12	2.421644337	138.7500000	2012-08-04 19:00:00	09:15:00	CLP	Clybourn Park	1000	8198.6459	8.1986459	8.7889157	15.0486848	light	Day
dog	10	J01-CLP1	J01-CLP1-SU12	2012-08-04 19:00:00	09:37:00	1	SU	12	2.517637446	144.2500000	2012-08-04 19:00:00	09:37:00	CLP	Clybourn Park	1000	8198.6459	8.1986459	8.7889157	15.0486848	light	Day
dog	10	J01-SKP1	J01-SKP1-SU12	2012-08-01 19:00:00	09:10:00	1	SU	12	2.399827721	137.5000000	2012-08-01 19:00:00	09:10:00	SKP	Skinner Park	1000	10125.3387	10.1253387	9.1187505	26.2599263	light	Day
dog	10	D02-SCP1	D02-SCP1-SU12	2012-07-31 19:00:00	09:30:00	1	SU	12	2.487094184	142.5000000	2012-07-31 19:00:00	09:30:00	SCP	Senior Citizen Memorial Park	1000	8577.5641	8.5775641	7.1220588	35.2435117	light	Day
dog	10	D03-MFP1	D03-MFP1-SU11	2011-07-25 19:00:00	10:00:00	1	SU	11	2.617993878	150.0000000	2011-07-25 19:00:00	10:00:00	MFP	Mayfair Park	1000	14873.9988	14.8739988	14.1841647	26.9399795	light	Day
dog	10	J01-SKP1	J01-SKP1-SU12	2012-08-01 19:00:00	09:09:00	1	SU	12	2.395464398	137.2500000	2012-08-01 19:00:00	09:09:00	SKP	Skinner Park	1000	10125.3387	10.1253387	9.1187505	26.2599263	light	Day
dog	10	D03-CHP1	D03-CHP1-SU11	2011-07-19 19:00:00	09:34:00	1	SU	11	2.504547477	143.5000000	2011-07-19 19:00:00	09:34:00	CHP	Chopin Park	1000	6430.0559	6.4300559	6.0838004	17.9480618	light	Day
dog	10	D03-CHP1	D03-CHP1-SU12	2012-08-07 19:00:00	09:20:00	1	SU	12	2.443460953	140.0000000	2012-08-07 19:00:00	09:20:00	CHP	Chopin Park	1000	6430.0559	6.4300559	6.0838004	17.9480618	light	Day
dog	10	D02-SCP1	D02-SCP1-SU11	2011-07-17 19:00:00	09:22:00	1	SU	11	2.452187599	140.5000000	2011-07-17 19:00:00	09:22:00	SCP	Senior Citizen Memorial Park	1000	8577.5641	8.5775641	7.1220588	35.2435117	light	Day
dog	10	D02-SCP1	D02-SCP1-SU12	2012-07-15 19:00:00	09:59:00	1	SU	12	2.613630555	149.7500000	2012-07-15 19:00:00	09:59:00	SCP	Senior Citizen Memorial Park	1000	8577.5641	8.5775641	7.1220588	35.2435117	light	Day
dog	10	J01-SKP1	J01-SKP1-SU12	2012-07-14 19:00:00	09:33:00	1	SU	12	2.500184153	143.2500000	2012-07-14 19:00:00	09:33:00	SKP	Skinner Park	1000	10125.3387	10.1253387	9.1187505	26.2599263	light	Day
dog	10	D02-SCP1	D02-SCP1-SU12	2012-07-31 19:00:00	09:18:00	1	SU	12	2.434734307	139.5000000	2012-07-31 19:00:00	09:18:00	SCP	Senior Citizen Memorial Park	1000	8577.5641	8.5775641	7.1220588	35.2435117	light	Day
dog	10	D02-MOP1	D02-MOP1-SU12	2012-08-07 19:00:00	09:30:00	1	SU	12	2.487094184	142.5000000	2012-08-07 19:00:00	09:30:00	MOP	Mozart Park	1000	7297.7787	7.2977787	6.2015988	26.0202012	light	Day
dog	10	D02-SCP1	D02-SCP1-SU12	2012-08-02 19:00:00	09:27:00	1	SU	12	2.474004215	141.7500000	2012-08-02 19:00:00	09:27:00	SCP	Senior Citizen Memorial Park	1000	8577.5641	8.5775641	7.1220588	35.2435117	light	Day
dog	10	J01-CLP1	J01-CLP1-SU12	2012-08-04 19:00:00	09:24:00	1	SU	12	2.460914245	141.0000000	2012-08-04 19:00:00	09:24:00	CLP	Clybourn Park	1000	8198.6459	8.1986459	8.7889157	15.0486848	light	Day
dog	10	D02-SCP1	D02-SCP1-SU11	2011-07-18 19:00:00	09:48:00	1	SU	11	2.565634000	147.0000000	2011-07-18 19:00:00	09:48:00	SCP	Senior Citizen Memorial Park	1000	8577.5641	8.5775641	7.1220588	35.2435117	light	Day
dog	10	D03-CHP1	D03-CHP1-SU11	2011-07-30 19:00:00	09:38:00	2	SU	11	2.522000769	144.5000000	2011-07-30 19:00:00	09:38:00	CHP	Chopin Park	1000	6430.0559	6.4300559	6.0838004	17.9480618	light	Day
dog	10	J01-SKP1	J01-SKP1-SU12	2012-07-13 19:00:00	09:39:00	1	SU	12	2.526364092	144.7500000	2012-07-13 19:00:00	09:39:00	SKP	Skinner Park	1000	10125.3387	10.1253387	9.1187505	26.2599263	light	Day
dog	10	D03-CHP1	D03-CHP1-SU12	2012-07-10 19:00:00	09:27:00	1	SU	12	2.474004215	141.7500000	2012-07-10 19:00:00	09:27:00	CHP	Chopin Park	1000	6430.0559	6.4300559	6.0838004	17.9480618	light	Day
dog	10	D02-SCP1	D02-SCP1-SU11	2011-07-26 19:00:00	09:24:00	1	SU	11	2.460914245	141.0000000	2011-07-26 19:00:00	09:24:00	SCP	Senior Citizen Memorial Park	1000	8577.5641	8.5775641	7.1220588	35.2435117	light	Day
dog	10	D03-CHP1	D03-CHP1-SU12	2012-07-31 19:00:00	09:14:00	1	SU	12	2.417281014	138.5000000	2012-07-31 19:00:00	09:14:00	CHP	Chopin Park	1000	6430.0559	6.4300559	6.0838004	17.9480618	light	Day
dog	10	J01-CLP1	J01-CLP1-SU12	2012-08-04 19:00:00	09:15:00	1	SU	12	2.421644337	138.7500000	2012-08-04 19:00:00	09:15:00	CLP	Clybourn Park	1000	8198.6459	8.1986459	8.7889157	15.0486848	light	Day
dog	10	D03-MFP1	D03-MFP1-SU11	2011-07-26 19:00:00	09:12:00	1	SU	11	2.408554368	138.0000000	2011-07-26 19:00:00	09:12:00	MFP	Mayfair Park	1000	14873.9988	14.8739988	14.1841647	26.9399795	light	Day
dog	10	J01-CLP1	J01-CLP1-SU12	2012-08-04 19:00:00	09:43:00	1	SU	12	2.543817385	145.7500000	2012-08-04 19:00:00	09:43:00	CLP	Clybourn Park	1000	8198.6459	8.1986459	8.7889157	15.0486848	light	Day
dog	10	D02-SCP1	D02-SCP1-SU12	2012-08-01 19:00:00	09:56:00	1	SU	12	2.600540585	149.0000000	2012-08-01 19:00:00	09:56:00	SCP	Senior Citizen Memorial Park	1000	8577.5641	8.5775641	7.1220588	35.2435117	light	Day
dog	10	J01-CLP1	J01-CLP1-SU12	2012-08-04 19:00:00	09:44:00	1	SU	12	2.548180708	146.0000000	2012-08-04 19:00:00	09:44:00	CLP	Clybourn Park	1000	8198.6459	8.1986459	8.7889157	15.0486848	light	Day
dog	10	J01-SKP1	J01-SKP1-SU11	2011-08-08 19:00:00	09:19:00	1	SU	11	2.439097630	139.7500000	2011-08-08 19:00:00	09:19:00	SKP	Skinner Park	1000	10125.3387	10.1253387	9.1187505	26.2599263	light	Day
dog	10	J01-CLP1	J01-CLP1-SU12	2012-08-04 19:00:00	09:06:00	1	SU	12	2.382374429	136.5000000	2012-08-04 19:00:00	09:06:00	CLP	Clybourn Park	1000	8198.6459	8.1986459	8.7889157	15.0486848	light	Day
dog	10	D02-SCP1	D02-SCP1-SU12	2012-07-21 19:00:00	09:18:00	1	SU	12	2.434734307	139.5000000	2012-07-21 19:00:00	09:18:00	SCP	Senior Citizen Memorial Park	1000	8577.5641	8.5775641	7.1220588	35.2435117	light	Day
dog	10	D02-SCP1	D02-SCP1-SU11	2011-07-13 19:00:00	09:11:00	1	SU	11	2.404191045	137.7500000	2011-07-13 19:00:00	09:11:00	SCP	Senior Citizen Memorial Park	1000	8577.5641	8.5775641	7.1220588	35.2435117	light	Day
dog	10	J01-CLP1	J01-CLP1-SU12	2012-08-04 19:00:00	09:17:00	1	SU	12	2.430370983	139.2500000	2012-08-04 19:00:00	09:17:00	CLP	Clybourn Park	1000	8198.6459	8.1986459	8.7889157	15.0486848	light	Day
dog	10	D02-SCP1	D02-SCP1-SU11	2011-07-30 19:00:00	09:41:00	1	SU	11	2.535090739	145.2500000	2011-07-30 19:00:00	09:41:00	SCP	Senior Citizen Memorial Park	1000	8577.5641	8.5775641	7.1220588	35.2435117	light	Day
dog	10	D02-SCP1	D02-SCP1-SU11	2011-08-01 19:00:00	09:21:00	1	SU	11	2.447824276	140.2500000	2011-08-01 19:00:00	09:21:00	SCP	Senior Citizen Memorial Park	1000	8577.5641	8.5775641	7.1220588	35.2435117	light	Day
dog	10	D02-MOP1	D02-MOP1-SU12	2012-07-30 19:00:00	09:39:00	1	SU	12	2.526364092	144.7500000	2012-07-30 19:00:00	09:39:00	MOP	Mozart Park	1000	7297.7787	7.2977787	6.2015988	26.0202012	light	Day
dog	10	J01-CLP1	J01-CLP1-SU12	2012-08-04 19:00:00	09:40:00	1	SU	12	2.530727415	145.0000000	2012-08-04 19:00:00	09:40:00	CLP	Clybourn Park	1000	8198.6459	8.1986459	8.7889157	15.0486848	light	Day
dog	10	D02-SCP1	D02-SCP1-SU11	2011-07-18 19:00:00	09:45:00	1	SU	11	2.552544031	146.2500000	2011-07-18 19:00:00	09:45:00	SCP	Senior Citizen Memorial Park	1000	8577.5641	8.5775641	7.1220588	35.2435117	light	Day
dog	10	D03-CHP1	D03-CHP1-SU12	2012-07-15 19:00:00	09:14:00	1	SU	12	2.417281014	138.5000000	2012-07-15 19:00:00	09:14:00	CHP	Chopin Park	1000	6430.0559	6.4300559	6.0838004	17.9480618	light	Day
dog	10	D03-CHP1	D03-CHP1-SU11	2011-07-24 19:00:00	09:31:00	2	SU	11	2.491457507	142.7500000	2011-07-24 19:00:00	09:31:00	CHP	Chopin Park	1000	6430.0559	6.4300559	6.0838004	17.9480618	light	Day
dog	10	D02-MOP1	D02-MOP1-SU12	2012-07-27 19:00:00	09:51:00	1	SU	12	2.578723970	147.7500000	2012-07-27 19:00:00	09:51:00	MOP	Mozart Park	1000	7297.7787	7.2977787	6.2015988	26.0202012	light	Day
dog	10	D03-CHP1	D03-CHP1-SU12	2012-07-14 19:00:00	09:56:00	1	SU	12	2.600540585	149.0000000	2012-07-14 19:00:00	09:56:00	CHP	Chopin Park	1000	6430.0559	6.4300559	6.0838004	17.9480618	light	Day
dog	10	J01-CLP1	J01-CLP1-SU12	2012-08-04 19:00:00	09:36:00	1	SU	12	2.513274123	144.0000000	2012-08-04 19:00:00	09:36:00	CLP	Clybourn Park	1000	8198.6459	8.1986459	8.7889157	15.0486848	light	Day
dog	10	J01-CLP1	J01-CLP1-SU12	2012-08-04 19:00:00	09:06:00	1	SU	12	2.382374429	136.5000000	2012-08-04 19:00:00	09:06:00	CLP	Clybourn Park	1000	8198.6459	8.1986459	8.7889157	15.0486848	light	Day
dog	10	J01-CLP1	J01-CLP1-SU12	2012-08-04 19:00:00	09:22:00	1	SU	12	2.452187599	140.5000000	2012-08-04 19:00:00	09:22:00	CLP	Clybourn Park	1000	8198.6459	8.1986459	8.7889157	15.0486848	light	Day
dog	10	J01-CLP1	J01-CLP1-SU12	2012-08-04 19:00:00	09:04:00	1	SU	12	2.373647783	136.0000000	2012-08-04 19:00:00	09:04:00	CLP	Clybourn Park	1000	8198.6459	8.1986459	8.7889157	15.0486848	light	Day
dog	10	D03-CHP1	D03-CHP1-SU12	2012-08-07 19:00:00	09:20:00	1	SU	12	2.443460953	140.0000000	2012-08-07 19:00:00	09:20:00	CHP	Chopin Park	1000	6430.0559	6.4300559	6.0838004	17.9480618	light	Day
dog	10	J01-CLP1	J01-CLP1-SU12	2012-08-04 19:00:00	09:04:00	1	SU	12	2.373647783	136.0000000	2012-08-04 19:00:00	09:04:00	CLP	Clybourn Park	1000	8198.6459	8.1986459	8.7889157	15.0486848	light	Day
dog	10	D03-CHP1	D03-CHP1-SU12	2012-07-13 19:00:00	09:32:00	1	SU	12	2.495820830	143.0000000	2012-07-13 19:00:00	09:32:00	CHP	Chopin Park	1000	6430.0559	6.4300559	6.0838004	17.9480618	light	Day
dog	10	D03-MFP1	D03-MFP1-SU11	2011-07-26 19:00:00	09:10:00	3	SU	11	2.399827721	137.5000000	2011-07-26 19:00:00	09:10:00	MFP	Mayfair Park	1000	14873.9988	14.8739988	14.1841647	26.9399795	light	Day
dog	10	D02-SCP1	D02-SCP1-SU12	2012-08-04 19:00:00	09:53:00	1	SU	12	2.587450616	148.2500000	2012-08-04 19:00:00	09:53:00	SCP	Senior Citizen Memorial Park	1000	8577.5641	8.5775641	7.1220588	35.2435117	light	Day
dog	10	J01-CLP1	J01-CLP1-SU12	2012-08-04 19:00:00	09:09:00	1	SU	12	2.395464398	137.2500000	2012-08-04 19:00:00	09:09:00	CLP	Clybourn Park	1000	8198.6459	8.1986459	8.7889157	15.0486848	light	Day
dog	10	J01-CLP1	J01-CLP1-SU12	2012-08-04 19:00:00	09:08:00	1	SU	12	2.391101075	137.0000000	2012-08-04 19:00:00	09:08:00	CLP	Clybourn Park	1000	8198.6459	8.1986459	8.7889157	15.0486848	light	Day
dog	10	J01-SEP1	J01-SEP1-SU12	2012-08-05 19:00:00	09:04:00	1	SU	12	2.373647783	136.0000000	2012-08-05 19:00:00	09:04:00	SEP	Seward Park	1000	19723.7524	19.7237524	21.5476940	32.6108978	light	Day
dog	10	J01-CLP1	J01-CLP1-SU12	2012-07-10 19:00:00	09:26:00	1	SU	12	2.469640892	141.5000000	2012-07-10 19:00:00	09:26:00	CLP	Clybourn Park	1000	8198.6459	8.1986459	8.7889157	15.0486848	light	Day
dog	10	D03-CHP1	D03-CHP1-SU11	2011-07-30 19:00:00	09:38:00	2	SU	11	2.522000769	144.5000000	2011-07-30 19:00:00	09:38:00	CHP	Chopin Park	1000	6430.0559	6.4300559	6.0838004	17.9480618	light	Day
dog	10	D02-SCP1	D02-SCP1-SU11	2011-07-18 19:00:00	09:24:00	1	SU	11	2.460914245	141.0000000	2011-07-18 19:00:00	09:24:00	SCP	Senior Citizen Memorial Park	1000	8577.5641	8.5775641	7.1220588	35.2435117	light	Day
dog	10	D02-SCP1	D02-SCP1-SU12	2012-08-03 19:00:00	09:06:00	1	SU	12	2.382374429	136.5000000	2012-08-03 19:00:00	09:06:00	SCP	Senior Citizen Memorial Park	1000	8577.5641	8.5775641	7.1220588	35.2435117	light	Day
dog	10	D02-MOP1	D02-MOP1-SU12	2012-07-30 19:00:00	09:45:00	1	SU	12	2.552544031	146.2500000	2012-07-30 19:00:00	09:45:00	MOP	Mozart Park	1000	7297.7787	7.2977787	6.2015988	26.0202012	light	Day
dog	10	D03-CHP1	D03-CHP1-SU11	2011-07-13 19:00:00	09:42:00	2	SU	11	2.539454062	145.5000000	2011-07-13 19:00:00	09:42:00	CHP	Chopin Park	1000	6430.0559	6.4300559	6.0838004	17.9480618	light	Day
dog	10	D02-SCP1	D02-SCP1-SU11	2011-07-13 19:00:00	09:03:00	1	SU	11	2.369284460	135.7500000	2011-07-13 19:00:00	09:03:00	SCP	Senior Citizen Memorial Park	1000	8577.5641	8.5775641	7.1220588	35.2435117	light	Day
dog	10	S03-WAP1	S03-WAP1-SU11	2011-08-04 19:00:00	09:06:00	1	SU	11	2.382374429	136.5000000	2011-08-04 19:00:00	09:06:00	WAP	Walnut Park	1000	16010.1065	16.0101065	15.0238637	34.9107512	light	Day
dog	10	D03-CHP1	D03-CHP1-SU12	2012-08-01 19:00:00	09:02:00	1	SU	12	2.364921136	135.5000000	2012-08-01 19:00:00	09:02:00	CHP	Chopin Park	1000	6430.0559	6.4300559	6.0838004	17.9480618	light	Day
dog	10	J01-SEP1	J01-SEP1-SU12	2012-07-14 19:00:00	09:39:00	1	SU	12	2.526364092	144.7500000	2012-07-14 19:00:00	09:39:00	SEP	Seward Park	1000	19723.7524	19.7237524	21.5476940	32.6108978	light	Day
dog	10	D03-CHP1	D03-CHP1-SU11	2011-07-13 19:00:00	09:42:00	2	SU	11	2.539454062	145.5000000	2011-07-13 19:00:00	09:42:00	CHP	Chopin Park	1000	6430.0559	6.4300559	6.0838004	17.9480618	light	Day
dog	10	J01-CLP1	J01-CLP1-SU12	2012-08-04 19:00:00	09:34:00	1	SU	12	2.504547477	143.5000000	2012-08-04 19:00:00	09:34:00	CLP	Clybourn Park	1000	8198.6459	8.1986459	8.7889157	15.0486848	light	Day
dog	10	J01-CLP1	J01-CLP1-SU12	2012-08-04 19:00:00	09:16:00	1	SU	12	2.426007660	139.0000000	2012-08-04 19:00:00	09:16:00	CLP	Clybourn Park	1000	8198.6459	8.1986459	8.7889157	15.0486848	light	Day
dog	10	J01-CLP1	J01-CLP1-SU12	2012-08-04 19:00:00	09:39:00	1	SU	12	2.526364092	144.7500000	2012-08-04 19:00:00	09:39:00	CLP	Clybourn Park	1000	8198.6459	8.1986459	8.7889157	15.0486848	light	Day
dog	10	D03-CHP1	D03-CHP1-SU11	2011-07-26 19:00:00	09:07:00	2	SU	11	2.386737752	136.7500000	2011-07-26 19:00:00	09:07:00	CHP	Chopin Park	1000	6430.0559	6.4300559	6.0838004	17.9480618	light	Day
dog	10	D03-CHP1	D03-CHP1-SU11	2011-07-24 19:00:00	09:31:00	2	SU	11	2.491457507	142.7500000	2011-07-24 19:00:00	09:31:00	CHP	Chopin Park	1000	6430.0559	6.4300559	6.0838004	17.9480618	light	Day
dog	10	D02-SCP1	D02-SCP1-SU11	2011-08-01 19:00:00	09:36:00	1	SU	11	2.513274123	144.0000000	2011-08-01 19:00:00	09:36:00	SCP	Senior Citizen Memorial Park	1000	8577.5641	8.5775641	7.1220588	35.2435117	light	Day
dog	10	D02-SCP1	D02-SCP1-SU12	2012-07-19 19:00:00	09:19:00	1	SU	12	2.439097630	139.7500000	2012-07-19 19:00:00	09:19:00	SCP	Senior Citizen Memorial Park	1000	8577.5641	8.5775641	7.1220588	35.2435117	light	Day
dog	10	D02-SCP1	D02-SCP1-SU12	2012-07-23 19:00:00	09:49:00	1	SU	12	2.569997324	147.2500000	2012-07-23 19:00:00	09:49:00	SCP	Senior Citizen Memorial Park	1000	8577.5641	8.5775641	7.1220588	35.2435117	light	Day
dog	10	D02-SCP1	D02-SCP1-SU12	2012-07-22 19:00:00	09:18:00	1	SU	12	2.434734307	139.5000000	2012-07-22 19:00:00	09:18:00	SCP	Senior Citizen Memorial Park	1000	8577.5641	8.5775641	7.1220588	35.2435117	light	Day
dog	10	D02-MOP1	D02-MOP1-SU12	2012-08-05 19:00:00	09:18:00	1	SU	12	2.434734307	139.5000000	2012-08-05 19:00:00	09:18:00	MOP	Mozart Park	1000	7297.7787	7.2977787	6.2015988	26.0202012	light	Day
dog	10	D02-MOP1	D02-MOP1-SU12	2012-07-28 19:00:00	09:09:00	1	SU	12	2.395464398	137.2500000	2012-07-28 19:00:00	09:09:00	MOP	Mozart Park	1000	7297.7787	7.2977787	6.2015988	26.0202012	light	Day
dog	10	D02-SCP1	D02-SCP1-SU11	2011-07-18 19:00:00	09:47:00	1	SU	11	2.561270677	146.7500000	2011-07-18 19:00:00	09:47:00	SCP	Senior Citizen Memorial Park	1000	8577.5641	8.5775641	7.1220588	35.2435117	light	Day
dog	10	D02-SCP1	D02-SCP1-SU11	2011-07-18 19:00:00	09:28:00	1	SU	11	2.478367538	142.0000000	2011-07-18 19:00:00	09:28:00	SCP	Senior Citizen Memorial Park	1000	8577.5641	8.5775641	7.1220588	35.2435117	light	Day
dog	10	D02-SCP1	D02-SCP1-SU11	2011-07-18 19:00:00	09:49:00	1	SU	11	2.569997324	147.2500000	2011-07-18 19:00:00	09:49:00	SCP	Senior Citizen Memorial Park	1000	8577.5641	8.5775641	7.1220588	35.2435117	light	Day
dog	10	D02-SCP1	D02-SCP1-SU11	2011-07-26 19:00:00	09:24:00	1	SU	11	2.460914245	141.0000000	2011-07-26 19:00:00	09:24:00	SCP	Senior Citizen Memorial Park	1000	8577.5641	8.5775641	7.1220588	35.2435117	light	Day
dog	10	D03-MFP1	D03-MFP1-SU12	2012-07-21 19:00:00	09:01:00	1	SU	12	2.360557813	135.2500000	2012-07-21 19:00:00	09:01:00	MFP	Mayfair Park	1000	14873.9988	14.8739988	14.1841647	26.9399795	light	Day
dog	10	D02-SCP1	D02-SCP1-SU12	2012-07-22 19:00:00	09:58:00	1	SU	12	2.609267232	149.5000000	2012-07-22 19:00:00	09:58:00	SCP	Senior Citizen Memorial Park	1000	8577.5641	8.5775641	7.1220588	35.2435117	light	Day
dog	10	J01-SKP1	J01-SKP1-SU12	2012-08-01 19:00:00	09:11:00	1	SU	12	2.404191045	137.7500000	2012-08-01 19:00:00	09:11:00	SKP	Skinner Park	1000	10125.3387	10.1253387	9.1187505	26.2599263	light	Day
dog	10	D02-SCP1	D02-SCP1-SU12	2012-08-04 19:00:00	09:54:00	1	SU	12	2.591813939	148.5000000	2012-08-04 19:00:00	09:54:00	SCP	Senior Citizen Memorial Park	1000	8577.5641	8.5775641	7.1220588	35.2435117	light	Day
dog	10	D02-SCP1	D02-SCP1-SU12	2012-07-31 19:00:00	09:16:00	1	SU	12	2.426007660	139.0000000	2012-07-31 19:00:00	09:16:00	SCP	Senior Citizen Memorial Park	1000	8577.5641	8.5775641	7.1220588	35.2435117	light	Day
dog	10	D02-SCP1	D02-SCP1-SU12	2012-07-10 19:00:00	09:07:00	1	SU	12	2.386737752	136.7500000	2012-07-10 19:00:00	09:07:00	SCP	Senior Citizen Memorial Park	1000	8577.5641	8.5775641	7.1220588	35.2435117	light	Day
dog	10	D02-SCP1	D02-SCP1-SU12	2012-07-18 19:00:00	09:57:00	1	SU	12	2.604903909	149.2500000	2012-07-18 19:00:00	09:57:00	SCP	Senior Citizen Memorial Park	1000	8577.5641	8.5775641	7.1220588	35.2435117	light	Day
dog	10	J01-CLP1	J01-CLP1-SU12	2012-08-04 19:00:00	09:20:00	1	SU	12	2.443460953	140.0000000	2012-08-04 19:00:00	09:20:00	CLP	Clybourn Park	1000	8198.6459	8.1986459	8.7889157	15.0486848	light	Day
dog	10	D02-SCP1	D02-SCP1-SU12	2012-07-24 19:00:00	09:31:00	1	SU	12	2.491457507	142.7500000	2012-07-24 19:00:00	09:31:00	SCP	Senior Citizen Memorial Park	1000	8577.5641	8.5775641	7.1220588	35.2435117	light	Day
dog	10	J01-CLP1	J01-CLP1-SU12	2012-08-04 19:00:00	09:41:00	1	SU	12	2.535090739	145.2500000	2012-08-04 19:00:00	09:41:00	CLP	Clybourn Park	1000	8198.6459	8.1986459	8.7889157	15.0486848	light	Day
dog	10	J01-CLP1	J01-CLP1-SU12	2012-08-04 19:00:00	09:42:00	1	SU	12	2.539454062	145.5000000	2012-08-04 19:00:00	09:42:00	CLP	Clybourn Park	1000	8198.6459	8.1986459	8.7889157	15.0486848	light	Day
dog	10	D02-SCP1	D02-SCP1-SU12	2012-08-04 19:00:00	09:15:00	1	SU	12	2.421644337	138.7500000	2012-08-04 19:00:00	09:15:00	SCP	Senior Citizen Memorial Park	1000	8577.5641	8.5775641	7.1220588	35.2435117	light	Day
dog	10	D02-SCP1	D02-SCP1-SU12	2012-07-31 19:00:00	09:30:00	1	SU	12	2.487094184	142.5000000	2012-07-31 19:00:00	09:30:00	SCP	Senior Citizen Memorial Park	1000	8577.5641	8.5775641	7.1220588	35.2435117	light	Day
dog	10	D02-SCP1	D02-SCP1-SU11	2011-07-30 19:00:00	09:39:00	1	SU	11	2.526364092	144.7500000	2011-07-30 19:00:00	09:39:00	SCP	Senior Citizen Memorial Park	1000	8577.5641	8.5775641	7.1220588	35.2435117	light	Day
dog	10	D02-SCP1	D02-SCP1-SU11	2011-07-19 19:00:00	09:31:00	1	SU	11	2.491457507	142.7500000	2011-07-19 19:00:00	09:31:00	SCP	Senior Citizen Memorial Park	1000	8577.5641	8.5775641	7.1220588	35.2435117	light	Day
dog	10	S02-BRI1	S02-BRI1-SU12	2012-07-28 19:00:00	09:30:00	1	SU	12	2.487094184	142.5000000	2012-07-28 19:00:00	09:30:00	BRI	Brighton Park	1000	9750.9150	9.7509150	8.7993253	28.1221706	light	Day
dog	10	J01-CLP1	J01-CLP1-SU12	2012-08-04 19:00:00	09:18:00	1	SU	12	2.434734307	139.5000000	2012-08-04 19:00:00	09:18:00	CLP	Clybourn Park	1000	8198.6459	8.1986459	8.7889157	15.0486848	light	Day
dog	10	D03-CHP1	D03-CHP1-SU11	2011-07-17 19:00:00	09:17:00	1	SU	11	2.430370983	139.2500000	2011-07-17 19:00:00	09:17:00	CHP	Chopin Park	1000	6430.0559	6.4300559	6.0838004	17.9480618	light	Day
dog	10	D03-MFP1	D03-MFP1-SU11	2011-07-26 19:00:00	09:09:00	1	SU	11	2.395464398	137.2500000	2011-07-26 19:00:00	09:09:00	MFP	Mayfair Park	1000	14873.9988	14.8739988	14.1841647	26.9399795	light	Day
dog	10	J01-CLP1	J01-CLP1-SU12	2012-08-04 19:00:00	09:07:00	1	SU	12	2.386737752	136.7500000	2012-08-04 19:00:00	09:07:00	CLP	Clybourn Park	1000	8198.6459	8.1986459	8.7889157	15.0486848	light	Day
dog	10	J01-SEP1	J01-SEP1-SU12	2012-07-14 19:00:00	09:39:00	1	SU	12	2.526364092	144.7500000	2012-07-14 19:00:00	09:39:00	SEP	Seward Park	1000	19723.7524	19.7237524	21.5476940	32.6108978	light	Day
dog	10	D03-CHP1	D03-CHP1-SU11	2011-07-19 19:00:00	09:21:00	1	SU	11	2.447824276	140.2500000	2011-07-19 19:00:00	09:21:00	CHP	Chopin Park	1000	6430.0559	6.4300559	6.0838004	17.9480618	light	Day
dog	10	D02-MOP1	D02-MOP1-SU12	2012-07-31 19:00:00	09:34:00	1	SU	12	2.504547477	143.5000000	2012-07-31 19:00:00	09:34:00	MOP	Mozart Park	1000	7297.7787	7.2977787	6.2015988	26.0202012	light	Day
dog	11	S02-BRI1	S02-BRI1-SU12	2012-08-03 19:00:00	10:33:00	1	SU	12	2.761983541	158.2500000	2012-08-03 19:00:00	10:33:00	BRI	Brighton Park	1000	9750.9150	9.7509150	8.7993253	28.1221706	light	Day
dog	11	J01-SEP1	J01-SEP1-SU12	2012-07-16 19:00:00	10:49:00	1	SU	12	2.831796711	162.2500000	2012-07-16 19:00:00	10:49:00	SEP	Seward Park	1000	19723.7524	19.7237524	21.5476940	32.6108978	light	Day
dog	11	D03-CHP1	D03-CHP1-SU12	2012-08-04 19:00:00	10:26:00	1	SU	12	2.731440279	156.5000000	2012-08-04 19:00:00	10:26:00	CHP	Chopin Park	1000	6430.0559	6.4300559	6.0838004	17.9480618	light	Day
dog	11	D02-MOP1	D02-MOP1-SU12	2012-07-29 19:00:00	10:23:00	1	SU	12	2.718350310	155.7500000	2012-07-29 19:00:00	10:23:00	MOP	Mozart Park	1000	7297.7787	7.2977787	6.2015988	26.0202012	light	Day
dog	11	J01-SKP1	J01-SKP1-SU11	2011-07-29 19:00:00	10:33:00	1	SU	11	2.761983541	158.2500000	2011-07-29 19:00:00	10:33:00	SKP	Skinner Park	1000	10125.3387	10.1253387	9.1187505	26.2599263	light	Day
dog	11	S02-BRI1	S02-BRI1-SU12	2012-07-27 19:00:00	10:59:00	2	SU	12	2.875429943	164.7500000	2012-07-27 19:00:00	10:59:00	BRI	Brighton Park	1000	9750.9150	9.7509150	8.7993253	28.1221706	light	Day
dog	11	S02-BRI1	S02-BRI1-SU12	2012-08-03 19:00:00	10:32:00	1	SU	12	2.757620218	158.0000000	2012-08-03 19:00:00	10:32:00	BRI	Brighton Park	1000	9750.9150	9.7509150	8.7993253	28.1221706	light	Day
dog	11	D02-MOP1	D02-MOP1-SU12	2012-07-31 19:00:00	10:26:00	1	SU	12	2.731440279	156.5000000	2012-07-31 19:00:00	10:26:00	MOP	Mozart Park	1000	7297.7787	7.2977787	6.2015988	26.0202012	light	Day
dog	11	D02-MOP1	D02-MOP1-SU12	2012-07-26 19:00:00	10:23:00	1	SU	12	2.718350310	155.7500000	2012-07-26 19:00:00	10:23:00	MOP	Mozart Park	1000	7297.7787	7.2977787	6.2015988	26.0202012	light	Day
dog	11	D02-SCP1	D02-SCP1-SU12	2012-08-05 19:00:00	10:29:00	1	SU	12	2.744530249	157.2500000	2012-08-05 19:00:00	10:29:00	SCP	Senior Citizen Memorial Park	1000	8577.5641	8.5775641	7.1220588	35.2435117	light	Day
dog	11	D02-SCP1	D02-SCP1-SU12	2012-08-02 19:00:00	10:21:00	1	SU	12	2.709623664	155.2500000	2012-08-02 19:00:00	10:21:00	SCP	Senior Citizen Memorial Park	1000	8577.5641	8.5775641	7.1220588	35.2435117	light	Day
dog	11	J01-SKP1	J01-SKP1-SU12	2012-07-13 19:00:00	10:02:00	2	SU	12	2.626720524	150.5000000	2012-07-13 19:00:00	10:02:00	SKP	Skinner Park	1000	10125.3387	10.1253387	9.1187505	26.2599263	light	Day
dog	11	D03-CHP1	D03-CHP1-SU12	2012-08-01 19:00:00	10:36:00	1	SU	12	2.775073511	159.0000000	2012-08-01 19:00:00	10:36:00	CHP	Chopin Park	1000	6430.0559	6.4300559	6.0838004	17.9480618	light	Day
dog	11	D02-SCP1	D02-SCP1-SU12	2012-07-15 19:00:00	10:31:00	1	SU	12	2.753256895	157.7500000	2012-07-15 19:00:00	10:31:00	SCP	Senior Citizen Memorial Park	1000	8577.5641	8.5775641	7.1220588	35.2435117	light	Day
dog	11	D02-MOP1	D02-MOP1-SU12	2012-07-27 19:00:00	10:12:00	1	SU	12	2.670353756	153.0000000	2012-07-27 19:00:00	10:12:00	MOP	Mozart Park	1000	7297.7787	7.2977787	6.2015988	26.0202012	light	Day
dog	11	D02-MOP1	D02-MOP1-SU12	2012-07-30 19:00:00	10:01:00	1	SU	12	2.622357201	150.2500000	2012-07-30 19:00:00	10:01:00	MOP	Mozart Park	1000	7297.7787	7.2977787	6.2015988	26.0202012	light	Day
dog	11	J01-SEP1	J01-SEP1-SU12	2012-07-20 19:00:00	10:07:00	1	SU	12	2.648537140	151.7500000	2012-07-20 19:00:00	10:07:00	SEP	Seward Park	1000	19723.7524	19.7237524	21.5476940	32.6108978	light	Day
dog	11	D03-CHP1	D03-CHP1-SU12	2012-07-29 19:00:00	10:45:00	1	SU	12	2.814343419	161.2500000	2012-07-29 19:00:00	10:45:00	CHP	Chopin Park	1000	6430.0559	6.4300559	6.0838004	17.9480618	light	Day
dog	11	D02-MOP1	D02-MOP1-SU12	2012-07-29 19:00:00	10:15:00	2	SU	12	2.683443725	153.7500000	2012-07-29 19:00:00	10:15:00	MOP	Mozart Park	1000	7297.7787	7.2977787	6.2015988	26.0202012	light	Day
dog	11	D02-MOP1	D02-MOP1-SU12	2012-07-28 19:00:00	10:35:00	1	SU	12	2.770710188	158.7500000	2012-07-28 19:00:00	10:35:00	MOP	Mozart Park	1000	7297.7787	7.2977787	6.2015988	26.0202012	light	Day
dog	11	D02-MOP1	D02-MOP1-SU12	2012-07-29 19:00:00	10:15:00	2	SU	12	2.683443725	153.7500000	2012-07-29 19:00:00	10:15:00	MOP	Mozart Park	1000	7297.7787	7.2977787	6.2015988	26.0202012	light	Day
dog	11	D02-SCP1	D02-SCP1-SU11	2011-07-30 19:00:00	10:07:00	1	SU	11	2.648537140	151.7500000	2011-07-30 19:00:00	10:07:00	SCP	Senior Citizen Memorial Park	1000	8577.5641	8.5775641	7.1220588	35.2435117	light	Day
dog	11	D03-CHP1	D03-CHP1-SU12	2012-07-21 19:00:00	10:52:00	1	SU	12	2.844886681	163.0000000	2012-07-21 19:00:00	10:52:00	CHP	Chopin Park	1000	6430.0559	6.4300559	6.0838004	17.9480618	light	Day
dog	11	D02-SCP1	D02-SCP1-SU12	2012-07-09 19:00:00	10:07:00	1	SU	12	2.648537140	151.7500000	2012-07-09 19:00:00	10:07:00	SCP	Senior Citizen Memorial Park	1000	8577.5641	8.5775641	7.1220588	35.2435117	light	Day
dog	11	D02-SCP1	D02-SCP1-SU12	2012-07-10 19:00:00	10:22:00	1	SU	12	2.713986987	155.5000000	2012-07-10 19:00:00	10:22:00	SCP	Senior Citizen Memorial Park	1000	8577.5641	8.5775641	7.1220588	35.2435117	light	Day
dog	11	D03-CHP1	D03-CHP1-SU12	2012-07-30 19:00:00	10:30:00	1	SU	12	2.748893572	157.5000000	2012-07-30 19:00:00	10:30:00	CHP	Chopin Park	1000	6430.0559	6.4300559	6.0838004	17.9480618	light	Day
dog	11	S03-PSP1	S03-PSP1-SU12	2012-07-11 19:00:00	10:02:00	1	SU	12	2.626720524	150.5000000	2012-07-11 19:00:00	10:02:00	PSP	Pasteur Park	1000	6425.9081	6.4259081	6.5359466	21.3413360	light	Day
dog	11	J01-SKP1	J01-SKP1-SU12	2012-07-13 19:00:00	10:02:00	2	SU	12	2.626720524	150.5000000	2012-07-13 19:00:00	10:02:00	SKP	Skinner Park	1000	10125.3387	10.1253387	9.1187505	26.2599263	light	Day
dog	11	J01-SKP1	J01-SKP1-SU11	2011-07-30 19:00:00	10:52:00	1	SU	11	2.844886681	163.0000000	2011-07-30 19:00:00	10:52:00	SKP	Skinner Park	1000	10125.3387	10.1253387	9.1187505	26.2599263	light	Day
dog	11	D02-SCP1	D02-SCP1-SU12	2012-07-19 19:00:00	10:17:00	1	SU	12	2.692170371	154.2500000	2012-07-19 19:00:00	10:17:00	SCP	Senior Citizen Memorial Park	1000	8577.5641	8.5775641	7.1220588	35.2435117	light	Day
dog	11	D03-CHP1	D03-CHP1-SU11	2011-07-28 19:00:00	10:18:00	1	SU	11	2.696533694	154.5000000	2011-07-28 19:00:00	10:18:00	CHP	Chopin Park	1000	6430.0559	6.4300559	6.0838004	17.9480618	light	Day
dog	11	J01-SKP1	J01-SKP1-SU12	2012-07-27 19:00:00	10:47:00	1	SU	12	2.823070065	161.7500000	2012-07-27 19:00:00	10:47:00	SKP	Skinner Park	1000	10125.3387	10.1253387	9.1187505	26.2599263	light	Day
dog	11	D02-SCP1	D02-SCP1-SU12	2012-08-02 19:00:00	10:02:00	1	SU	12	2.626720524	150.5000000	2012-08-02 19:00:00	10:02:00	SCP	Senior Citizen Memorial Park	1000	8577.5641	8.5775641	7.1220588	35.2435117	light	Day
dog	11	S03-PSP1	S03-PSP1-SU12	2012-07-10 19:00:00	10:55:00	1	SU	12	2.857976650	163.7500000	2012-07-10 19:00:00	10:55:00	PSP	Pasteur Park	1000	6425.9081	6.4259081	6.5359466	21.3413360	light	Day
dog	11	S02-BRI1	S02-BRI1-SU12	2012-07-27 19:00:00	10:59:00	2	SU	12	2.875429943	164.7500000	2012-07-27 19:00:00	10:59:00	BRI	Brighton Park	1000	9750.9150	9.7509150	8.7993253	28.1221706	light	Day
dog	11	D02-SCP1	D02-SCP1-SU12	2012-08-06 19:00:00	10:29:00	1	SU	12	2.744530249	157.2500000	2012-08-06 19:00:00	10:29:00	SCP	Senior Citizen Memorial Park	1000	8577.5641	8.5775641	7.1220588	35.2435117	light	Day
dog	11	D02-SCP1	D02-SCP1-SU12	2012-08-05 19:00:00	10:52:00	1	SU	12	2.844886681	163.0000000	2012-08-05 19:00:00	10:52:00	SCP	Senior Citizen Memorial Park	1000	8577.5641	8.5775641	7.1220588	35.2435117	light	Day
dog	11	D02-SCP1	D02-SCP1-SU12	2012-08-05 19:00:00	10:29:00	1	SU	12	2.744530249	157.2500000	2012-08-05 19:00:00	10:29:00	SCP	Senior Citizen Memorial Park	1000	8577.5641	8.5775641	7.1220588	35.2435117	light	Day
dog	11	D02-SCP1	D02-SCP1-SU12	2012-07-16 19:00:00	10:26:00	1	SU	12	2.731440279	156.5000000	2012-07-16 19:00:00	10:26:00	SCP	Senior Citizen Memorial Park	1000	8577.5641	8.5775641	7.1220588	35.2435117	light	Day
dog	11	S03-WAP1	S03-WAP1-SU12	2012-08-03 19:00:00	10:13:00	1	SU	12	2.674717079	153.2500000	2012-08-03 19:00:00	10:13:00	WAP	Walnut Park	1000	16010.1065	16.0101065	15.0238637	34.9107512	light	Day
dog	11	J01-SEP1	J01-SEP1-SU12	2012-08-04 19:00:00	10:52:00	1	SU	12	2.844886681	163.0000000	2012-08-04 19:00:00	10:52:00	SEP	Seward Park	1000	19723.7524	19.7237524	21.5476940	32.6108978	light	Day
dog	11	D03-CHP1	D03-CHP1-SU12	2012-07-27 19:00:00	10:36:00	1	SU	12	2.775073511	159.0000000	2012-07-27 19:00:00	10:36:00	CHP	Chopin Park	1000	6430.0559	6.4300559	6.0838004	17.9480618	light	Day
dog	11	D02-MOP1	D02-MOP1-SU12	2012-08-01 19:00:00	10:24:00	1	SU	12	2.722713633	156.0000000	2012-08-01 19:00:00	10:24:00	MOP	Mozart Park	1000	7297.7787	7.2977787	6.2015988	26.0202012	light	Day
dog	11	D03-MFP1	D03-MFP1-SU11	2011-07-27 19:00:00	10:37:00	1	SU	11	2.779436834	159.2500000	2011-07-27 19:00:00	10:37:00	MFP	Mayfair Park	1000	14873.9988	14.8739988	14.1841647	26.9399795	light	Day
dog	11	J01-SKP1	J01-SKP1-SU12	2012-07-27 19:00:00	10:47:00	1	SU	12	2.823070065	161.7500000	2012-07-27 19:00:00	10:47:00	SKP	Skinner Park	1000	10125.3387	10.1253387	9.1187505	26.2599263	light	Day
dog	11	J01-SKP1	J01-SKP1-SU12	2012-07-13 19:00:00	10:01:00	1	SU	12	2.622357201	150.2500000	2012-07-13 19:00:00	10:01:00	SKP	Skinner Park	1000	10125.3387	10.1253387	9.1187505	26.2599263	light	Day
dog	11	S02-BRI1	S02-BRI1-SU12	2012-07-30 19:00:00	10:51:00	1	SU	12	2.840523358	162.7500000	2012-07-30 19:00:00	10:51:00	BRI	Brighton Park	1000	9750.9150	9.7509150	8.7993253	28.1221706	light	Day
dog	11	J01-SEP1	J01-SEP1-SU12	2012-07-16 19:00:00	10:49:00	1	SU	12	2.831796711	162.2500000	2012-07-16 19:00:00	10:49:00	SEP	Seward Park	1000	19723.7524	19.7237524	21.5476940	32.6108978	light	Day
dog	11	D02-RCP1	D02-RCP1-SU12	2012-07-21 19:00:00	10:23:00	1	SU	12	2.718350310	155.7500000	2012-07-21 19:00:00	10:23:00	RCP	Richard Clark Park	1000	9710.9568	9.7109568	8.5079698	27.1978900	light	Day
dog	11	D02-RCP1	D02-RCP1-SU11	2011-08-05 19:00:00	10:41:00	1	SU	11	2.796890126	160.2500000	2011-08-05 19:00:00	10:41:00	RCP	Richard Clark Park	1000	9710.9568	9.7109568	8.5079698	27.1978900	light	Day
dog	11	S03-WAP1	S03-WAP1-SU12	2012-08-03 19:00:00	10:11:00	1	SU	12	2.665990432	152.7500000	2012-08-03 19:00:00	10:11:00	WAP	Walnut Park	1000	16010.1065	16.0101065	15.0238637	34.9107512	light	Day
dog	11	D02-SCP1	D02-SCP1-SU11	2011-07-30 19:00:00	10:01:00	1	SU	11	2.622357201	150.2500000	2011-07-30 19:00:00	10:01:00	SCP	Senior Citizen Memorial Park	1000	8577.5641	8.5775641	7.1220588	35.2435117	light	Day
dog	11	D03-CHP1	D03-CHP1-SU11	2011-07-27 19:00:00	10:11:00	1	SU	11	2.665990432	152.7500000	2011-07-27 19:00:00	10:11:00	CHP	Chopin Park	1000	6430.0559	6.4300559	6.0838004	17.9480618	light	Day
dog	12	D02-SCP1	D02-SCP1-SU12	2012-08-05 19:00:00	11:53:00	1	SU	12	3.111049392	178.2500000	2012-08-05 19:00:00	11:53:00	SCP	Senior Citizen Memorial Park	1000	8577.5641	8.5775641	7.1220588	35.2435117	light	Day
dog	12	J01-SEP1	J01-SEP1-SU12	2012-08-03 19:00:00	11:42:00	1	SU	12	3.063052837	175.5000000	2012-08-03 19:00:00	11:42:00	SEP	Seward Park	1000	19723.7524	19.7237524	21.5476940	32.6108978	light	Day
dog	12	S02-BRI1	S02-BRI1-SU12	2012-07-22 19:00:00	11:04:00	2	SU	12	2.897246558	166.0000000	2012-07-22 19:00:00	11:04:00	BRI	Brighton Park	1000	9750.9150	9.7509150	8.7993253	28.1221706	light	Day
dog	12	J01-SKP1	J01-SKP1-SU12	2012-07-10 19:00:00	11:45:00	1	SU	12	3.076142807	176.2500000	2012-07-10 19:00:00	11:45:00	SKP	Skinner Park	1000	10125.3387	10.1253387	9.1187505	26.2599263	light	Day
dog	12	D03-CHP1	D03-CHP1-SU12	2012-07-21 19:00:00	11:12:00	1	SU	12	2.932153143	168.0000000	2012-07-21 19:00:00	11:12:00	CHP	Chopin Park	1000	6430.0559	6.4300559	6.0838004	17.9480618	light	Day
dog	12	S03-WAP1	S03-WAP1-SU12	2012-07-09 19:00:00	11:13:00	1	SU	12	2.936516466	168.2500000	2012-07-09 19:00:00	11:13:00	WAP	Walnut Park	1000	16010.1065	16.0101065	15.0238637	34.9107512	light	Day
dog	12	J01-SKP1	J01-SKP1-SU12	2012-07-31 19:00:00	11:28:00	1	SU	12	3.001966313	172.0000000	2012-07-31 19:00:00	11:28:00	SKP	Skinner Park	1000	10125.3387	10.1253387	9.1187505	26.2599263	light	Day
dog	12	D02-SCP1	D02-SCP1-SU12	2012-07-09 19:00:00	11:03:00	1	SU	12	2.892883235	165.7500000	2012-07-09 19:00:00	11:03:00	SCP	Senior Citizen Memorial Park	1000	8577.5641	8.5775641	7.1220588	35.2435117	light	Day
dog	12	D02-SCP1	D02-SCP1-SU12	2012-07-14 19:00:00	11:15:00	1	SU	12	2.945243113	168.7500000	2012-07-14 19:00:00	11:15:00	SCP	Senior Citizen Memorial Park	1000	8577.5641	8.5775641	7.1220588	35.2435117	light	Day
dog	12	D02-SCP1	D02-SCP1-SU12	2012-07-09 19:00:00	11:05:00	1	SU	12	2.901609881	166.2500000	2012-07-09 19:00:00	11:05:00	SCP	Senior Citizen Memorial Park	1000	8577.5641	8.5775641	7.1220588	35.2435117	light	Day
dog	12	R02-ALT1	R02-ALT1-SU11	2011-07-22 19:00:00	11:19:00	1	SU	11	2.962696405	169.7500000	2011-07-22 19:00:00	11:19:00	ALT	Altgeld Park	1000	21727.7280	21.7277280	24.0492990	31.0786467	light	Day
dog	12	D02-SCP1	D02-SCP1-SU12	2012-07-09 19:00:00	11:49:00	1	SU	12	3.093596099	177.2500000	2012-07-09 19:00:00	11:49:00	SCP	Senior Citizen Memorial Park	1000	8577.5641	8.5775641	7.1220588	35.2435117	light	Day
dog	12	D02-SCP1	D02-SCP1-SU12	2012-07-13 19:00:00	11:37:00	1	SU	12	3.041236222	174.2500000	2012-07-13 19:00:00	11:37:00	SCP	Senior Citizen Memorial Park	1000	8577.5641	8.5775641	7.1220588	35.2435117	light	Day
dog	12	D02-MOP1	D02-MOP1-SU12	2012-07-30 19:00:00	11:03:00	2	SU	12	2.892883235	165.7500000	2012-07-30 19:00:00	11:03:00	MOP	Mozart Park	1000	7297.7787	7.2977787	6.2015988	26.0202012	light	Day
dog	12	D02-SCP1	D02-SCP1-SU12	2012-08-06 19:00:00	11:24:00	1	SU	12	2.984513021	171.0000000	2012-08-06 19:00:00	11:24:00	SCP	Senior Citizen Memorial Park	1000	8577.5641	8.5775641	7.1220588	35.2435117	light	Day
dog	12	J01-SEP1	J01-SEP1-SU12	2012-07-11 19:00:00	11:12:00	1	SU	12	2.932153143	168.0000000	2012-07-11 19:00:00	11:12:00	SEP	Seward Park	1000	19723.7524	19.7237524	21.5476940	32.6108978	light	Day
dog	12	J01-SKP1	J01-SKP1-SU11	2011-07-28 19:00:00	11:26:00	1	SU	11	2.993239667	171.5000000	2011-07-28 19:00:00	11:26:00	SKP	Skinner Park	1000	10125.3387	10.1253387	9.1187505	26.2599263	light	Day
dog	12	D02-SCP1	D02-SCP1-SU12	2012-07-30 19:00:00	11:14:00	1	SU	12	2.940879790	168.5000000	2012-07-30 19:00:00	11:14:00	SCP	Senior Citizen Memorial Park	1000	8577.5641	8.5775641	7.1220588	35.2435117	light	Day
dog	12	J01-SEP1	J01-SEP1-SU12	2012-08-01 19:00:00	11:25:00	1	SU	12	2.988876344	171.2500000	2012-08-01 19:00:00	11:25:00	SEP	Seward Park	1000	19723.7524	19.7237524	21.5476940	32.6108978	light	Day
dog	12	D02-SCP1	D02-SCP1-SU11	2011-07-22 19:00:00	11:16:00	1	SU	11	2.949606436	169.0000000	2011-07-22 19:00:00	11:16:00	SCP	Senior Citizen Memorial Park	1000	8577.5641	8.5775641	7.1220588	35.2435117	light	Day
dog	12	D02-MOP1	D02-MOP1-SU12	2012-07-30 19:00:00	11:03:00	2	SU	12	2.892883235	165.7500000	2012-07-30 19:00:00	11:03:00	MOP	Mozart Park	1000	7297.7787	7.2977787	6.2015988	26.0202012	light	Day
dog	12	J01-SKP1	J01-SKP1-SU12	2012-08-05 19:00:00	11:01:00	1	SU	12	2.884156589	165.2500000	2012-08-05 19:00:00	11:01:00	SKP	Skinner Park	1000	10125.3387	10.1253387	9.1187505	26.2599263	light	Day
dog	12	D02-MOP1	D02-MOP1-SU12	2012-07-27 19:00:00	11:59:00	1	SU	12	3.137229330	179.7500000	2012-07-27 19:00:00	11:59:00	MOP	Mozart Park	1000	7297.7787	7.2977787	6.2015988	26.0202012	light	Day
dog	12	D02-SCP1	D02-SCP1-SU12	2012-07-24 19:00:00	11:50:00	1	SU	12	3.097959422	177.5000000	2012-07-24 19:00:00	11:50:00	SCP	Senior Citizen Memorial Park	1000	8577.5641	8.5775641	7.1220588	35.2435117	light	Day
dog	12	S03-WAP1	S03-WAP1-SU11	2011-08-04 19:00:00	11:14:00	1	SU	11	2.940879790	168.5000000	2011-08-04 19:00:00	11:14:00	WAP	Walnut Park	1000	16010.1065	16.0101065	15.0238637	34.9107512	light	Day
dog	12	R02-ALT1	R02-ALT1-SU11	2011-07-22 19:00:00	11:08:00	1	SU	11	2.914699851	167.0000000	2011-07-22 19:00:00	11:08:00	ALT	Altgeld Park	1000	21727.7280	21.7277280	24.0492990	31.0786467	light	Day
dog	12	D02-SCP1	D02-SCP1-SU12	2012-07-21 19:00:00	11:17:00	1	SU	12	2.953969759	169.2500000	2012-07-21 19:00:00	11:17:00	SCP	Senior Citizen Memorial Park	1000	8577.5641	8.5775641	7.1220588	35.2435117	light	Day
dog	12	D02-SCP1	D02-SCP1-SU12	2012-07-27 19:00:00	11:12:00	1	SU	12	2.932153143	168.0000000	2012-07-27 19:00:00	11:12:00	SCP	Senior Citizen Memorial Park	1000	8577.5641	8.5775641	7.1220588	35.2435117	light	Day
dog	12	J01-SKP1	J01-SKP1-SU12	2012-07-14 19:00:00	11:40:00	1	SU	12	3.054326191	175.0000000	2012-07-14 19:00:00	11:40:00	SKP	Skinner Park	1000	10125.3387	10.1253387	9.1187505	26.2599263	light	Day
dog	12	R02-ALT1	R02-ALT1-SU11	2011-07-22 19:00:00	11:06:00	1	SU	11	2.905973205	166.5000000	2011-07-22 19:00:00	11:06:00	ALT	Altgeld Park	1000	21727.7280	21.7277280	24.0492990	31.0786467	light	Day
dog	12	S03-WAP1	S03-WAP1-SU11	2011-08-04 19:00:00	11:13:00	1	SU	11	2.936516466	168.2500000	2011-08-04 19:00:00	11:13:00	WAP	Walnut Park	1000	16010.1065	16.0101065	15.0238637	34.9107512	light	Day
dog	12	D03-MFP1	D03-MFP1-SU12	2012-07-26 19:00:00	11:45:00	1	SU	12	3.076142807	176.2500000	2012-07-26 19:00:00	11:45:00	MFP	Mayfair Park	1000	14873.9988	14.8739988	14.1841647	26.9399795	light	Day
dog	12	D02-SCP1	D02-SCP1-SU12	2012-07-27 19:00:00	11:01:00	1	SU	12	2.884156589	165.2500000	2012-07-27 19:00:00	11:01:00	SCP	Senior Citizen Memorial Park	1000	8577.5641	8.5775641	7.1220588	35.2435117	light	Day
dog	12	D03-AFP1	D03-AFP1-SU11	2011-08-06 19:00:00	11:41:00	2	SU	11	3.058689514	175.2500000	2011-08-06 19:00:00	11:41:00	AFP	Athletic Field Park	1000	10732.8565	10.7328565	9.4600904	29.9422618	light	Day
dog	12	S02-BRI1	S02-BRI1-SU11	2011-07-27 19:00:00	11:53:00	2	SU	11	3.111049392	178.2500000	2011-07-27 19:00:00	11:53:00	BRI	Brighton Park	1000	9750.9150	9.7509150	8.7993253	28.1221706	light	Day
dog	12	S03-WAP1	S03-WAP1-SU12	2012-07-09 19:00:00	11:12:00	1	SU	12	2.932153143	168.0000000	2012-07-09 19:00:00	11:12:00	WAP	Walnut Park	1000	16010.1065	16.0101065	15.0238637	34.9107512	light	Day
dog	12	D02-SCP1	D02-SCP1-SU12	2012-07-28 19:00:00	11:11:00	1	SU	12	2.927789820	167.7500000	2012-07-28 19:00:00	11:11:00	SCP	Senior Citizen Memorial Park	1000	8577.5641	8.5775641	7.1220588	35.2435117	light	Day
dog	12	D02-SCP1	D02-SCP1-SU12	2012-07-28 19:00:00	11:48:00	1	SU	12	3.089232776	177.0000000	2012-07-28 19:00:00	11:48:00	SCP	Senior Citizen Memorial Park	1000	8577.5641	8.5775641	7.1220588	35.2435117	light	Day
dog	12	D02-SCP1	D02-SCP1-SU12	2012-07-13 19:00:00	11:41:00	1	SU	12	3.058689514	175.2500000	2012-07-13 19:00:00	11:41:00	SCP	Senior Citizen Memorial Park	1000	8577.5641	8.5775641	7.1220588	35.2435117	light	Day
dog	12	J01-SEP1	J01-SEP1-SU12	2012-08-01 19:00:00	11:26:00	1	SU	12	2.993239667	171.5000000	2012-08-01 19:00:00	11:26:00	SEP	Seward Park	1000	19723.7524	19.7237524	21.5476940	32.6108978	light	Day
dog	12	D02-MOP1	D02-MOP1-SU12	2012-08-05 19:00:00	11:14:00	1	SU	12	2.940879790	168.5000000	2012-08-05 19:00:00	11:14:00	MOP	Mozart Park	1000	7297.7787	7.2977787	6.2015988	26.0202012	light	Day
dog	12	J01-SKP1	J01-SKP1-SU12	2012-07-10 19:00:00	11:46:00	1	SU	12	3.080506130	176.5000000	2012-07-10 19:00:00	11:46:00	SKP	Skinner Park	1000	10125.3387	10.1253387	9.1187505	26.2599263	light	Day
dog	12	D02-SCP1	D02-SCP1-SU12	2012-07-10 19:00:00	11:20:00	1	SU	12	2.967059728	170.0000000	2012-07-10 19:00:00	11:20:00	SCP	Senior Citizen Memorial Park	1000	8577.5641	8.5775641	7.1220588	35.2435117	light	Day
dog	12	J01-SEP1	J01-SEP1-SU12	2012-07-25 19:00:00	11:39:00	1	SU	12	3.049962868	174.7500000	2012-07-25 19:00:00	11:39:00	SEP	Seward Park	1000	19723.7524	19.7237524	21.5476940	32.6108978	light	Day
dog	12	R02-ALT1	R02-ALT1-SU11	2011-07-22 19:00:00	11:03:00	1	SU	11	2.892883235	165.7500000	2011-07-22 19:00:00	11:03:00	ALT	Altgeld Park	1000	21727.7280	21.7277280	24.0492990	31.0786467	light	Day
dog	12	D02-SCP1	D02-SCP1-SU12	2012-07-28 19:00:00	11:14:00	1	SU	12	2.940879790	168.5000000	2012-07-28 19:00:00	11:14:00	SCP	Senior Citizen Memorial Park	1000	8577.5641	8.5775641	7.1220588	35.2435117	light	Day
dog	12	D03-AFP1	D03-AFP1-SU11	2011-08-06 19:00:00	11:41:00	2	SU	11	3.058689514	175.2500000	2011-08-06 19:00:00	11:41:00	AFP	Athletic Field Park	1000	10732.8565	10.7328565	9.4600904	29.9422618	light	Day
dog	12	J01-SKP1	J01-SKP1-SU12	2012-07-10 19:00:00	11:37:00	1	SU	12	3.041236222	174.2500000	2012-07-10 19:00:00	11:37:00	SKP	Skinner Park	1000	10125.3387	10.1253387	9.1187505	26.2599263	light	Day
dog	12	D02-SCP1	D02-SCP1-SU12	2012-07-17 19:00:00	11:11:00	1	SU	12	2.927789820	167.7500000	2012-07-17 19:00:00	11:11:00	SCP	Senior Citizen Memorial Park	1000	8577.5641	8.5775641	7.1220588	35.2435117	light	Day
dog	12	D03-CHP1	D03-CHP1-SU12	2012-07-17 19:00:00	11:16:00	1	SU	12	2.949606436	169.0000000	2012-07-17 19:00:00	11:16:00	CHP	Chopin Park	1000	6430.0559	6.4300559	6.0838004	17.9480618	light	Day
dog	12	D03-MFP1	D03-MFP1-SU12	2012-07-30 19:00:00	11:53:00	2	SU	12	3.111049392	178.2500000	2012-07-30 19:00:00	11:53:00	MFP	Mayfair Park	1000	14873.9988	14.8739988	14.1841647	26.9399795	light	Day
dog	12	J01-SEP1	J01-SEP1-SU11	2011-07-13 19:00:00	11:44:00	1	SU	11	3.071779484	176.0000000	2011-07-13 19:00:00	11:44:00	SEP	Seward Park	1000	19723.7524	19.7237524	21.5476940	32.6108978	light	Day
dog	12	J01-SKP1	J01-SKP1-SU12	2012-08-03 19:00:00	11:17:00	1	SU	12	2.953969759	169.2500000	2012-08-03 19:00:00	11:17:00	SKP	Skinner Park	1000	10125.3387	10.1253387	9.1187505	26.2599263	light	Day
dog	12	S03-WAP1	S03-WAP1-SU11	2011-08-13 19:00:00	11:52:00	1	SU	11	3.106686069	178.0000000	2011-08-13 19:00:00	11:52:00	WAP	Walnut Park	1000	16010.1065	16.0101065	15.0238637	34.9107512	light	Day
dog	12	J01-SKP1	J01-SKP1-SU12	2012-07-24 19:00:00	11:40:00	1	SU	12	3.054326191	175.0000000	2012-07-24 19:00:00	11:40:00	SKP	Skinner Park	1000	10125.3387	10.1253387	9.1187505	26.2599263	light	Day
dog	12	D02-SCP1	D02-SCP1-SU11	2011-08-04 19:00:00	11:05:00	1	SU	11	2.901609881	166.2500000	2011-08-04 19:00:00	11:05:00	SCP	Senior Citizen Memorial Park	1000	8577.5641	8.5775641	7.1220588	35.2435117	light	Day
dog	12	D02-RCP1	D02-RCP1-SU11	2011-07-11 19:00:00	11:24:00	1	SU	11	2.984513021	171.0000000	2011-07-11 19:00:00	11:24:00	RCP	Richard Clark Park	1000	9710.9568	9.7109568	8.5079698	27.1978900	light	Day
dog	12	J01-SEP1	J01-SEP1-SU12	2012-07-11 19:00:00	11:15:00	1	SU	12	2.945243113	168.7500000	2012-07-11 19:00:00	11:15:00	SEP	Seward Park	1000	19723.7524	19.7237524	21.5476940	32.6108978	light	Day
dog	12	J01-SEP1	J01-SEP1-SU12	2012-07-11 19:00:00	11:15:00	1	SU	12	2.945243113	168.7500000	2012-07-11 19:00:00	11:15:00	SEP	Seward Park	1000	19723.7524	19.7237524	21.5476940	32.6108978	light	Day
dog	12	S02-BRI1	S02-BRI1-SU11	2011-07-27 19:00:00	11:53:00	2	SU	11	3.111049392	178.2500000	2011-07-27 19:00:00	11:53:00	BRI	Brighton Park	1000	9750.9150	9.7509150	8.7993253	28.1221706	light	Day
dog	12	D02-SCP1	D02-SCP1-SU12	2012-07-25 19:00:00	11:54:00	1	SU	12	3.115412715	178.5000000	2012-07-25 19:00:00	11:54:00	SCP	Senior Citizen Memorial Park	1000	8577.5641	8.5775641	7.1220588	35.2435117	light	Day
dog	12	J01-SEP1	J01-SEP1-SU12	2012-07-11 19:00:00	11:12:00	1	SU	12	2.932153143	168.0000000	2012-07-11 19:00:00	11:12:00	SEP	Seward Park	1000	19723.7524	19.7237524	21.5476940	32.6108978	light	Day
dog	12	S03-WAP1	S03-WAP1-SU11	2011-08-04 19:00:00	11:15:00	1	SU	11	2.945243113	168.7500000	2011-08-04 19:00:00	11:15:00	WAP	Walnut Park	1000	16010.1065	16.0101065	15.0238637	34.9107512	light	Day
dog	12	R02-ALT1	R02-ALT1-SU11	2011-07-22 19:00:00	11:07:00	1	SU	11	2.910336528	166.7500000	2011-07-22 19:00:00	11:07:00	ALT	Altgeld Park	1000	21727.7280	21.7277280	24.0492990	31.0786467	light	Day
dog	12	S02-BRI1	S02-BRI1-SU12	2012-07-22 19:00:00	11:04:00	2	SU	12	2.897246558	166.0000000	2012-07-22 19:00:00	11:04:00	BRI	Brighton Park	1000	9750.9150	9.7509150	8.7993253	28.1221706	light	Day
dog	12	D03-MFP1	D03-MFP1-SU12	2012-07-30 19:00:00	11:53:00	2	SU	12	3.111049392	178.2500000	2012-07-30 19:00:00	11:53:00	MFP	Mayfair Park	1000	14873.9988	14.8739988	14.1841647	26.9399795	light	Day
dog	13	J01-SKP1	J01-SKP1-SU12	2012-07-19 19:00:00	12:28:00	1	SU	12	3.263765701	187.0000000	2012-07-19 19:00:00	12:28:00	SKP	Skinner Park	1000	10125.3387	10.1253387	9.1187505	26.2599263	light	Day
dog	13	D02-SCP1	D02-SCP1-SU11	2011-07-14 19:00:00	12:50:00	1	SU	11	3.359758810	192.5000000	2011-07-14 19:00:00	12:50:00	SCP	Senior Citizen Memorial Park	1000	8577.5641	8.5775641	7.1220588	35.2435117	light	Day
dog	13	D02-SCP1	D02-SCP1-SU11	2011-07-21 19:00:00	12:04:00	1	SU	11	3.159045946	181.0000000	2011-07-21 19:00:00	12:04:00	SCP	Senior Citizen Memorial Park	1000	8577.5641	8.5775641	7.1220588	35.2435117	light	Day
dog	13	J01-SKP1	J01-SKP1-SU12	2012-07-17 19:00:00	12:45:00	1	SU	12	3.337942194	191.2500000	2012-07-17 19:00:00	12:45:00	SKP	Skinner Park	1000	10125.3387	10.1253387	9.1187505	26.2599263	light	Day
dog	13	J01-SEP1	J01-SEP1-SU12	2012-07-20 19:00:00	12:18:00	1	SU	12	3.220132470	184.5000000	2012-07-20 19:00:00	12:18:00	SEP	Seward Park	1000	19723.7524	19.7237524	21.5476940	32.6108978	light	Day
dog	13	S03-WAP1	S03-WAP1-SU12	2012-08-02 19:00:00	12:40:00	1	SU	12	3.316125579	190.0000000	2012-08-02 19:00:00	12:40:00	WAP	Walnut Park	1000	16010.1065	16.0101065	15.0238637	34.9107512	light	Day
dog	13	S02-BRI1	S02-BRI1-SU11	2011-07-24 19:00:00	12:06:00	1	SU	11	3.167772592	181.5000000	2011-07-24 19:00:00	12:06:00	BRI	Brighton Park	1000	9750.9150	9.7509150	8.7993253	28.1221706	light	Day
dog	13	D03-CHP1	D03-CHP1-SU12	2012-07-13 19:00:00	12:04:00	1	SU	12	3.159045946	181.0000000	2012-07-13 19:00:00	12:04:00	CHP	Chopin Park	1000	6430.0559	6.4300559	6.0838004	17.9480618	light	Day
dog	13	D02-SCP1	D02-SCP1-SU11	2011-07-22 19:00:00	12:42:00	1	SU	11	3.324852225	190.5000000	2011-07-22 19:00:00	12:42:00	SCP	Senior Citizen Memorial Park	1000	8577.5641	8.5775641	7.1220588	35.2435117	light	Day
dog	13	D03-AFP1	D03-AFP1-SU11	2011-07-23 19:00:00	12:22:00	1	SU	11	3.237585762	185.5000000	2011-07-23 19:00:00	12:22:00	AFP	Athletic Field Park	1000	10732.8565	10.7328565	9.4600904	29.9422618	light	Day
dog	13	D02-SCP1	D02-SCP1-SU11	2011-07-12 19:00:00	12:16:00	1	SU	11	3.211405824	184.0000000	2011-07-12 19:00:00	12:16:00	SCP	Senior Citizen Memorial Park	1000	8577.5641	8.5775641	7.1220588	35.2435117	light	Day
dog	13	D03-AFP1	D03-AFP1-SU11	2011-07-25 19:00:00	12:16:00	1	SU	11	3.211405824	184.0000000	2011-07-25 19:00:00	12:16:00	AFP	Athletic Field Park	1000	10732.8565	10.7328565	9.4600904	29.9422618	light	Day
dog	13	J01-SKP1	J01-SKP1-SU11	2011-08-02 19:00:00	12:37:00	1	SU	11	3.303035609	189.2500000	2011-08-02 19:00:00	12:37:00	SKP	Skinner Park	1000	10125.3387	10.1253387	9.1187505	26.2599263	light	Day
dog	13	J01-SKP1	J01-SKP1-SU11	2011-07-26 19:00:00	12:49:00	1	SU	11	3.355395487	192.2500000	2011-07-26 19:00:00	12:49:00	SKP	Skinner Park	1000	10125.3387	10.1253387	9.1187505	26.2599263	light	Day
dog	13	D02-SCP1	D02-SCP1-SU11	2011-07-26 19:00:00	12:09:00	1	SU	11	3.180862562	182.2500000	2011-07-26 19:00:00	12:09:00	SCP	Senior Citizen Memorial Park	1000	8577.5641	8.5775641	7.1220588	35.2435117	light	Day
dog	13	D02-SCP1	D02-SCP1-SU12	2012-08-04 19:00:00	12:26:00	1	SU	12	3.255039055	186.5000000	2012-08-04 19:00:00	12:26:00	SCP	Senior Citizen Memorial Park	1000	8577.5641	8.5775641	7.1220588	35.2435117	light	Day
dog	13	D02-SCP1	D02-SCP1-SU12	2012-08-04 19:00:00	12:23:00	1	SU	12	3.241949086	185.7500000	2012-08-04 19:00:00	12:23:00	SCP	Senior Citizen Memorial Park	1000	8577.5641	8.5775641	7.1220588	35.2435117	light	Day
dog	13	J01-SKP1	J01-SKP1-SU12	2012-08-03 19:00:00	12:32:00	1	SU	12	3.281218994	188.0000000	2012-08-03 19:00:00	12:32:00	SKP	Skinner Park	1000	10125.3387	10.1253387	9.1187505	26.2599263	light	Day
dog	13	D02-SCP1	D02-SCP1-SU12	2012-07-19 19:00:00	12:52:00	1	SU	12	3.368485456	193.0000000	2012-07-19 19:00:00	12:52:00	SCP	Senior Citizen Memorial Park	1000	8577.5641	8.5775641	7.1220588	35.2435117	light	Day
dog	13	D02-SCP1	D02-SCP1-SU12	2012-07-20 19:00:00	12:56:00	1	SU	12	3.385938749	194.0000000	2012-07-20 19:00:00	12:56:00	SCP	Senior Citizen Memorial Park	1000	8577.5641	8.5775641	7.1220588	35.2435117	light	Day
dog	14	D02-MOP1	D02-MOP1-SU12	2012-07-28 19:00:00	13:48:00	1	SU	12	3.612831552	207.0000000	2012-07-28 19:00:00	13:48:00	MOP	Mozart Park	1000	7297.7787	7.2977787	6.2015988	26.0202012	light	Day
dog	14	D02-SCP1	D02-SCP1-SU12	2012-07-13 19:00:00	13:31:00	1	SU	12	3.538655058	202.7500000	2012-07-13 19:00:00	13:31:00	SCP	Senior Citizen Memorial Park	1000	8577.5641	8.5775641	7.1220588	35.2435117	light	Day
dog	14	J01-SEP1	J01-SEP1-SU12	2012-08-02 19:00:00	13:57:00	1	SU	12	3.652101460	209.2500000	2012-08-02 19:00:00	13:57:00	SEP	Seward Park	1000	19723.7524	19.7237524	21.5476940	32.6108978	light	Day
dog	14	S03-WAP1	S03-WAP1-SU12	2012-07-17 19:00:00	13:35:00	1	SU	12	3.556108351	203.7500000	2012-07-17 19:00:00	13:35:00	WAP	Walnut Park	1000	16010.1065	16.0101065	15.0238637	34.9107512	light	Day
dog	14	J01-SEP1	J01-SEP1-SU11	2011-07-14 19:00:00	13:22:00	1	SU	11	3.499385150	200.5000000	2011-07-14 19:00:00	13:22:00	SEP	Seward Park	1000	19723.7524	19.7237524	21.5476940	32.6108978	light	Day
dog	14	J01-SKP1	J01-SKP1-SU11	2011-07-16 19:00:00	13:01:00	1	SU	11	3.407755365	195.2500000	2011-07-16 19:00:00	13:01:00	SKP	Skinner Park	1000	10125.3387	10.1253387	9.1187505	26.2599263	light	Day
dog	14	J01-SKP1	J01-SKP1-SU12	2012-07-31 19:00:00	13:42:00	1	SU	12	3.586651613	205.5000000	2012-07-31 19:00:00	13:42:00	SKP	Skinner Park	1000	10125.3387	10.1253387	9.1187505	26.2599263	light	Day
dog	14	D03-MFP1	D03-MFP1-SU11	2011-07-27 19:00:00	14:00:00	1	SU	11	3.665191429	210.0000000	2011-07-27 19:00:00	14:00:00	MFP	Mayfair Park	1000	14873.9988	14.8739988	14.1841647	26.9399795	light	Day
dog	14	S03-WAP1	S03-WAP1-SU12	2012-07-17 19:00:00	13:36:00	1	SU	12	3.560471674	204.0000000	2012-07-17 19:00:00	13:36:00	WAP	Walnut Park	1000	16010.1065	16.0101065	15.0238637	34.9107512	light	Day
dog	14	D02-RCP1	D02-RCP1-SU11	2011-07-25 19:00:00	13:27:00	1	SU	11	3.521201766	201.7500000	2011-07-25 19:00:00	13:27:00	RCP	Richard Clark Park	1000	9710.9568	9.7109568	8.5079698	27.1978900	light	Day
dog	14	D03-CHP1	D03-CHP1-SU12	2012-07-26 19:00:00	13:45:00	1	SU	12	3.599741582	206.2500000	2012-07-26 19:00:00	13:45:00	CHP	Chopin Park	1000	6430.0559	6.4300559	6.0838004	17.9480618	light	Day
dog	14	D02-MOP1	D02-MOP1-SU12	2012-08-02 19:00:00	13:54:00	1	SU	12	3.639011490	208.5000000	2012-08-02 19:00:00	13:54:00	MOP	Mozart Park	1000	7297.7787	7.2977787	6.2015988	26.0202012	light	Day
dog	14	D03-AFP1	D03-AFP1-SU11	2011-08-04 19:00:00	13:15:00	1	SU	11	3.468841888	198.7500000	2011-08-04 19:00:00	13:15:00	AFP	Athletic Field Park	1000	10732.8565	10.7328565	9.4600904	29.9422618	light	Day
dog	14	D02-MOP1	D02-MOP1-SU12	2012-07-27 19:00:00	13:18:00	2	SU	12	3.481931858	199.5000000	2012-07-27 19:00:00	13:18:00	MOP	Mozart Park	1000	7297.7787	7.2977787	6.2015988	26.0202012	light	Day
dog	14	D02-SCP1	D02-SCP1-SU12	2012-07-27 19:00:00	13:05:00	1	SU	12	3.425208657	196.2500000	2012-07-27 19:00:00	13:05:00	SCP	Senior Citizen Memorial Park	1000	8577.5641	8.5775641	7.1220588	35.2435117	light	Day
dog	14	D02-MOP1	D02-MOP1-SU12	2012-07-27 19:00:00	13:18:00	2	SU	12	3.481931858	199.5000000	2012-07-27 19:00:00	13:18:00	MOP	Mozart Park	1000	7297.7787	7.2977787	6.2015988	26.0202012	light	Day
dog	14	J01-SKP1	J01-SKP1-SU12	2012-07-27 19:00:00	13:47:00	1	SU	12	3.608468228	206.7500000	2012-07-27 19:00:00	13:47:00	SKP	Skinner Park	1000	10125.3387	10.1253387	9.1187505	26.2599263	light	Day
dog	14	D02-MOP1	D02-MOP1-SU12	2012-07-29 19:00:00	13:59:00	1	SU	12	3.660828106	209.7500000	2012-07-29 19:00:00	13:59:00	MOP	Mozart Park	1000	7297.7787	7.2977787	6.2015988	26.0202012	light	Day
dog	14	S02-BRI1	S02-BRI1-SU12	2012-07-12 19:00:00	13:32:00	1	SU	12	3.543018382	203.0000000	2012-07-12 19:00:00	13:32:00	BRI	Brighton Park	1000	9750.9150	9.7509150	8.7993253	28.1221706	light	Day
dog	14	S02-BRI1	S02-BRI1-SU12	2012-07-12 19:00:00	13:34:00	1	SU	12	3.551745028	203.5000000	2012-07-12 19:00:00	13:34:00	BRI	Brighton Park	1000	9750.9150	9.7509150	8.7993253	28.1221706	light	Day
dog	14	D02-MOP1	D02-MOP1-SU12	2012-08-01 19:00:00	13:10:00	1	SU	12	3.447025273	197.5000000	2012-08-01 19:00:00	13:10:00	MOP	Mozart Park	1000	7297.7787	7.2977787	6.2015988	26.0202012	light	Day
dog	14	J01-SKP1	J01-SKP1-SU12	2012-07-31 19:00:00	13:40:00	1	SU	12	3.577924967	205.0000000	2012-07-31 19:00:00	13:40:00	SKP	Skinner Park	1000	10125.3387	10.1253387	9.1187505	26.2599263	light	Day
dog	14	D03-MFP1	D03-MFP1-SU11	2011-07-27 19:00:00	13:15:00	1	SU	11	3.468841888	198.7500000	2011-07-27 19:00:00	13:15:00	MFP	Mayfair Park	1000	14873.9988	14.8739988	14.1841647	26.9399795	light	Day
dog	14	D02-MOP1	D02-MOP1-SU12	2012-07-27 19:00:00	13:22:00	2	SU	12	3.499385150	200.5000000	2012-07-27 19:00:00	13:22:00	MOP	Mozart Park	1000	7297.7787	7.2977787	6.2015988	26.0202012	light	Day
dog	14	S02-BRI1	S02-BRI1-SU12	2012-07-24 19:00:00	13:29:00	1	SU	12	3.529928412	202.2500000	2012-07-24 19:00:00	13:29:00	BRI	Brighton Park	1000	9750.9150	9.7509150	8.7993253	28.1221706	light	Day
dog	14	D02-SCP1	D02-SCP1-SU12	2012-08-05 19:00:00	13:53:00	1	SU	12	3.634648167	208.2500000	2012-08-05 19:00:00	13:53:00	SCP	Senior Citizen Memorial Park	1000	8577.5641	8.5775641	7.1220588	35.2435117	light	Day
dog	14	D03-CHP1	D03-CHP1-SU11	2011-07-26 19:00:00	13:46:00	1	SU	11	3.604104905	206.5000000	2011-07-26 19:00:00	13:46:00	CHP	Chopin Park	1000	6430.0559	6.4300559	6.0838004	17.9480618	light	Day
dog	14	D02-MOP1	D02-MOP1-SU12	2012-07-27 19:00:00	13:22:00	2	SU	12	3.499385150	200.5000000	2012-07-27 19:00:00	13:22:00	MOP	Mozart Park	1000	7297.7787	7.2977787	6.2015988	26.0202012	light	Day
dog	14	J01-SKP1	J01-SKP1-SU12	2012-08-03 19:00:00	13:53:00	1	SU	12	3.634648167	208.2500000	2012-08-03 19:00:00	13:53:00	SKP	Skinner Park	1000	10125.3387	10.1253387	9.1187505	26.2599263	light	Day
dog	14	D02-MOP1	D02-MOP1-SU12	2012-07-30 19:00:00	13:17:00	2	SU	12	3.477568535	199.2500000	2012-07-30 19:00:00	13:17:00	MOP	Mozart Park	1000	7297.7787	7.2977787	6.2015988	26.0202012	light	Day
dog	14	D02-SCP1	D02-SCP1-SU11	2011-07-31 19:00:00	13:17:00	1	SU	11	3.477568535	199.2500000	2011-07-31 19:00:00	13:17:00	SCP	Senior Citizen Memorial Park	1000	8577.5641	8.5775641	7.1220588	35.2435117	light	Day
dog	14	D03-MFP1	D03-MFP1-SU11	2011-07-27 19:00:00	13:13:00	1	SU	11	3.460115242	198.2500000	2011-07-27 19:00:00	13:13:00	MFP	Mayfair Park	1000	14873.9988	14.8739988	14.1841647	26.9399795	light	Day
dog	14	D02-SCP1	D02-SCP1-SU11	2011-07-29 19:00:00	13:36:00	1	SU	11	3.560471674	204.0000000	2011-07-29 19:00:00	13:36:00	SCP	Senior Citizen Memorial Park	1000	8577.5641	8.5775641	7.1220588	35.2435117	light	Day
dog	14	D02-MOP1	D02-MOP1-SU12	2012-07-29 19:00:00	13:59:00	1	SU	12	3.660828106	209.7500000	2012-07-29 19:00:00	13:59:00	MOP	Mozart Park	1000	7297.7787	7.2977787	6.2015988	26.0202012	light	Day
dog	14	D02-MOP1	D02-MOP1-SU12	2012-07-30 19:00:00	13:17:00	2	SU	12	3.477568535	199.2500000	2012-07-30 19:00:00	13:17:00	MOP	Mozart Park	1000	7297.7787	7.2977787	6.2015988	26.0202012	light	Day
dog	15	D02-SCP1	D02-SCP1-SU12	2012-07-25 19:00:00	14:26:00	1	SU	12	3.778637831	216.5000000	2012-07-25 19:00:00	14:26:00	SCP	Senior Citizen Memorial Park	1000	8577.5641	8.5775641	7.1220588	35.2435117	light	Day
dog	15	J01-SEP1	J01-SEP1-SU12	2012-07-20 19:00:00	14:33:00	1	SU	12	3.809181092	218.2500000	2012-07-20 19:00:00	14:33:00	SEP	Seward Park	1000	19723.7524	19.7237524	21.5476940	32.6108978	light	Day
dog	15	S02-BRI1	S02-BRI1-SU11	2011-08-08 19:00:00	14:44:00	1	SU	11	3.857177647	221.0000000	2011-08-08 19:00:00	14:44:00	BRI	Brighton Park	1000	9750.9150	9.7509150	8.7993253	28.1221706	light	Day
dog	15	D03-MFP1	D03-MFP1-SU11	2011-07-26 19:00:00	14:42:00	1	SU	11	3.848451001	220.5000000	2011-07-26 19:00:00	14:42:00	MFP	Mayfair Park	1000	14873.9988	14.8739988	14.1841647	26.9399795	light	Day
dog	15	D02-SCP1	D02-SCP1-SU12	2012-08-01 19:00:00	14:53:00	1	SU	12	3.896447555	223.2500000	2012-08-01 19:00:00	14:53:00	SCP	Senior Citizen Memorial Park	1000	8577.5641	8.5775641	7.1220588	35.2435117	light	Day
dog	15	D03-MFP1	D03-MFP1-SU12	2012-07-25 19:00:00	15:00:00	1	SU	12	3.926990817	225.0000000	2012-07-25 19:00:00	15:00:00	MFP	Mayfair Park	1000	14873.9988	14.8739988	14.1841647	26.9399795	light	Day
dog	15	J01-SEP1	J01-SEP1-SU12	2012-08-01 19:00:00	14:04:00	1	SU	12	3.682644722	211.0000000	2012-08-01 19:00:00	14:04:00	SEP	Seward Park	1000	19723.7524	19.7237524	21.5476940	32.6108978	light	Day
dog	15	J01-SKP1	J01-SKP1-SU12	2012-07-24 19:00:00	15:00:00	2	SU	12	3.926990817	225.0000000	2012-07-24 19:00:00	15:00:00	SKP	Skinner Park	1000	10125.3387	10.1253387	9.1187505	26.2599263	light	Day
dog	15	D02-MOP1	D02-MOP1-SU12	2012-07-28 19:00:00	14:28:00	1	SU	12	3.787364477	217.0000000	2012-07-28 19:00:00	14:28:00	MOP	Mozart Park	1000	7297.7787	7.2977787	6.2015988	26.0202012	light	Day
dog	15	D02-MOP1	D02-MOP1-SU11	2011-07-12 19:00:00	14:10:00	1	SU	11	3.708824660	212.5000000	2011-07-12 19:00:00	14:10:00	MOP	Mozart Park	1000	7297.7787	7.2977787	6.2015988	26.0202012	light	Day
dog	15	J01-SEP1	J01-SEP1-SU12	2012-07-30 19:00:00	14:36:00	1	SU	12	3.822271062	219.0000000	2012-07-30 19:00:00	14:36:00	SEP	Seward Park	1000	19723.7524	19.7237524	21.5476940	32.6108978	light	Day
dog	15	D02-MOP1	D02-MOP1-SU11	2011-07-12 19:00:00	14:10:00	1	SU	11	3.708824660	212.5000000	2011-07-12 19:00:00	14:10:00	MOP	Mozart Park	1000	7297.7787	7.2977787	6.2015988	26.0202012	light	Day
dog	15	D02-SCP1	D02-SCP1-SU11	2011-07-29 19:00:00	14:03:00	2	SU	11	3.678281399	210.7500000	2011-07-29 19:00:00	14:03:00	SCP	Senior Citizen Memorial Park	1000	8577.5641	8.5775641	7.1220588	35.2435117	light	Day
dog	15	J01-SKP1	J01-SKP1-SU12	2012-07-24 19:00:00	15:00:00	2	SU	12	3.926990817	225.0000000	2012-07-24 19:00:00	15:00:00	SKP	Skinner Park	1000	10125.3387	10.1253387	9.1187505	26.2599263	light	Day
dog	15	J01-SEP1	J01-SEP1-SU12	2012-07-30 19:00:00	14:35:00	1	SU	12	3.817907739	218.7500000	2012-07-30 19:00:00	14:35:00	SEP	Seward Park	1000	19723.7524	19.7237524	21.5476940	32.6108978	light	Day
dog	15	J01-SKP1	J01-SKP1-SU12	2012-07-24 19:00:00	15:00:00	2	SU	12	3.926990817	225.0000000	2012-07-24 19:00:00	15:00:00	SKP	Skinner Park	1000	10125.3387	10.1253387	9.1187505	26.2599263	light	Day
dog	15	J01-SKP1	J01-SKP1-SU12	2012-07-24 19:00:00	15:00:00	2	SU	12	3.926990817	225.0000000	2012-07-24 19:00:00	15:00:00	SKP	Skinner Park	1000	10125.3387	10.1253387	9.1187505	26.2599263	light	Day
dog	15	S02-BRI1	S02-BRI1-SU11	2011-08-08 19:00:00	14:40:00	1	SU	11	3.839724354	220.0000000	2011-08-08 19:00:00	14:40:00	BRI	Brighton Park	1000	9750.9150	9.7509150	8.7993253	28.1221706	light	Day
dog	15	D02-SCP1	D02-SCP1-SU11	2011-07-29 19:00:00	14:03:00	1	SU	11	3.678281399	210.7500000	2011-07-29 19:00:00	14:03:00	SCP	Senior Citizen Memorial Park	1000	8577.5641	8.5775641	7.1220588	35.2435117	light	Day
dog	15	S02-BRI1	S02-BRI1-SU12	2012-07-13 19:00:00	14:57:00	1	SU	12	3.913900848	224.2500000	2012-07-13 19:00:00	14:57:00	BRI	Brighton Park	1000	9750.9150	9.7509150	8.7993253	28.1221706	light	Day
dog	15	D02-SCP1	D02-SCP1-SU11	2011-07-29 19:00:00	14:03:00	2	SU	11	3.678281399	210.7500000	2011-07-29 19:00:00	14:03:00	SCP	Senior Citizen Memorial Park	1000	8577.5641	8.5775641	7.1220588	35.2435117	light	Day
dog	15	J01-SEP1	J01-SEP1-SU12	2012-07-09 19:00:00	14:34:00	1	SU	12	3.813544416	218.5000000	2012-07-09 19:00:00	14:34:00	SEP	Seward Park	1000	19723.7524	19.7237524	21.5476940	32.6108978	light	Day
dog	16	J01-SKP1	J01-SKP1-SU12	2012-07-16 19:00:00	15:25:00	1	SU	12	4.036073895	231.2500000	2012-07-16 19:00:00	15:25:00	SKP	Skinner Park	1000	10125.3387	10.1253387	9.1187505	26.2599263	light	Day
dog	16	D02-SCP1	D02-SCP1-SU12	2012-07-09 19:00:00	15:05:00	1	SU	12	3.948807433	226.2500000	2012-07-09 19:00:00	15:05:00	SCP	Senior Citizen Memorial Park	1000	8577.5641	8.5775641	7.1220588	35.2435117	light	Day
dog	16	D02-SCP1	D02-SCP1-SU12	2012-07-09 19:00:00	15:04:00	1	SU	12	3.944444110	226.0000000	2012-07-09 19:00:00	15:04:00	SCP	Senior Citizen Memorial Park	1000	8577.5641	8.5775641	7.1220588	35.2435117	light	Day
dog	16	J01-SKP1	J01-SKP1-SU12	2012-07-10 19:00:00	15:45:00	1	SU	12	4.123340358	236.2500000	2012-07-10 19:00:00	15:45:00	SKP	Skinner Park	1000	10125.3387	10.1253387	9.1187505	26.2599263	light	Day
dog	16	S02-BRI1	S02-BRI1-SU12	2012-07-13 19:00:00	15:30:00	1	SU	12	4.057890511	232.5000000	2012-07-13 19:00:00	15:30:00	BRI	Brighton Park	1000	9750.9150	9.7509150	8.7993253	28.1221706	light	Day
dog	16	J01-SKP1	J01-SKP1-SU12	2012-07-24 19:00:00	15:48:00	1	SU	12	4.136430327	237.0000000	2012-07-24 19:00:00	15:48:00	SKP	Skinner Park	1000	10125.3387	10.1253387	9.1187505	26.2599263	light	Day
dog	16	D03-CHP1	D03-CHP1-SU12	2012-07-27 19:00:00	15:56:00	1	SU	12	4.171336912	239.0000000	2012-07-27 19:00:00	15:56:00	CHP	Chopin Park	1000	6430.0559	6.4300559	6.0838004	17.9480618	light	Day
dog	16	J01-SKP1	J01-SKP1-SU12	2012-07-23 19:00:00	15:11:00	1	SU	12	3.974987371	227.7500000	2012-07-23 19:00:00	15:11:00	SKP	Skinner Park	1000	10125.3387	10.1253387	9.1187505	26.2599263	light	Day
dog	16	D03-CHP1	D03-CHP1-SU11	2011-07-13 19:00:00	15:02:00	1	SU	11	3.935717463	225.5000000	2011-07-13 19:00:00	15:02:00	CHP	Chopin Park	1000	6430.0559	6.4300559	6.0838004	17.9480618	light	Day
dog	16	J01-SKP1	J01-SKP1-SU12	2012-07-16 19:00:00	16:00:00	1	SU	12	4.188790205	240.0000000	2012-07-16 19:00:00	16:00:00	SKP	Skinner Park	1000	10125.3387	10.1253387	9.1187505	26.2599263	light	Day
dog	16	D02-SCP1	D02-SCP1-SU12	2012-07-11 19:00:00	15:13:00	1	SU	12	3.983714018	228.2500000	2012-07-11 19:00:00	15:13:00	SCP	Senior Citizen Memorial Park	1000	8577.5641	8.5775641	7.1220588	35.2435117	light	Day
dog	16	D02-SCP1	D02-SCP1-SU12	2012-07-09 19:00:00	15:06:00	1	SU	12	3.953170756	226.5000000	2012-07-09 19:00:00	15:06:00	SCP	Senior Citizen Memorial Park	1000	8577.5641	8.5775641	7.1220588	35.2435117	light	Day
dog	16	D03-CHP1	D03-CHP1-SU11	2011-07-21 19:00:00	15:37:00	1	SU	11	4.088433773	234.2500000	2011-07-21 19:00:00	15:37:00	CHP	Chopin Park	1000	6430.0559	6.4300559	6.0838004	17.9480618	light	Day
dog	16	D02-SCP1	D02-SCP1-SU12	2012-07-28 19:00:00	15:16:00	1	SU	12	3.996803987	229.0000000	2012-07-28 19:00:00	15:16:00	SCP	Senior Citizen Memorial Park	1000	8577.5641	8.5775641	7.1220588	35.2435117	light	Day
dog	16	J01-SKP1	J01-SKP1-SU11	2011-07-25 19:00:00	15:03:00	1	SU	11	3.940080786	225.7500000	2011-07-25 19:00:00	15:03:00	SKP	Skinner Park	1000	10125.3387	10.1253387	9.1187505	26.2599263	light	Day
dog	16	J01-SKP1	J01-SKP1-SU11	2011-07-25 19:00:00	15:47:00	1	SU	11	4.132067004	236.7500000	2011-07-25 19:00:00	15:47:00	SKP	Skinner Park	1000	10125.3387	10.1253387	9.1187505	26.2599263	light	Day
dog	16	D02-SCP1	D02-SCP1-SU12	2012-07-09 19:00:00	15:53:00	1	SU	12	4.158246943	238.2500000	2012-07-09 19:00:00	15:53:00	SCP	Senior Citizen Memorial Park	1000	8577.5641	8.5775641	7.1220588	35.2435117	light	Day
dog	16	D02-SCP1	D02-SCP1-SU12	2012-07-26 19:00:00	15:07:00	1	SU	12	3.957534079	226.7500000	2012-07-26 19:00:00	15:07:00	SCP	Senior Citizen Memorial Park	1000	8577.5641	8.5775641	7.1220588	35.2435117	light	Day
dog	16	J01-SKP1	J01-SKP1-SU12	2012-07-16 19:00:00	15:11:00	1	SU	12	3.974987371	227.7500000	2012-07-16 19:00:00	15:11:00	SKP	Skinner Park	1000	10125.3387	10.1253387	9.1187505	26.2599263	light	Day
dog	16	J01-SKP1	J01-SKP1-SU12	2012-07-30 19:00:00	15:37:00	1	SU	12	4.088433773	234.2500000	2012-07-30 19:00:00	15:37:00	SKP	Skinner Park	1000	10125.3387	10.1253387	9.1187505	26.2599263	light	Day
dog	16	D02-SCP1	D02-SCP1-SU11	2011-07-13 19:00:00	15:01:00	1	SU	11	3.931354140	225.2500000	2011-07-13 19:00:00	15:01:00	SCP	Senior Citizen Memorial Park	1000	8577.5641	8.5775641	7.1220588	35.2435117	light	Day
dog	16	D02-SCP1	D02-SCP1-SU12	2012-07-21 19:00:00	15:55:00	1	SU	12	4.166973589	238.7500000	2012-07-21 19:00:00	15:55:00	SCP	Senior Citizen Memorial Park	1000	8577.5641	8.5775641	7.1220588	35.2435117	light	Day
dog	16	J01-SKP1	J01-SKP1-SU12	2012-07-24 19:00:00	15:05:00	1	SU	12	3.948807433	226.2500000	2012-07-24 19:00:00	15:05:00	SKP	Skinner Park	1000	10125.3387	10.1253387	9.1187505	26.2599263	light	Day
dog	16	D02-SCP1	D02-SCP1-SU11	2011-07-30 19:00:00	15:58:00	1	SU	11	4.180063559	239.5000000	2011-07-30 19:00:00	15:58:00	SCP	Senior Citizen Memorial Park	1000	8577.5641	8.5775641	7.1220588	35.2435117	light	Day
dog	16	J01-SKP1	J01-SKP1-SU12	2012-07-20 19:00:00	15:37:00	1	SU	12	4.088433773	234.2500000	2012-07-20 19:00:00	15:37:00	SKP	Skinner Park	1000	10125.3387	10.1253387	9.1187505	26.2599263	light	Day
dog	16	J01-SKP1	J01-SKP1-SU11	2011-07-27 19:00:00	15:06:00	1	SU	11	3.953170756	226.5000000	2011-07-27 19:00:00	15:06:00	SKP	Skinner Park	1000	10125.3387	10.1253387	9.1187505	26.2599263	light	Day
dog	16	J01-SKP1	J01-SKP1-SU12	2012-07-15 19:00:00	15:10:00	1	SU	12	3.970624048	227.5000000	2012-07-15 19:00:00	15:10:00	SKP	Skinner Park	1000	10125.3387	10.1253387	9.1187505	26.2599263	light	Day
dog	16	J01-SKP1	J01-SKP1-SU12	2012-07-10 19:00:00	15:44:00	1	SU	12	4.118977035	236.0000000	2012-07-10 19:00:00	15:44:00	SKP	Skinner Park	1000	10125.3387	10.1253387	9.1187505	26.2599263	light	Day
dog	16	S02-BRI1	S02-BRI1-SU12	2012-07-13 19:00:00	15:29:00	1	SU	12	4.053527188	232.2500000	2012-07-13 19:00:00	15:29:00	BRI	Brighton Park	1000	9750.9150	9.7509150	8.7993253	28.1221706	light	Day
dog	16	S02-BRI1	S02-BRI1-SU11	2011-07-17 19:00:00	15:33:00	1	SU	11	4.070980480	233.2500000	2011-07-17 19:00:00	15:33:00	BRI	Brighton Park	1000	9750.9150	9.7509150	8.7993253	28.1221706	light	Day
dog	16	J01-SEP1	J01-SEP1-SU12	2012-07-19 19:00:00	15:58:00	1	SU	12	4.180063559	239.5000000	2012-07-19 19:00:00	15:58:00	SEP	Seward Park	1000	19723.7524	19.7237524	21.5476940	32.6108978	light	Day
dog	16	J01-SKP1	J01-SKP1-SU12	2012-07-24 19:00:00	15:05:00	1	SU	12	3.948807433	226.2500000	2012-07-24 19:00:00	15:05:00	SKP	Skinner Park	1000	10125.3387	10.1253387	9.1187505	26.2599263	light	Day
dog	16	J01-SKP1	J01-SKP1-SU12	2012-07-14 19:00:00	15:55:00	1	SU	12	4.166973589	238.7500000	2012-07-14 19:00:00	15:55:00	SKP	Skinner Park	1000	10125.3387	10.1253387	9.1187505	26.2599263	light	Day
dog	16	S03-WAP1	S03-WAP1-SU12	2012-08-05 19:00:00	15:14:00	1	SU	12	3.988077341	228.5000000	2012-08-05 19:00:00	15:14:00	WAP	Walnut Park	1000	16010.1065	16.0101065	15.0238637	34.9107512	light	Day
dog	16	S02-BRI1	S02-BRI1-SU12	2012-07-13 19:00:00	15:29:00	1	SU	12	4.053527188	232.2500000	2012-07-13 19:00:00	15:29:00	BRI	Brighton Park	1000	9750.9150	9.7509150	8.7993253	28.1221706	light	Day
dog	16	J01-SKP1	J01-SKP1-SU12	2012-07-24 19:00:00	15:48:00	1	SU	12	4.136430327	237.0000000	2012-07-24 19:00:00	15:48:00	SKP	Skinner Park	1000	10125.3387	10.1253387	9.1187505	26.2599263	light	Day
dog	16	J01-SKP1	J01-SKP1-SU12	2012-07-16 19:00:00	15:12:00	1	SU	12	3.979350695	228.0000000	2012-07-16 19:00:00	15:12:00	SKP	Skinner Park	1000	10125.3387	10.1253387	9.1187505	26.2599263	light	Day
dog	16	J01-SEP1	J01-SEP1-SU11	2011-07-13 19:00:00	15:43:00	1	SU	11	4.114613712	235.7500000	2011-07-13 19:00:00	15:43:00	SEP	Seward Park	1000	19723.7524	19.7237524	21.5476940	32.6108978	light	Day
dog	16	D02-SCP1	D02-SCP1-SU11	2011-07-13 19:00:00	15:03:00	1	SU	11	3.940080786	225.7500000	2011-07-13 19:00:00	15:03:00	SCP	Senior Citizen Memorial Park	1000	8577.5641	8.5775641	7.1220588	35.2435117	light	Day
dog	16	D02-SCP1	D02-SCP1-SU11	2011-08-02 19:00:00	15:47:00	1	SU	11	4.132067004	236.7500000	2011-08-02 19:00:00	15:47:00	SCP	Senior Citizen Memorial Park	1000	8577.5641	8.5775641	7.1220588	35.2435117	light	Day
dog	16	D03-MFP1	D03-MFP1-SU11	2011-07-26 19:00:00	15:57:00	1	SU	11	4.175700235	239.2500000	2011-07-26 19:00:00	15:57:00	MFP	Mayfair Park	1000	14873.9988	14.8739988	14.1841647	26.9399795	light	Day
dog	16	J01-SKP1	J01-SKP1-SU12	2012-07-24 19:00:00	15:08:00	1	SU	12	3.961897402	227.0000000	2012-07-24 19:00:00	15:08:00	SKP	Skinner Park	1000	10125.3387	10.1253387	9.1187505	26.2599263	light	Day
dog	16	D03-MFP1	D03-MFP1-SU11	2011-07-27 19:00:00	15:58:00	1	SU	11	4.180063559	239.5000000	2011-07-27 19:00:00	15:58:00	MFP	Mayfair Park	1000	14873.9988	14.8739988	14.1841647	26.9399795	light	Day
dog	16	D02-SCP1	D02-SCP1-SU11	2011-07-13 19:00:00	15:04:00	1	SU	11	3.944444110	226.0000000	2011-07-13 19:00:00	15:04:00	SCP	Senior Citizen Memorial Park	1000	8577.5641	8.5775641	7.1220588	35.2435117	light	Day
dog	16	S03-WAP1	S03-WAP1-SU12	2012-07-13 19:00:00	15:43:00	1	SU	12	4.114613712	235.7500000	2012-07-13 19:00:00	15:43:00	WAP	Walnut Park	1000	16010.1065	16.0101065	15.0238637	34.9107512	light	Day
dog	16	D03-CHP1	D03-CHP1-SU11	2011-07-13 19:00:00	15:01:00	1	SU	11	3.931354140	225.2500000	2011-07-13 19:00:00	15:01:00	CHP	Chopin Park	1000	6430.0559	6.4300559	6.0838004	17.9480618	light	Day
dog	16	J01-SKP1	J01-SKP1-SU12	2012-07-24 19:00:00	15:08:00	1	SU	12	3.961897402	227.0000000	2012-07-24 19:00:00	15:08:00	SKP	Skinner Park	1000	10125.3387	10.1253387	9.1187505	26.2599263	light	Day
dog	16	D02-SCP1	D02-SCP1-SU12	2012-07-09 19:00:00	15:05:00	1	SU	12	3.948807433	226.2500000	2012-07-09 19:00:00	15:05:00	SCP	Senior Citizen Memorial Park	1000	8577.5641	8.5775641	7.1220588	35.2435117	light	Day
dog	16	D02-SCP1	D02-SCP1-SU12	2012-07-09 19:00:00	15:53:00	1	SU	12	4.158246943	238.2500000	2012-07-09 19:00:00	15:53:00	SCP	Senior Citizen Memorial Park	1000	8577.5641	8.5775641	7.1220588	35.2435117	light	Day
dog	16	D02-SCP1	D02-SCP1-SU12	2012-07-09 19:00:00	15:06:00	1	SU	12	3.953170756	226.5000000	2012-07-09 19:00:00	15:06:00	SCP	Senior Citizen Memorial Park	1000	8577.5641	8.5775641	7.1220588	35.2435117	light	Day
dog	16	D02-SCP1	D02-SCP1-SU11	2011-07-30 19:00:00	15:41:00	1	SU	11	4.105887065	235.2500000	2011-07-30 19:00:00	15:41:00	SCP	Senior Citizen Memorial Park	1000	8577.5641	8.5775641	7.1220588	35.2435117	light	Day
dog	16	J01-SKP1	J01-SKP1-SU11	2011-07-25 19:00:00	15:04:00	1	SU	11	3.944444110	226.0000000	2011-07-25 19:00:00	15:04:00	SKP	Skinner Park	1000	10125.3387	10.1253387	9.1187505	26.2599263	light	Day
dog	17	J01-SKP1	J01-SKP1-SU12	2012-07-16 19:00:00	16:06:00	1	SU	12	4.214970144	241.5000000	2012-07-16 19:00:00	16:06:00	SKP	Skinner Park	1000	10125.3387	10.1253387	9.1187505	26.2599263	light	Day
dog	17	J01-SKP1	J01-SKP1-SU12	2012-07-27 19:00:00	16:07:00	1	SU	12	4.219333467	241.7500000	2012-07-27 19:00:00	16:07:00	SKP	Skinner Park	1000	10125.3387	10.1253387	9.1187505	26.2599263	light	Day
dog	17	D02-SCP1	D02-SCP1-SU12	2012-07-27 19:00:00	16:18:00	1	SU	12	4.267330021	244.5000000	2012-07-27 19:00:00	16:18:00	SCP	Senior Citizen Memorial Park	1000	8577.5641	8.5775641	7.1220588	35.2435117	light	Day
dog	17	D02-SCP1	D02-SCP1-SU12	2012-07-19 19:00:00	16:55:00	1	SU	12	4.428772977	253.7500000	2012-07-19 19:00:00	16:55:00	SCP	Senior Citizen Memorial Park	1000	8577.5641	8.5775641	7.1220588	35.2435117	light	Day
dog	17	D02-SCP1	D02-SCP1-SU11	2011-07-26 19:00:00	16:23:00	1	SU	11	4.289146637	245.7500000	2011-07-26 19:00:00	16:23:00	SCP	Senior Citizen Memorial Park	1000	8577.5641	8.5775641	7.1220588	35.2435117	light	Day
dog	17	D02-MOP1	D02-MOP1-SU12	2012-07-28 19:00:00	16:16:00	1	SU	12	4.258603375	244.0000000	2012-07-28 19:00:00	16:16:00	MOP	Mozart Park	1000	7297.7787	7.2977787	6.2015988	26.0202012	light	Day
dog	17	D02-SCP1	D02-SCP1-SU12	2012-07-21 19:00:00	16:31:00	1	SU	12	4.324053222	247.7500000	2012-07-21 19:00:00	16:31:00	SCP	Senior Citizen Memorial Park	1000	8577.5641	8.5775641	7.1220588	35.2435117	light	Day
dog	17	D02-SCP1	D02-SCP1-SU12	2012-07-24 19:00:00	16:19:00	1	SU	12	4.271693344	244.7500000	2012-07-24 19:00:00	16:19:00	SCP	Senior Citizen Memorial Park	1000	8577.5641	8.5775641	7.1220588	35.2435117	light	Day
dog	17	S02-BRI1	S02-BRI1-SU12	2012-07-25 19:00:00	16:48:00	1	SU	12	4.398229715	252.0000000	2012-07-25 19:00:00	16:48:00	BRI	Brighton Park	1000	9750.9150	9.7509150	8.7993253	28.1221706	light	Day
dog	17	J01-SEP1	J01-SEP1-SU12	2012-08-01 19:00:00	16:27:00	1	SU	12	4.306599929	246.7500000	2012-08-01 19:00:00	16:27:00	SEP	Seward Park	1000	19723.7524	19.7237524	21.5476940	32.6108978	light	Day
dog	17	D03-MFP1	D03-MFP1-SU11	2011-07-26 19:00:00	16:25:00	1	SU	11	4.297873283	246.2500000	2011-07-26 19:00:00	16:25:00	MFP	Mayfair Park	1000	14873.9988	14.8739988	14.1841647	26.9399795	light	Day
dog	17	D03-CHP1	D03-CHP1-SU12	2012-07-25 19:00:00	16:56:00	1	SU	12	4.433136300	254.0000000	2012-07-25 19:00:00	16:56:00	CHP	Chopin Park	1000	6430.0559	6.4300559	6.0838004	17.9480618	light	Day
dog	17	D02-MOP1	D02-MOP1-SU12	2012-07-27 19:00:00	16:22:00	1	SU	12	4.284783314	245.5000000	2012-07-27 19:00:00	16:22:00	MOP	Mozart Park	1000	7297.7787	7.2977787	6.2015988	26.0202012	light	Day
dog	17	J01-SEP1	J01-SEP1-SU12	2012-08-01 19:00:00	16:31:00	1	SU	12	4.324053222	247.7500000	2012-08-01 19:00:00	16:31:00	SEP	Seward Park	1000	19723.7524	19.7237524	21.5476940	32.6108978	light	Day
dog	17	D03-CHP1	D03-CHP1-SU12	2012-07-28 19:00:00	16:12:00	1	SU	12	4.241150082	243.0000000	2012-07-28 19:00:00	16:12:00	CHP	Chopin Park	1000	6430.0559	6.4300559	6.0838004	17.9480618	light	Day
dog	17	D02-SCP1	D02-SCP1-SU12	2012-07-30 19:00:00	16:55:00	1	SU	12	4.428772977	253.7500000	2012-07-30 19:00:00	16:55:00	SCP	Senior Citizen Memorial Park	1000	8577.5641	8.5775641	7.1220588	35.2435117	light	Day
dog	17	J01-LMP1	J01-LMP1-SU12	2012-07-14 19:00:00	16:33:00	1	SU	12	4.332779868	248.2500000	2012-07-14 19:00:00	16:33:00	LMP	Lake Meadows Park	1000	8754.9036	8.7549036	8.2294925	21.5202926	light	Day
dog	17	D02-SCP1	D02-SCP1-SU11	2011-07-21 19:00:00	16:45:00	1	SU	11	4.385139746	251.2500000	2011-07-21 19:00:00	16:45:00	SCP	Senior Citizen Memorial Park	1000	8577.5641	8.5775641	7.1220588	35.2435117	light	Day
dog	17	J01-SKP1	J01-SKP1-SU11	2011-07-22 19:00:00	16:35:00	1	SU	11	4.341506514	248.7500000	2011-07-22 19:00:00	16:35:00	SKP	Skinner Park	1000	10125.3387	10.1253387	9.1187505	26.2599263	light	Day
dog	17	D02-SCP1	D02-SCP1-SU11	2011-07-27 19:00:00	16:56:00	1	SU	11	4.433136300	254.0000000	2011-07-27 19:00:00	16:56:00	SCP	Senior Citizen Memorial Park	1000	8577.5641	8.5775641	7.1220588	35.2435117	light	Day
dog	17	D02-SCP1	D02-SCP1-SU12	2012-07-25 19:00:00	16:32:00	1	SU	12	4.328416545	248.0000000	2012-07-25 19:00:00	16:32:00	SCP	Senior Citizen Memorial Park	1000	8577.5641	8.5775641	7.1220588	35.2435117	light	Day
dog	17	J01-SKP1	J01-SKP1-SU12	2012-07-11 19:00:00	16:49:00	1	SU	12	4.402593038	252.2500000	2012-07-11 19:00:00	16:49:00	SKP	Skinner Park	1000	10125.3387	10.1253387	9.1187505	26.2599263	light	Day
dog	17	D02-MOP1	D02-MOP1-SU12	2012-07-27 19:00:00	16:53:00	1	SU	12	4.420046331	253.2500000	2012-07-27 19:00:00	16:53:00	MOP	Mozart Park	1000	7297.7787	7.2977787	6.2015988	26.0202012	light	Day
dog	17	D02-SCP1	D02-SCP1-SU12	2012-07-26 19:00:00	16:50:00	1	SU	12	4.406956361	252.5000000	2012-07-26 19:00:00	16:50:00	SCP	Senior Citizen Memorial Park	1000	8577.5641	8.5775641	7.1220588	35.2435117	light	Day
dog	17	D02-SCP1	D02-SCP1-SU12	2012-07-20 19:00:00	16:48:00	1	SU	12	4.398229715	252.0000000	2012-07-20 19:00:00	16:48:00	SCP	Senior Citizen Memorial Park	1000	8577.5641	8.5775641	7.1220588	35.2435117	light	Day
dog	17	J01-SKP1	J01-SKP1-SU12	2012-07-10 19:00:00	16:54:00	1	SU	12	4.424409654	253.5000000	2012-07-10 19:00:00	16:54:00	SKP	Skinner Park	1000	10125.3387	10.1253387	9.1187505	26.2599263	light	Day
dog	17	J01-CLP1	J01-CLP1-SU12	2012-07-24 19:00:00	16:19:00	1	SU	12	4.271693344	244.7500000	2012-07-24 19:00:00	16:19:00	CLP	Clybourn Park	1000	8198.6459	8.1986459	8.7889157	15.0486848	light	Day
dog	17	D02-SCP1	D02-SCP1-SU11	2011-07-29 19:00:00	16:10:00	1	SU	11	4.232423436	242.5000000	2011-07-29 19:00:00	16:10:00	SCP	Senior Citizen Memorial Park	1000	8577.5641	8.5775641	7.1220588	35.2435117	light	Day
dog	17	D02-SCP1	D02-SCP1-SU12	2012-08-01 19:00:00	16:20:00	1	SU	12	4.276056667	245.0000000	2012-08-01 19:00:00	16:20:00	SCP	Senior Citizen Memorial Park	1000	8577.5641	8.5775641	7.1220588	35.2435117	light	Day
dog	17	D02-SCP1	D02-SCP1-SU12	2012-07-28 19:00:00	16:20:00	1	SU	12	4.276056667	245.0000000	2012-07-28 19:00:00	16:20:00	SCP	Senior Citizen Memorial Park	1000	8577.5641	8.5775641	7.1220588	35.2435117	light	Day
dog	17	D03-CHP1	D03-CHP1-SU12	2012-07-28 19:00:00	16:25:00	1	SU	12	4.297873283	246.2500000	2012-07-28 19:00:00	16:25:00	CHP	Chopin Park	1000	6430.0559	6.4300559	6.0838004	17.9480618	light	Day
dog	17	D02-SCP1	D02-SCP1-SU11	2011-07-28 19:00:00	16:39:00	1	SU	11	4.358959807	249.7500000	2011-07-28 19:00:00	16:39:00	SCP	Senior Citizen Memorial Park	1000	8577.5641	8.5775641	7.1220588	35.2435117	light	Day
dog	17	J01-SKP1	J01-SKP1-SU12	2012-07-24 19:00:00	16:13:00	1	SU	12	4.245513405	243.2500000	2012-07-24 19:00:00	16:13:00	SKP	Skinner Park	1000	10125.3387	10.1253387	9.1187505	26.2599263	light	Day
dog	17	S03-WAP1	S03-WAP1-SU12	2012-08-05 19:00:00	16:04:00	1	SU	12	4.206243497	241.0000000	2012-08-05 19:00:00	16:04:00	WAP	Walnut Park	1000	16010.1065	16.0101065	15.0238637	34.9107512	light	Day
dog	17	J01-SKP1	J01-SKP1-SU12	2012-07-11 19:00:00	16:58:00	1	SU	12	4.441862946	254.5000000	2012-07-11 19:00:00	16:58:00	SKP	Skinner Park	1000	10125.3387	10.1253387	9.1187505	26.2599263	light	Day
dog	17	J01-SEP1	J01-SEP1-SU12	2012-08-01 19:00:00	16:27:00	1	SU	12	4.306599929	246.7500000	2012-08-01 19:00:00	16:27:00	SEP	Seward Park	1000	19723.7524	19.7237524	21.5476940	32.6108978	light	Day
dog	17	J01-SEP1	J01-SEP1-SU12	2012-08-02 19:00:00	16:18:00	1	SU	12	4.267330021	244.5000000	2012-08-02 19:00:00	16:18:00	SEP	Seward Park	1000	19723.7524	19.7237524	21.5476940	32.6108978	light	Day
dog	17	D02-SCP1	D02-SCP1-SU12	2012-07-18 19:00:00	16:42:00	1	SU	12	4.372049776	250.5000000	2012-07-18 19:00:00	16:42:00	SCP	Senior Citizen Memorial Park	1000	8577.5641	8.5775641	7.1220588	35.2435117	light	Day
dog	17	D02-SCP1	D02-SCP1-SU12	2012-07-25 19:00:00	16:56:00	1	SU	12	4.433136300	254.0000000	2012-07-25 19:00:00	16:56:00	SCP	Senior Citizen Memorial Park	1000	8577.5641	8.5775641	7.1220588	35.2435117	light	Day
dog	17	J01-SKP1	J01-SKP1-SU12	2012-07-24 19:00:00	16:14:00	1	SU	12	4.249876729	243.5000000	2012-07-24 19:00:00	16:14:00	SKP	Skinner Park	1000	10125.3387	10.1253387	9.1187505	26.2599263	light	Day
dog	17	D02-SCP1	D02-SCP1-SU11	2011-07-22 19:00:00	16:35:00	1	SU	11	4.341506514	248.7500000	2011-07-22 19:00:00	16:35:00	SCP	Senior Citizen Memorial Park	1000	8577.5641	8.5775641	7.1220588	35.2435117	light	Day
dog	17	J01-SKP1	J01-SKP1-SU12	2012-07-13 19:00:00	16:44:00	1	SU	12	4.380776423	251.0000000	2012-07-13 19:00:00	16:44:00	SKP	Skinner Park	1000	10125.3387	10.1253387	9.1187505	26.2599263	light	Day
dog	17	J01-SKP1	J01-SKP1-SU12	2012-08-04 19:00:00	16:29:00	1	SU	12	4.315326576	247.2500000	2012-08-04 19:00:00	16:29:00	SKP	Skinner Park	1000	10125.3387	10.1253387	9.1187505	26.2599263	light	Day
dog	17	J01-SKP1	J01-SKP1-SU12	2012-07-09 19:00:00	16:52:00	1	SU	12	4.415683008	253.0000000	2012-07-09 19:00:00	16:52:00	SKP	Skinner Park	1000	10125.3387	10.1253387	9.1187505	26.2599263	light	Day
dog	17	J01-SKP1	J01-SKP1-SU12	2012-07-13 19:00:00	16:35:00	1	SU	12	4.341506514	248.7500000	2012-07-13 19:00:00	16:35:00	SKP	Skinner Park	1000	10125.3387	10.1253387	9.1187505	26.2599263	light	Day
dog	17	J01-SKP1	J01-SKP1-SU12	2012-07-09 19:00:00	16:52:00	1	SU	12	4.415683008	253.0000000	2012-07-09 19:00:00	16:52:00	SKP	Skinner Park	1000	10125.3387	10.1253387	9.1187505	26.2599263	light	Day
dog	17	D02-SCP1	D02-SCP1-SU12	2012-08-04 19:00:00	16:51:00	1	SU	12	4.411319684	252.7500000	2012-08-04 19:00:00	16:51:00	SCP	Senior Citizen Memorial Park	1000	8577.5641	8.5775641	7.1220588	35.2435117	light	Day
dog	17	D02-SCP1	D02-SCP1-SU11	2011-08-02 19:00:00	16:56:00	1	SU	11	4.433136300	254.0000000	2011-08-02 19:00:00	16:56:00	SCP	Senior Citizen Memorial Park	1000	8577.5641	8.5775641	7.1220588	35.2435117	light	Day
dog	17	J01-SKP1	J01-SKP1-SU12	2012-07-27 19:00:00	16:07:00	1	SU	12	4.219333467	241.7500000	2012-07-27 19:00:00	16:07:00	SKP	Skinner Park	1000	10125.3387	10.1253387	9.1187505	26.2599263	light	Day
dog	17	D02-SCP1	D02-SCP1-SU12	2012-07-28 19:00:00	16:58:00	1	SU	12	4.441862946	254.5000000	2012-07-28 19:00:00	16:58:00	SCP	Senior Citizen Memorial Park	1000	8577.5641	8.5775641	7.1220588	35.2435117	light	Day
dog	17	D02-SCP1	D02-SCP1-SU12	2012-07-30 19:00:00	16:38:00	1	SU	12	4.354596484	249.5000000	2012-07-30 19:00:00	16:38:00	SCP	Senior Citizen Memorial Park	1000	8577.5641	8.5775641	7.1220588	35.2435117	light	Day
dog	17	D03-MFP1	D03-MFP1-SU11	2011-07-25 19:00:00	16:37:00	1	SU	11	4.350233161	249.2500000	2011-07-25 19:00:00	16:37:00	MFP	Mayfair Park	1000	14873.9988	14.8739988	14.1841647	26.9399795	light	Day
dog	17	S03-WAP1	S03-WAP1-SU12	2012-08-05 19:00:00	16:04:00	1	SU	12	4.206243497	241.0000000	2012-08-05 19:00:00	16:04:00	WAP	Walnut Park	1000	16010.1065	16.0101065	15.0238637	34.9107512	light	Day
dog	17	D02-SCP1	D02-SCP1-SU11	2011-07-29 19:00:00	16:44:00	1	SU	11	4.380776423	251.0000000	2011-07-29 19:00:00	16:44:00	SCP	Senior Citizen Memorial Park	1000	8577.5641	8.5775641	7.1220588	35.2435117	light	Day
dog	17	J01-SKP1	J01-SKP1-SU12	2012-07-12 19:00:00	16:15:00	1	SU	12	4.254240052	243.7500000	2012-07-12 19:00:00	16:15:00	SKP	Skinner Park	1000	10125.3387	10.1253387	9.1187505	26.2599263	light	Day
dog	17	J01-SKP1	J01-SKP1-SU12	2012-07-24 19:00:00	16:50:00	1	SU	12	4.406956361	252.5000000	2012-07-24 19:00:00	16:50:00	SKP	Skinner Park	1000	10125.3387	10.1253387	9.1187505	26.2599263	light	Day
dog	17	D03-MFP1	D03-MFP1-SU11	2011-07-25 19:00:00	16:31:00	1	SU	11	4.324053222	247.7500000	2011-07-25 19:00:00	16:31:00	MFP	Mayfair Park	1000	14873.9988	14.8739988	14.1841647	26.9399795	light	Day
dog	17	D03-MFP1	D03-MFP1-SU11	2011-07-25 19:00:00	16:37:00	1	SU	11	4.350233161	249.2500000	2011-07-25 19:00:00	16:37:00	MFP	Mayfair Park	1000	14873.9988	14.8739988	14.1841647	26.9399795	light	Day
dog	17	D02-SCP1	D02-SCP1-SU12	2012-07-14 19:00:00	16:46:00	1	SU	12	4.389503069	251.5000000	2012-07-14 19:00:00	16:46:00	SCP	Senior Citizen Memorial Park	1000	8577.5641	8.5775641	7.1220588	35.2435117	light	Day
dog	17	S02-BRI1	S02-BRI1-SU12	2012-07-25 19:00:00	16:46:00	1	SU	12	4.389503069	251.5000000	2012-07-25 19:00:00	16:46:00	BRI	Brighton Park	1000	9750.9150	9.7509150	8.7993253	28.1221706	light	Day
dog	17	D02-SCP1	D02-SCP1-SU12	2012-07-30 19:00:00	16:30:00	1	SU	12	4.319689899	247.5000000	2012-07-30 19:00:00	16:30:00	SCP	Senior Citizen Memorial Park	1000	8577.5641	8.5775641	7.1220588	35.2435117	light	Day
dog	17	J01-SKP1	J01-SKP1-SU12	2012-07-30 19:00:00	16:52:00	1	SU	12	4.415683008	253.0000000	2012-07-30 19:00:00	16:52:00	SKP	Skinner Park	1000	10125.3387	10.1253387	9.1187505	26.2599263	light	Day
dog	17	J01-SKP1	J01-SKP1-SU12	2012-07-25 19:00:00	16:21:00	1	SU	12	4.280419991	245.2500000	2012-07-25 19:00:00	16:21:00	SKP	Skinner Park	1000	10125.3387	10.1253387	9.1187505	26.2599263	light	Day
dog	17	D02-MOP1	D02-MOP1-SU12	2012-07-28 19:00:00	16:09:00	1	SU	12	4.228060113	242.2500000	2012-07-28 19:00:00	16:09:00	MOP	Mozart Park	1000	7297.7787	7.2977787	6.2015988	26.0202012	light	Day
dog	17	J01-SKP1	J01-SKP1-SU12	2012-07-13 19:00:00	16:43:00	1	SU	12	4.376413099	250.7500000	2012-07-13 19:00:00	16:43:00	SKP	Skinner Park	1000	10125.3387	10.1253387	9.1187505	26.2599263	light	Day
dog	17	D02-SCP1	D02-SCP1-SU12	2012-07-16 19:00:00	16:54:00	1	SU	12	4.424409654	253.5000000	2012-07-16 19:00:00	16:54:00	SCP	Senior Citizen Memorial Park	1000	8577.5641	8.5775641	7.1220588	35.2435117	light	Day
dog	18	J01-SEP1	J01-SEP1-SU12	2012-07-19 19:00:00	17:59:00	1	SU	12	4.708025657	269.7500000	2012-07-19 19:00:00	17:59:00	SEP	Seward Park	1000	19723.7524	19.7237524	21.5476940	32.6108978	light	Day
dog	18	J01-SKP1	J01-SKP1-SU11	2011-07-27 19:00:00	17:52:00	1	SU	11	4.677482395	268.0000000	2011-07-27 19:00:00	17:52:00	SKP	Skinner Park	1000	10125.3387	10.1253387	9.1187505	26.2599263	light	Day
dog	18	D02-SCP1	D02-SCP1-SU12	2012-07-18 19:00:00	17:36:00	1	SU	12	4.607669225	264.0000000	2012-07-18 19:00:00	17:36:00	SCP	Senior Citizen Memorial Park	1000	8577.5641	8.5775641	7.1220588	35.2435117	light	Day
dog	18	J01-SKP1	J01-SKP1-SU12	2012-07-14 19:00:00	17:45:00	1	SU	12	4.646939133	266.2500000	2012-07-14 19:00:00	17:45:00	SKP	Skinner Park	1000	10125.3387	10.1253387	9.1187505	26.2599263	light	Day
dog	18	D02-SCP1	D02-SCP1-SU11	2011-07-28 19:00:00	17:51:00	1	SU	11	4.673119072	267.7500000	2011-07-28 19:00:00	17:51:00	SCP	Senior Citizen Memorial Park	1000	8577.5641	8.5775641	7.1220588	35.2435117	light	Day
dog	18	J01-SKP1	J01-SKP1-SU12	2012-07-25 19:00:00	17:44:00	1	SU	12	4.642575810	266.0000000	2012-07-25 19:00:00	17:44:00	SKP	Skinner Park	1000	10125.3387	10.1253387	9.1187505	26.2599263	light	Day
dog	18	J01-SEP1	J01-SEP1-SU12	2012-08-01 19:00:00	17:58:00	1	SU	12	4.703662334	269.5000000	2012-08-01 19:00:00	17:58:00	SEP	Seward Park	1000	19723.7524	19.7237524	21.5476940	32.6108978	light	Day
dog	18	D02-MOP1	D02-MOP1-SU12	2012-07-26 19:00:00	17:20:00	1	SU	12	4.537856055	260.0000000	2012-07-26 19:00:00	17:20:00	MOP	Mozart Park	1000	7297.7787	7.2977787	6.2015988	26.0202012	light	Day
dog	18	S03-PSP1	S03-PSP1-SU12	2012-07-15 19:00:00	17:07:00	1	SU	12	4.481132854	256.7500000	2012-07-15 19:00:00	17:07:00	PSP	Pasteur Park	1000	6425.9081	6.4259081	6.5359466	21.3413360	light	Day
dog	18	D02-SCP1	D02-SCP1-SU11	2011-07-28 19:00:00	17:30:00	1	SU	11	4.581489286	262.5000000	2011-07-28 19:00:00	17:30:00	SCP	Senior Citizen Memorial Park	1000	8577.5641	8.5775641	7.1220588	35.2435117	light	Day
dog	18	D02-SCP1	D02-SCP1-SU11	2011-08-01 19:00:00	17:25:00	1	SU	11	4.559672671	261.2500000	2011-08-01 19:00:00	17:25:00	SCP	Senior Citizen Memorial Park	1000	8577.5641	8.5775641	7.1220588	35.2435117	light	Day
dog	18	D02-SCP1	D02-SCP1-SU12	2012-08-05 19:00:00	17:52:00	1	SU	12	4.677482395	268.0000000	2012-08-05 19:00:00	17:52:00	SCP	Senior Citizen Memorial Park	1000	8577.5641	8.5775641	7.1220588	35.2435117	light	Day
dog	18	J01-SKP1	J01-SKP1-SU11	2011-07-28 19:00:00	17:34:00	1	SU	11	4.598942579	263.5000000	2011-07-28 19:00:00	17:34:00	SKP	Skinner Park	1000	10125.3387	10.1253387	9.1187505	26.2599263	light	Day
dog	18	D02-SCP1	D02-SCP1-SU11	2011-08-04 19:00:00	17:37:00	1	SU	11	4.612032548	264.2500000	2011-08-04 19:00:00	17:37:00	SCP	Senior Citizen Memorial Park	1000	8577.5641	8.5775641	7.1220588	35.2435117	light	Day
dog	18	D02-MOP1	D02-MOP1-SU12	2012-08-04 19:00:00	17:36:00	1	SU	12	4.607669225	264.0000000	2012-08-04 19:00:00	17:36:00	MOP	Mozart Park	1000	7297.7787	7.2977787	6.2015988	26.0202012	light	Day
dog	18	D02-SCP1	D02-SCP1-SU12	2012-07-18 19:00:00	17:08:00	1	SU	12	4.485496178	257.0000000	2012-07-18 19:00:00	17:08:00	SCP	Senior Citizen Memorial Park	1000	8577.5641	8.5775641	7.1220588	35.2435117	light	Day
dog	18	D03-CHP1	D03-CHP1-SU12	2012-07-20 19:00:00	17:51:00	1	SU	12	4.673119072	267.7500000	2012-07-20 19:00:00	17:51:00	CHP	Chopin Park	1000	6430.0559	6.4300559	6.0838004	17.9480618	light	Day
dog	18	J01-SEP1	J01-SEP1-SU12	2012-07-30 19:00:00	17:43:00	1	SU	12	4.638212487	265.7500000	2012-07-30 19:00:00	17:43:00	SEP	Seward Park	1000	19723.7524	19.7237524	21.5476940	32.6108978	light	Day
dog	18	D02-SCP1	D02-SCP1-SU12	2012-07-09 19:00:00	17:44:00	1	SU	12	4.642575810	266.0000000	2012-07-09 19:00:00	17:44:00	SCP	Senior Citizen Memorial Park	1000	8577.5641	8.5775641	7.1220588	35.2435117	light	Day
dog	18	J01-SEP1	J01-SEP1-SU12	2012-07-29 19:00:00	17:33:00	1	SU	12	4.594579256	263.2500000	2012-07-29 19:00:00	17:33:00	SEP	Seward Park	1000	19723.7524	19.7237524	21.5476940	32.6108978	light	Day
dog	18	D02-SCP1	D02-SCP1-SU11	2011-08-02 19:00:00	17:20:00	3	SU	11	4.537856055	260.0000000	2011-08-02 19:00:00	17:20:00	SCP	Senior Citizen Memorial Park	1000	8577.5641	8.5775641	7.1220588	35.2435117	light	Day
dog	18	D02-SCP1	D02-SCP1-SU11	2011-07-26 19:00:00	17:42:00	1	SU	11	4.633849164	265.5000000	2011-07-26 19:00:00	17:42:00	SCP	Senior Citizen Memorial Park	1000	8577.5641	8.5775641	7.1220588	35.2435117	light	Day
dog	18	S03-PSP1	S03-PSP1-SU12	2012-07-15 19:00:00	17:10:00	1	SU	12	4.494222824	257.5000000	2012-07-15 19:00:00	17:10:00	PSP	Pasteur Park	1000	6425.9081	6.4259081	6.5359466	21.3413360	light	Day
dog	18	D02-SCP1	D02-SCP1-SU12	2012-07-09 19:00:00	17:43:00	1	SU	12	4.638212487	265.7500000	2012-07-09 19:00:00	17:43:00	SCP	Senior Citizen Memorial Park	1000	8577.5641	8.5775641	7.1220588	35.2435117	light	Day
dog	18	D02-SCP1	D02-SCP1-SU11	2011-08-04 19:00:00	17:15:00	2	SU	11	4.516039440	258.7500000	2011-08-04 19:00:00	17:15:00	SCP	Senior Citizen Memorial Park	1000	8577.5641	8.5775641	7.1220588	35.2435117	light	Day
dog	18	J01-SKP1	J01-SKP1-SU12	2012-07-09 19:00:00	17:37:00	1	SU	12	4.612032548	264.2500000	2012-07-09 19:00:00	17:37:00	SKP	Skinner Park	1000	10125.3387	10.1253387	9.1187505	26.2599263	light	Day
dog	18	S03-PSP1	S03-PSP1-SU12	2012-07-15 19:00:00	17:09:00	1	SU	12	4.489859501	257.2500000	2012-07-15 19:00:00	17:09:00	PSP	Pasteur Park	1000	6425.9081	6.4259081	6.5359466	21.3413360	light	Day
dog	18	D03-MFP1	D03-MFP1-SU12	2012-07-31 19:00:00	17:02:00	1	SU	12	4.459316239	255.5000000	2012-07-31 19:00:00	17:02:00	MFP	Mayfair Park	1000	14873.9988	14.8739988	14.1841647	26.9399795	light	Day
dog	18	D02-SCP1	D02-SCP1-SU11	2011-07-13 19:00:00	17:47:00	1	SU	11	4.655665780	266.7500000	2011-07-13 19:00:00	17:47:00	SCP	Senior Citizen Memorial Park	1000	8577.5641	8.5775641	7.1220588	35.2435117	light	Day
dog	18	J01-SEP1	J01-SEP1-SU12	2012-07-30 19:00:00	17:44:00	1	SU	12	4.642575810	266.0000000	2012-07-30 19:00:00	17:44:00	SEP	Seward Park	1000	19723.7524	19.7237524	21.5476940	32.6108978	light	Day
dog	18	J01-SKP1	J01-SKP1-SU12	2012-07-16 19:00:00	17:27:00	1	SU	12	4.568399317	261.7500000	2012-07-16 19:00:00	17:27:00	SKP	Skinner Park	1000	10125.3387	10.1253387	9.1187505	26.2599263	light	Day
dog	18	D02-SCP1	D02-SCP1-SU11	2011-07-11 19:00:00	17:08:00	1	SU	11	4.485496178	257.0000000	2011-07-11 19:00:00	17:08:00	SCP	Senior Citizen Memorial Park	1000	8577.5641	8.5775641	7.1220588	35.2435117	light	Day
dog	18	D02-SCP1	D02-SCP1-SU11	2011-08-02 19:00:00	17:13:00	2	SU	11	4.507312793	258.2500000	2011-08-02 19:00:00	17:13:00	SCP	Senior Citizen Memorial Park	1000	8577.5641	8.5775641	7.1220588	35.2435117	light	Day
dog	18	J01-SKP1	J01-SKP1-SU12	2012-07-15 19:00:00	17:17:00	1	SU	12	4.524766086	259.2500000	2012-07-15 19:00:00	17:17:00	SKP	Skinner Park	1000	10125.3387	10.1253387	9.1187505	26.2599263	light	Day
dog	18	J01-SEP1	J01-SEP1-SU12	2012-08-01 19:00:00	17:57:00	1	SU	12	4.699299011	269.2500000	2012-08-01 19:00:00	17:57:00	SEP	Seward Park	1000	19723.7524	19.7237524	21.5476940	32.6108978	light	Day
dog	18	J01-SKP1	J01-SKP1-SU12	2012-07-09 19:00:00	17:57:00	1	SU	12	4.699299011	269.2500000	2012-07-09 19:00:00	17:57:00	SKP	Skinner Park	1000	10125.3387	10.1253387	9.1187505	26.2599263	light	Day
dog	18	D02-SCP1	D02-SCP1-SU11	2011-08-02 19:00:00	17:20:00	3	SU	11	4.537856055	260.0000000	2011-08-02 19:00:00	17:20:00	SCP	Senior Citizen Memorial Park	1000	8577.5641	8.5775641	7.1220588	35.2435117	light	Day
dog	18	D03-MFP1	D03-MFP1-SU11	2011-07-26 19:00:00	17:02:00	1	SU	11	4.459316239	255.5000000	2011-07-26 19:00:00	17:02:00	MFP	Mayfair Park	1000	14873.9988	14.8739988	14.1841647	26.9399795	light	Day
dog	18	D02-SCP1	D02-SCP1-SU11	2011-08-02 19:00:00	17:50:00	1	SU	11	4.668755749	267.5000000	2011-08-02 19:00:00	17:50:00	SCP	Senior Citizen Memorial Park	1000	8577.5641	8.5775641	7.1220588	35.2435117	light	Day
dog	18	D03-MFP1	D03-MFP1-SU12	2012-07-28 19:00:00	17:28:00	1	SU	12	4.572762640	262.0000000	2012-07-28 19:00:00	17:28:00	MFP	Mayfair Park	1000	14873.9988	14.8739988	14.1841647	26.9399795	light	Day
dog	18	D02-SCP1	D02-SCP1-SU11	2011-07-12 19:00:00	17:31:00	1	SU	11	4.585852610	262.7500000	2011-07-12 19:00:00	17:31:00	SCP	Senior Citizen Memorial Park	1000	8577.5641	8.5775641	7.1220588	35.2435117	light	Day
dog	18	D02-MOP1	D02-MOP1-SU12	2012-07-27 19:00:00	17:02:00	1	SU	12	4.459316239	255.5000000	2012-07-27 19:00:00	17:02:00	MOP	Mozart Park	1000	7297.7787	7.2977787	6.2015988	26.0202012	light	Day
dog	18	D02-SCP1	D02-SCP1-SU11	2011-07-31 19:00:00	17:55:00	2	SU	11	4.690572365	268.7500000	2011-07-31 19:00:00	17:55:00	SCP	Senior Citizen Memorial Park	1000	8577.5641	8.5775641	7.1220588	35.2435117	light	Day
dog	18	J01-SEP1	J01-SEP1-SU12	2012-07-19 19:00:00	17:52:00	2	SU	12	4.677482395	268.0000000	2012-07-19 19:00:00	17:52:00	SEP	Seward Park	1000	19723.7524	19.7237524	21.5476940	32.6108978	light	Day
dog	18	D02-SCP1	D02-SCP1-SU12	2012-07-13 19:00:00	17:12:00	1	SU	12	4.502949470	258.0000000	2012-07-13 19:00:00	17:12:00	SCP	Senior Citizen Memorial Park	1000	8577.5641	8.5775641	7.1220588	35.2435117	light	Day
dog	18	D02-MOP1	D02-MOP1-SU12	2012-08-05 19:00:00	17:33:00	1	SU	12	4.594579256	263.2500000	2012-08-05 19:00:00	17:33:00	MOP	Mozart Park	1000	7297.7787	7.2977787	6.2015988	26.0202012	light	Day
dog	18	D02-SCP1	D02-SCP1-SU11	2011-07-31 19:00:00	17:54:00	1	SU	11	4.686209042	268.5000000	2011-07-31 19:00:00	17:54:00	SCP	Senior Citizen Memorial Park	1000	8577.5641	8.5775641	7.1220588	35.2435117	light	Day
dog	18	D02-SCP1	D02-SCP1-SU11	2011-08-02 19:00:00	17:10:00	1	SU	11	4.494222824	257.5000000	2011-08-02 19:00:00	17:10:00	SCP	Senior Citizen Memorial Park	1000	8577.5641	8.5775641	7.1220588	35.2435117	light	Day
dog	18	J01-SEP1	J01-SEP1-SU12	2012-07-22 19:00:00	17:46:00	1	SU	12	4.651302457	266.5000000	2012-07-22 19:00:00	17:46:00	SEP	Seward Park	1000	19723.7524	19.7237524	21.5476940	32.6108978	light	Day
dog	18	J01-SEP1	J01-SEP1-SU12	2012-07-19 19:00:00	17:58:00	1	SU	12	4.703662334	269.5000000	2012-07-19 19:00:00	17:58:00	SEP	Seward Park	1000	19723.7524	19.7237524	21.5476940	32.6108978	light	Day
dog	18	J01-SKP1	J01-SKP1-SU12	2012-07-10 19:00:00	17:03:00	1	SU	12	4.463679562	255.7500000	2012-07-10 19:00:00	17:03:00	SKP	Skinner Park	1000	10125.3387	10.1253387	9.1187505	26.2599263	light	Day
dog	18	J01-SEP1	J01-SEP1-SU12	2012-07-19 19:00:00	17:50:00	1	SU	12	4.668755749	267.5000000	2012-07-19 19:00:00	17:50:00	SEP	Seward Park	1000	19723.7524	19.7237524	21.5476940	32.6108978	light	Day
dog	18	D02-SCP1	D02-SCP1-SU11	2011-08-02 19:00:00	17:55:00	2	SU	11	4.690572365	268.7500000	2011-08-02 19:00:00	17:55:00	SCP	Senior Citizen Memorial Park	1000	8577.5641	8.5775641	7.1220588	35.2435117	light	Day
dog	18	J01-SEP1	J01-SEP1-SU12	2012-07-10 19:00:00	17:26:00	1	SU	12	4.564035994	261.5000000	2012-07-10 19:00:00	17:26:00	SEP	Seward Park	1000	19723.7524	19.7237524	21.5476940	32.6108978	light	Day
dog	18	D02-SCP1	D02-SCP1-SU11	2011-07-31 19:00:00	17:55:00	2	SU	11	4.690572365	268.7500000	2011-07-31 19:00:00	17:55:00	SCP	Senior Citizen Memorial Park	1000	8577.5641	8.5775641	7.1220588	35.2435117	light	Day
dog	18	J01-SEP1	J01-SEP1-SU12	2012-07-30 19:00:00	17:45:00	1	SU	12	4.646939133	266.2500000	2012-07-30 19:00:00	17:45:00	SEP	Seward Park	1000	19723.7524	19.7237524	21.5476940	32.6108978	light	Day
dog	18	D03-MFP1	D03-MFP1-SU12	2012-08-02 19:00:00	17:18:00	1	SU	12	4.529129409	259.5000000	2012-08-02 19:00:00	17:18:00	MFP	Mayfair Park	1000	14873.9988	14.8739988	14.1841647	26.9399795	light	Day
dog	18	D02-SCP1	D02-SCP1-SU11	2011-08-04 19:00:00	17:15:00	2	SU	11	4.516039440	258.7500000	2011-08-04 19:00:00	17:15:00	SCP	Senior Citizen Memorial Park	1000	8577.5641	8.5775641	7.1220588	35.2435117	light	Day
dog	18	D02-SCP1	D02-SCP1-SU12	2012-07-23 19:00:00	17:18:00	1	SU	12	4.529129409	259.5000000	2012-07-23 19:00:00	17:18:00	SCP	Senior Citizen Memorial Park	1000	8577.5641	8.5775641	7.1220588	35.2435117	light	Day
dog	18	D03-CHP1	D03-CHP1-SU12	2012-07-24 19:00:00	17:15:00	1	SU	12	4.516039440	258.7500000	2012-07-24 19:00:00	17:15:00	CHP	Chopin Park	1000	6430.0559	6.4300559	6.0838004	17.9480618	light	Day
dog	18	S03-PSP1	S03-PSP1-SU12	2012-07-15 19:00:00	17:11:00	1	SU	12	4.498586147	257.7500000	2012-07-15 19:00:00	17:11:00	PSP	Pasteur Park	1000	6425.9081	6.4259081	6.5359466	21.3413360	light	Day
dog	18	D02-SCP1	D02-SCP1-SU12	2012-08-05 19:00:00	17:35:00	1	SU	12	4.603305902	263.7500000	2012-08-05 19:00:00	17:35:00	SCP	Senior Citizen Memorial Park	1000	8577.5641	8.5775641	7.1220588	35.2435117	light	Day
dog	18	J01-SEP1	J01-SEP1-SU12	2012-07-19 19:00:00	17:56:00	1	SU	12	4.694935688	269.0000000	2012-07-19 19:00:00	17:56:00	SEP	Seward Park	1000	19723.7524	19.7237524	21.5476940	32.6108978	light	Day
dog	18	D02-SCP1	D02-SCP1-SU11	2011-07-11 19:00:00	17:11:00	1	SU	11	4.498586147	257.7500000	2011-07-11 19:00:00	17:11:00	SCP	Senior Citizen Memorial Park	1000	8577.5641	8.5775641	7.1220588	35.2435117	light	Day
dog	18	J01-SEP1	J01-SEP1-SU12	2012-07-19 19:00:00	17:52:00	1	SU	12	4.677482395	268.0000000	2012-07-19 19:00:00	17:52:00	SEP	Seward Park	1000	19723.7524	19.7237524	21.5476940	32.6108978	light	Day
dog	18	J01-SKP1	J01-SKP1-SU12	2012-07-18 19:00:00	17:55:00	2	SU	12	4.690572365	268.7500000	2012-07-18 19:00:00	17:55:00	SKP	Skinner Park	1000	10125.3387	10.1253387	9.1187505	26.2599263	light	Day
dog	18	J01-SKP1	J01-SKP1-SU11	2011-07-28 19:00:00	17:34:00	1	SU	11	4.598942579	263.5000000	2011-07-28 19:00:00	17:34:00	SKP	Skinner Park	1000	10125.3387	10.1253387	9.1187505	26.2599263	light	Day
dog	18	J01-SEP1	J01-SEP1-SU12	2012-07-19 19:00:00	17:52:00	2	SU	12	4.677482395	268.0000000	2012-07-19 19:00:00	17:52:00	SEP	Seward Park	1000	19723.7524	19.7237524	21.5476940	32.6108978	light	Day
dog	18	S02-BRI1	S02-BRI1-SU12	2012-07-13 19:00:00	17:10:00	1	SU	12	4.494222824	257.5000000	2012-07-13 19:00:00	17:10:00	BRI	Brighton Park	1000	9750.9150	9.7509150	8.7993253	28.1221706	light	Day
dog	18	D02-SCP1	D02-SCP1-SU11	2011-07-26 19:00:00	17:41:00	1	SU	11	4.629485841	265.2500000	2011-07-26 19:00:00	17:41:00	SCP	Senior Citizen Memorial Park	1000	8577.5641	8.5775641	7.1220588	35.2435117	light	Day
dog	18	J01-SEP1	J01-SEP1-SU12	2012-07-10 19:00:00	17:26:00	1	SU	12	4.564035994	261.5000000	2012-07-10 19:00:00	17:26:00	SEP	Seward Park	1000	19723.7524	19.7237524	21.5476940	32.6108978	light	Day
dog	18	D02-SCP1	D02-SCP1-SU11	2011-08-02 19:00:00	17:13:00	2	SU	11	4.507312793	258.2500000	2011-08-02 19:00:00	17:13:00	SCP	Senior Citizen Memorial Park	1000	8577.5641	8.5775641	7.1220588	35.2435117	light	Day
dog	18	J01-SKP1	J01-SKP1-SU12	2012-07-09 19:00:00	17:58:00	1	SU	12	4.703662334	269.5000000	2012-07-09 19:00:00	17:58:00	SKP	Skinner Park	1000	10125.3387	10.1253387	9.1187505	26.2599263	light	Day
dog	18	J01-SKP1	J01-SKP1-SU12	2012-07-10 19:00:00	17:05:00	1	SU	12	4.472406208	256.2500000	2012-07-10 19:00:00	17:05:00	SKP	Skinner Park	1000	10125.3387	10.1253387	9.1187505	26.2599263	light	Day
dog	18	D02-SCP1	D02-SCP1-SU11	2011-07-11 19:00:00	17:10:00	1	SU	11	4.494222824	257.5000000	2011-07-11 19:00:00	17:10:00	SCP	Senior Citizen Memorial Park	1000	8577.5641	8.5775641	7.1220588	35.2435117	light	Day
dog	18	D02-SCP1	D02-SCP1-SU12	2012-07-18 19:00:00	17:12:00	1	SU	12	4.502949470	258.0000000	2012-07-18 19:00:00	17:12:00	SCP	Senior Citizen Memorial Park	1000	8577.5641	8.5775641	7.1220588	35.2435117	light	Day
dog	18	J01-SKP1	J01-SKP1-SU12	2012-07-18 19:00:00	17:55:00	2	SU	12	4.690572365	268.7500000	2012-07-18 19:00:00	17:55:00	SKP	Skinner Park	1000	10125.3387	10.1253387	9.1187505	26.2599263	light	Day
dog	18	D02-SCP1	D02-SCP1-SU12	2012-07-24 19:00:00	17:20:00	1	SU	12	4.537856055	260.0000000	2012-07-24 19:00:00	17:20:00	SCP	Senior Citizen Memorial Park	1000	8577.5641	8.5775641	7.1220588	35.2435117	light	Day
dog	18	D03-MFP1	D03-MFP1-SU12	2012-07-25 19:00:00	17:20:00	1	SU	12	4.537856055	260.0000000	2012-07-25 19:00:00	17:20:00	MFP	Mayfair Park	1000	14873.9988	14.8739988	14.1841647	26.9399795	light	Day
dog	18	D02-SCP1	D02-SCP1-SU11	2011-08-02 19:00:00	17:20:00	3	SU	11	4.537856055	260.0000000	2011-08-02 19:00:00	17:20:00	SCP	Senior Citizen Memorial Park	1000	8577.5641	8.5775641	7.1220588	35.2435117	light	Day
dog	18	D02-SCP1	D02-SCP1-SU11	2011-08-02 19:00:00	17:55:00	2	SU	11	4.690572365	268.7500000	2011-08-02 19:00:00	17:55:00	SCP	Senior Citizen Memorial Park	1000	8577.5641	8.5775641	7.1220588	35.2435117	light	Day
dog	18	J01-SEP1	J01-SEP1-SU12	2012-08-01 19:00:00	17:56:00	1	SU	12	4.694935688	269.0000000	2012-08-01 19:00:00	17:56:00	SEP	Seward Park	1000	19723.7524	19.7237524	21.5476940	32.6108978	light	Day
dog	18	D02-SCP1	D02-SCP1-SU11	2011-07-12 19:00:00	17:30:00	1	SU	11	4.581489286	262.5000000	2011-07-12 19:00:00	17:30:00	SCP	Senior Citizen Memorial Park	1000	8577.5641	8.5775641	7.1220588	35.2435117	light	Day
dog	18	J01-SKP1	J01-SKP1-SU12	2012-07-16 19:00:00	17:50:00	1	SU	12	4.668755749	267.5000000	2012-07-16 19:00:00	17:50:00	SKP	Skinner Park	1000	10125.3387	10.1253387	9.1187505	26.2599263	light	Day
dog	18	D02-SCP1	D02-SCP1-SU12	2012-08-02 19:00:00	17:25:00	1	SU	12	4.559672671	261.2500000	2012-08-02 19:00:00	17:25:00	SCP	Senior Citizen Memorial Park	1000	8577.5641	8.5775641	7.1220588	35.2435117	light	Day
dog	18	D03-MFP1	D03-MFP1-SU12	2012-07-31 19:00:00	17:19:00	1	SU	12	4.533492732	259.7500000	2012-07-31 19:00:00	17:19:00	MFP	Mayfair Park	1000	14873.9988	14.8739988	14.1841647	26.9399795	light	Day
dog	18	J01-SEP1	J01-SEP1-SU12	2012-07-19 19:00:00	17:53:00	1	SU	12	4.681845718	268.2500000	2012-07-19 19:00:00	17:53:00	SEP	Seward Park	1000	19723.7524	19.7237524	21.5476940	32.6108978	light	Day
dog	18	J01-SKP1	J01-SKP1-SU12	2012-07-09 19:00:00	17:24:00	1	SU	12	4.555309348	261.0000000	2012-07-09 19:00:00	17:24:00	SKP	Skinner Park	1000	10125.3387	10.1253387	9.1187505	26.2599263	light	Day
dog	19	D02-MOP1	D02-MOP1-SU12	2012-08-01 19:00:00	18:50:00	1	SU	12	4.930555137	282.5000000	2012-08-01 19:00:00	18:50:00	MOP	Mozart Park	1000	7297.7787	7.2977787	6.2015988	26.0202012	light	Day
dog	19	J01-SEP1	J01-SEP1-SU12	2012-07-10 19:00:00	18:53:00	2	SU	12	4.943645106	283.2500000	2012-07-10 19:00:00	18:53:00	SEP	Seward Park	1000	19723.7524	19.7237524	21.5476940	32.6108978	light	Day
dog	19	D02-SCP1	D02-SCP1-SU12	2012-08-04 19:00:00	18:15:00	1	SU	12	4.777838827	273.7500000	2012-08-04 19:00:00	18:15:00	SCP	Senior Citizen Memorial Park	1000	8577.5641	8.5775641	7.1220588	35.2435117	light	Day
dog	19	D03-CHP1	D03-CHP1-SU11	2011-07-16 19:00:00	18:16:00	2	SU	11	4.782202150	274.0000000	2011-07-16 19:00:00	18:16:00	CHP	Chopin Park	1000	6430.0559	6.4300559	6.0838004	17.9480618	light	Day
dog	19	J01-SEP1	J01-SEP1-SU12	2012-07-19 19:00:00	18:00:00	1	SU	12	4.712388980	270.0000000	2012-07-19 19:00:00	18:00:00	SEP	Seward Park	1000	19723.7524	19.7237524	21.5476940	32.6108978	light	Day
dog	19	J01-SKP1	J01-SKP1-SU11	2011-07-25 19:00:00	18:46:00	1	SU	11	4.913101844	281.5000000	2011-07-25 19:00:00	18:46:00	SKP	Skinner Park	1000	10125.3387	10.1253387	9.1187505	26.2599263	light	Day
dog	19	D02-MOP1	D02-MOP1-SU12	2012-07-28 19:00:00	18:55:00	1	SU	12	4.952371753	283.7500000	2012-07-28 19:00:00	18:55:00	MOP	Mozart Park	1000	7297.7787	7.2977787	6.2015988	26.0202012	light	Day
dog	19	D03-CHP1	D03-CHP1-SU12	2012-07-24 19:00:00	18:08:00	1	SU	12	4.747295565	272.0000000	2012-07-24 19:00:00	18:08:00	CHP	Chopin Park	1000	6430.0559	6.4300559	6.0838004	17.9480618	light	Day
dog	19	D03-CHP1	D03-CHP1-SU12	2012-07-14 19:00:00	18:52:00	1	SU	12	4.939281783	283.0000000	2012-07-14 19:00:00	18:52:00	CHP	Chopin Park	1000	6430.0559	6.4300559	6.0838004	17.9480618	light	Day
dog	19	D02-SCP1	D02-SCP1-SU12	2012-08-02 19:00:00	18:00:00	1	SU	12	4.712388980	270.0000000	2012-08-02 19:00:00	18:00:00	SCP	Senior Citizen Memorial Park	1000	8577.5641	8.5775641	7.1220588	35.2435117	light	Day
dog	19	D02-SCP1	D02-SCP1-SU11	2011-07-13 19:00:00	18:41:00	1	SU	11	4.891285229	280.2500000	2011-07-13 19:00:00	18:41:00	SCP	Senior Citizen Memorial Park	1000	8577.5641	8.5775641	7.1220588	35.2435117	light	Day
dog	19	J01-SEP1	J01-SEP1-SU12	2012-07-10 19:00:00	18:53:00	2	SU	12	4.943645106	283.2500000	2012-07-10 19:00:00	18:53:00	SEP	Seward Park	1000	19723.7524	19.7237524	21.5476940	32.6108978	light	Day
dog	19	J01-SEP1	J01-SEP1-SU12	2012-07-24 19:00:00	18:34:00	1	SU	12	4.860741967	278.5000000	2012-07-24 19:00:00	18:34:00	SEP	Seward Park	1000	19723.7524	19.7237524	21.5476940	32.6108978	light	Day
dog	19	D02-SCP1	D02-SCP1-SU11	2011-07-24 19:00:00	18:40:00	1	SU	11	4.886921906	280.0000000	2011-07-24 19:00:00	18:40:00	SCP	Senior Citizen Memorial Park	1000	8577.5641	8.5775641	7.1220588	35.2435117	light	Day
dog	19	J01-SKP1	J01-SKP1-SU12	2012-07-11 19:00:00	18:53:00	1	SU	12	4.943645106	283.2500000	2012-07-11 19:00:00	18:53:00	SKP	Skinner Park	1000	10125.3387	10.1253387	9.1187505	26.2599263	light	Day
dog	19	S03-WAP1	S03-WAP1-SU12	2012-08-03 19:00:00	18:09:00	1	SU	12	4.751658889	272.2500000	2012-08-03 19:00:00	18:09:00	WAP	Walnut Park	1000	16010.1065	16.0101065	15.0238637	34.9107512	light	Day
dog	19	D02-SCP1	D02-SCP1-SU12	2012-07-17 19:00:00	18:33:00	1	SU	12	4.856378644	278.2500000	2012-07-17 19:00:00	18:33:00	SCP	Senior Citizen Memorial Park	1000	8577.5641	8.5775641	7.1220588	35.2435117	light	Day
dog	19	D02-SCP1	D02-SCP1-SU12	2012-07-11 19:00:00	18:07:00	1	SU	12	4.742932242	271.7500000	2012-07-11 19:00:00	18:07:00	SCP	Senior Citizen Memorial Park	1000	8577.5641	8.5775641	7.1220588	35.2435117	light	Day
dog	19	D03-CHP1	D03-CHP1-SU11	2011-08-02 19:00:00	18:18:00	1	SU	11	4.790928797	274.5000000	2011-08-02 19:00:00	18:18:00	CHP	Chopin Park	1000	6430.0559	6.4300559	6.0838004	17.9480618	light	Day
dog	19	D02-SCP1	D02-SCP1-SU12	2012-07-16 19:00:00	18:08:00	1	SU	12	4.747295565	272.0000000	2012-07-16 19:00:00	18:08:00	SCP	Senior Citizen Memorial Park	1000	8577.5641	8.5775641	7.1220588	35.2435117	light	Day
dog	19	D02-SCP1	D02-SCP1-SU12	2012-07-23 19:00:00	18:28:00	1	SU	12	4.834562028	277.0000000	2012-07-23 19:00:00	18:28:00	SCP	Senior Citizen Memorial Park	1000	8577.5641	8.5775641	7.1220588	35.2435117	light	Day
dog	19	D03-CHP1	D03-CHP1-SU11	2011-08-04 19:00:00	18:54:00	1	SU	11	4.948008429	283.5000000	2011-08-04 19:00:00	18:54:00	CHP	Chopin Park	1000	6430.0559	6.4300559	6.0838004	17.9480618	light	Day
dog	19	D03-CHP1	D03-CHP1-SU12	2012-07-26 19:00:00	18:13:00	1	SU	12	4.769112181	273.2500000	2012-07-26 19:00:00	18:13:00	CHP	Chopin Park	1000	6430.0559	6.4300559	6.0838004	17.9480618	light	Day
dog	19	D03-CHP1	D03-CHP1-SU11	2011-07-22 19:00:00	18:11:00	1	SU	11	4.760385535	272.7500000	2011-07-22 19:00:00	18:11:00	CHP	Chopin Park	1000	6430.0559	6.4300559	6.0838004	17.9480618	light	Day
dog	19	D03-CHP1	D03-CHP1-SU11	2011-07-22 19:00:00	18:15:00	1	SU	11	4.777838827	273.7500000	2011-07-22 19:00:00	18:15:00	CHP	Chopin Park	1000	6430.0559	6.4300559	6.0838004	17.9480618	light	Day
dog	19	J01-SKP1	J01-SKP1-SU11	2011-07-25 19:00:00	18:32:00	1	SU	11	4.852015321	278.0000000	2011-07-25 19:00:00	18:32:00	SKP	Skinner Park	1000	10125.3387	10.1253387	9.1187505	26.2599263	light	Day
dog	19	D02-SCP1	D02-SCP1-SU12	2012-08-04 19:00:00	18:13:00	1	SU	12	4.769112181	273.2500000	2012-08-04 19:00:00	18:13:00	SCP	Senior Citizen Memorial Park	1000	8577.5641	8.5775641	7.1220588	35.2435117	light	Day
dog	19	D02-SCP1	D02-SCP1-SU12	2012-07-24 19:00:00	18:33:00	1	SU	12	4.856378644	278.2500000	2012-07-24 19:00:00	18:33:00	SCP	Senior Citizen Memorial Park	1000	8577.5641	8.5775641	7.1220588	35.2435117	light	Day
dog	19	J01-SKP1	J01-SKP1-SU12	2012-07-12 19:00:00	18:57:00	1	SU	12	4.961098399	284.2500000	2012-07-12 19:00:00	18:57:00	SKP	Skinner Park	1000	10125.3387	10.1253387	9.1187505	26.2599263	light	Day
dog	19	J01-SKP1	J01-SKP1-SU12	2012-08-05 19:00:00	18:16:00	1	SU	12	4.782202150	274.0000000	2012-08-05 19:00:00	18:16:00	SKP	Skinner Park	1000	10125.3387	10.1253387	9.1187505	26.2599263	light	Day
dog	19	D03-CHP1	D03-CHP1-SU11	2011-07-12 19:00:00	18:56:00	1	SU	11	4.956735076	284.0000000	2011-07-12 19:00:00	18:56:00	CHP	Chopin Park	1000	6430.0559	6.4300559	6.0838004	17.9480618	light	Day
dog	19	D03-CHP1	D03-CHP1-SU11	2011-07-16 19:00:00	18:16:00	2	SU	11	4.782202150	274.0000000	2011-07-16 19:00:00	18:16:00	CHP	Chopin Park	1000	6430.0559	6.4300559	6.0838004	17.9480618	light	Day
dog	19	D02-SCP1	D02-SCP1-SU11	2011-07-18 19:00:00	18:09:00	1	SU	11	4.751658889	272.2500000	2011-07-18 19:00:00	18:09:00	SCP	Senior Citizen Memorial Park	1000	8577.5641	8.5775641	7.1220588	35.2435117	light	Day
dog	19	D03-CHP1	D03-CHP1-SU12	2012-07-25 19:00:00	18:26:00	1	SU	12	4.825835382	276.5000000	2012-07-25 19:00:00	18:26:00	CHP	Chopin Park	1000	6430.0559	6.4300559	6.0838004	17.9480618	light	Day
dog	19	J01-SKP1	J01-SKP1-SU12	2012-08-02 19:00:00	18:33:00	1	SU	12	4.856378644	278.2500000	2012-08-02 19:00:00	18:33:00	SKP	Skinner Park	1000	10125.3387	10.1253387	9.1187505	26.2599263	light	Day
dog	19	D02-SCP1	D02-SCP1-SU12	2012-07-10 19:00:00	18:12:00	1	SU	12	4.764748858	273.0000000	2012-07-10 19:00:00	18:12:00	SCP	Senior Citizen Memorial Park	1000	8577.5641	8.5775641	7.1220588	35.2435117	light	Day
dog	19	D03-MFP1	D03-MFP1-SU11	2011-07-25 19:00:00	18:24:00	1	SU	11	4.817108736	276.0000000	2011-07-25 19:00:00	18:24:00	MFP	Mayfair Park	1000	14873.9988	14.8739988	14.1841647	26.9399795	light	Day
dog	19	D02-MOP1	D02-MOP1-SU12	2012-08-03 19:00:00	18:07:00	1	SU	12	4.742932242	271.7500000	2012-08-03 19:00:00	18:07:00	MOP	Mozart Park	1000	7297.7787	7.2977787	6.2015988	26.0202012	light	Day
dog	19	J01-SKP1	J01-SKP1-SU12	2012-07-10 19:00:00	18:04:00	1	SU	12	4.729842273	271.0000000	2012-07-10 19:00:00	18:04:00	SKP	Skinner Park	1000	10125.3387	10.1253387	9.1187505	26.2599263	light	Day
dog	19	J01-SKP1	J01-SKP1-SU11	2011-07-31 19:00:00	18:24:00	1	SU	11	4.817108736	276.0000000	2011-07-31 19:00:00	18:24:00	SKP	Skinner Park	1000	10125.3387	10.1253387	9.1187505	26.2599263	light	Day
dog	19	J01-SKP1	J01-SKP1-SU12	2012-07-11 19:00:00	18:41:00	1	SU	12	4.891285229	280.2500000	2012-07-11 19:00:00	18:41:00	SKP	Skinner Park	1000	10125.3387	10.1253387	9.1187505	26.2599263	light	Day
dog	19	D03-CHP1	D03-CHP1-SU11	2011-07-12 19:00:00	18:57:00	1	SU	11	4.961098399	284.2500000	2011-07-12 19:00:00	18:57:00	CHP	Chopin Park	1000	6430.0559	6.4300559	6.0838004	17.9480618	light	Day
dog	19	J01-SKP1	J01-SKP1-SU11	2011-07-12 19:00:00	18:43:00	1	SU	11	4.900011875	280.7500000	2011-07-12 19:00:00	18:43:00	SKP	Skinner Park	1000	10125.3387	10.1253387	9.1187505	26.2599263	light	Day
dog	19	D02-MOP1	D02-MOP1-SU12	2012-07-30 19:00:00	18:57:00	1	SU	12	4.961098399	284.2500000	2012-07-30 19:00:00	18:57:00	MOP	Mozart Park	1000	7297.7787	7.2977787	6.2015988	26.0202012	light	Day
dog	19	J01-SKP1	J01-SKP1-SU12	2012-07-16 19:00:00	18:59:00	1	SU	12	4.969825045	284.7500000	2012-07-16 19:00:00	18:59:00	SKP	Skinner Park	1000	10125.3387	10.1253387	9.1187505	26.2599263	light	Day
dog	19	D02-SCP1	D02-SCP1-SU12	2012-07-24 19:00:00	18:12:00	1	SU	12	4.764748858	273.0000000	2012-07-24 19:00:00	18:12:00	SCP	Senior Citizen Memorial Park	1000	8577.5641	8.5775641	7.1220588	35.2435117	light	Day
dog	19	J01-SEP1	J01-SEP1-SU12	2012-07-19 19:00:00	18:01:00	1	SU	12	4.716752304	270.2500000	2012-07-19 19:00:00	18:01:00	SEP	Seward Park	1000	19723.7524	19.7237524	21.5476940	32.6108978	light	Day
dog	19	J01-SEP1	J01-SEP1-SU12	2012-07-10 19:00:00	18:53:00	1	SU	12	4.943645106	283.2500000	2012-07-10 19:00:00	18:53:00	SEP	Seward Park	1000	19723.7524	19.7237524	21.5476940	32.6108978	light	Day
dog	19	D02-MOP1	D02-MOP1-SU12	2012-07-29 19:00:00	18:56:00	1	SU	12	4.956735076	284.0000000	2012-07-29 19:00:00	18:56:00	MOP	Mozart Park	1000	7297.7787	7.2977787	6.2015988	26.0202012	light	Day
dog	19	S03-WAP1	S03-WAP1-SU12	2012-07-14 19:00:00	18:18:00	1	SU	12	4.790928797	274.5000000	2012-07-14 19:00:00	18:18:00	WAP	Walnut Park	1000	16010.1065	16.0101065	15.0238637	34.9107512	light	Day
dog	19	D02-SCP1	D02-SCP1-SU12	2012-08-03 19:00:00	18:15:00	1	SU	12	4.777838827	273.7500000	2012-08-03 19:00:00	18:15:00	SCP	Senior Citizen Memorial Park	1000	8577.5641	8.5775641	7.1220588	35.2435117	light	Day
dog	19	J01-SKP1	J01-SKP1-SU12	2012-08-05 19:00:00	18:00:00	1	SU	12	4.712388980	270.0000000	2012-08-05 19:00:00	18:00:00	SKP	Skinner Park	1000	10125.3387	10.1253387	9.1187505	26.2599263	light	Day
dog	19	J01-SKP1	J01-SKP1-SU12	2012-07-16 19:00:00	18:26:00	1	SU	12	4.825835382	276.5000000	2012-07-16 19:00:00	18:26:00	SKP	Skinner Park	1000	10125.3387	10.1253387	9.1187505	26.2599263	light	Day
dog	19	D02-SCP1	D02-SCP1-SU12	2012-08-06 19:00:00	18:06:00	1	SU	12	4.738568919	271.5000000	2012-08-06 19:00:00	18:06:00	SCP	Senior Citizen Memorial Park	1000	8577.5641	8.5775641	7.1220588	35.2435117	light	Day
dog	19	J01-SKP1	J01-SKP1-SU11	2011-07-31 19:00:00	18:29:00	1	SU	11	4.838925351	277.2500000	2011-07-31 19:00:00	18:29:00	SKP	Skinner Park	1000	10125.3387	10.1253387	9.1187505	26.2599263	light	Day
dog	19	D02-SCP1	D02-SCP1-SU12	2012-07-24 19:00:00	18:34:00	1	SU	12	4.860741967	278.5000000	2012-07-24 19:00:00	18:34:00	SCP	Senior Citizen Memorial Park	1000	8577.5641	8.5775641	7.1220588	35.2435117	light	Day
dog	19	S03-WAP1	S03-WAP1-SU12	2012-07-12 19:00:00	18:05:00	1	SU	12	4.734205596	271.2500000	2012-07-12 19:00:00	18:05:00	WAP	Walnut Park	1000	16010.1065	16.0101065	15.0238637	34.9107512	light	Day
dog	19	D02-SCP1	D02-SCP1-SU12	2012-08-04 19:00:00	18:13:00	1	SU	12	4.769112181	273.2500000	2012-08-04 19:00:00	18:13:00	SCP	Senior Citizen Memorial Park	1000	8577.5641	8.5775641	7.1220588	35.2435117	light	Day
dog	19	S03-WAP1	S03-WAP1-SU12	2012-07-12 19:00:00	18:06:00	1	SU	12	4.738568919	271.5000000	2012-07-12 19:00:00	18:06:00	WAP	Walnut Park	1000	16010.1065	16.0101065	15.0238637	34.9107512	light	Day
dog	19	D02-MOP1	D02-MOP1-SU12	2012-07-27 19:00:00	18:47:00	1	SU	12	4.917465167	281.7500000	2012-07-27 19:00:00	18:47:00	MOP	Mozart Park	1000	7297.7787	7.2977787	6.2015988	26.0202012	light	Day
dog	19	D03-MFP1	D03-MFP1-SU11	2011-07-25 19:00:00	18:00:00	1	SU	11	4.712388980	270.0000000	2011-07-25 19:00:00	18:00:00	MFP	Mayfair Park	1000	14873.9988	14.8739988	14.1841647	26.9399795	light	Day
dog	19	J01-SEP1	J01-SEP1-SU12	2012-07-19 19:00:00	18:00:00	1	SU	12	4.712388980	270.0000000	2012-07-19 19:00:00	18:00:00	SEP	Seward Park	1000	19723.7524	19.7237524	21.5476940	32.6108978	light	Day
dog	19	J01-SKP1	J01-SKP1-SU12	2012-07-10 19:00:00	18:04:00	1	SU	12	4.729842273	271.0000000	2012-07-10 19:00:00	18:04:00	SKP	Skinner Park	1000	10125.3387	10.1253387	9.1187505	26.2599263	light	Day
dog	19	J01-SEP1	J01-SEP1-SU12	2012-07-19 19:00:00	18:05:00	1	SU	12	4.734205596	271.2500000	2012-07-19 19:00:00	18:05:00	SEP	Seward Park	1000	19723.7524	19.7237524	21.5476940	32.6108978	light	Day
dog	19	D02-SCP1	D02-SCP1-SU12	2012-08-06 19:00:00	18:07:00	1	SU	12	4.742932242	271.7500000	2012-08-06 19:00:00	18:07:00	SCP	Senior Citizen Memorial Park	1000	8577.5641	8.5775641	7.1220588	35.2435117	light	Day
dog	20	D03-MFP1	D03-MFP1-SU11	2011-07-26 19:00:00	19:12:00	2	SU	11	5.026548246	288.0000000	2011-07-26 19:00:00	19:12:00	MFP	Mayfair Park	1000	14873.9988	14.8739988	14.1841647	26.9399795	light	Day
dog	20	D02-MOP1	D02-MOP1-SU12	2012-07-28 19:00:00	19:44:00	1	SU	12	5.166174586	296.0000000	2012-07-28 19:00:00	19:44:00	MOP	Mozart Park	1000	7297.7787	7.2977787	6.2015988	26.0202012	light	Day
dog	20	D02-SCP1	D02-SCP1-SU11	2011-08-02 19:00:00	19:39:00	1	SU	11	5.144357970	294.7500000	2011-08-02 19:00:00	19:39:00	SCP	Senior Citizen Memorial Park	1000	8577.5641	8.5775641	7.1220588	35.2435117	light	Day
dog	20	D02-SCP1	D02-SCP1-SU12	2012-08-05 19:00:00	19:58:00	1	SU	12	5.227261110	299.5000000	2012-08-05 19:00:00	19:58:00	SCP	Senior Citizen Memorial Park	1000	8577.5641	8.5775641	7.1220588	35.2435117	light	Day
dog	20	D02-MOP1	D02-MOP1-SU12	2012-08-04 19:00:00	19:52:00	1	SU	12	5.201081171	298.0000000	2012-08-04 19:00:00	19:52:00	MOP	Mozart Park	1000	7297.7787	7.2977787	6.2015988	26.0202012	light	Day
dog	20	S03-WAP1	S03-WAP1-SU12	2012-08-04 19:00:00	19:00:00	1	SU	12	4.974188368	285.0000000	2012-08-04 19:00:00	19:00:00	WAP	Walnut Park	1000	16010.1065	16.0101065	15.0238637	34.9107512	light	Day
dog	20	D02-MOP1	D02-MOP1-SU12	2012-07-31 19:00:00	19:57:00	2	SU	12	5.222897787	299.2500000	2012-07-31 19:00:00	19:57:00	MOP	Mozart Park	1000	7297.7787	7.2977787	6.2015988	26.0202012	light	Day
dog	20	D02-SCP1	D02-SCP1-SU12	2012-07-25 19:00:00	19:43:00	1	SU	12	5.161811263	295.7500000	2012-07-25 19:00:00	19:43:00	SCP	Senior Citizen Memorial Park	1000	8577.5641	8.5775641	7.1220588	35.2435117	light	Day
dog	20	D02-SCP1	D02-SCP1-SU11	2011-08-01 19:00:00	19:08:00	1	SU	11	5.009094953	287.0000000	2011-08-01 19:00:00	19:08:00	SCP	Senior Citizen Memorial Park	1000	8577.5641	8.5775641	7.1220588	35.2435117	light	Day
dog	20	D03-CHP1	D03-CHP1-SU12	2012-07-11 19:00:00	19:36:00	1	SU	12	5.131268001	294.0000000	2012-07-11 19:00:00	19:36:00	CHP	Chopin Park	1000	6430.0559	6.4300559	6.0838004	17.9480618	light	Day
dog	20	S02-BRI1	S02-BRI1-SU11	2011-07-25 19:00:00	19:18:00	1	SU	11	5.052728185	289.5000000	2011-07-25 19:00:00	19:18:00	BRI	Brighton Park	1000	9750.9150	9.7509150	8.7993253	28.1221706	light	Day
dog	20	J01-SKP1	J01-SKP1-SU11	2011-07-12 19:00:00	19:19:00	1	SU	11	5.057091508	289.7500000	2011-07-12 19:00:00	19:19:00	SKP	Skinner Park	1000	10125.3387	10.1253387	9.1187505	26.2599263	light	Day
dog	20	D02-SCP1	D02-SCP1-SU12	2012-07-30 19:00:00	19:09:00	2	SU	12	5.013458276	287.2500000	2012-07-30 19:00:00	19:09:00	SCP	Senior Citizen Memorial Park	1000	8577.5641	8.5775641	7.1220588	35.2435117	light	Day
dog	20	S02-BRI1	S02-BRI1-SU11	2011-07-25 19:00:00	19:22:00	1	SU	11	5.070181477	290.5000000	2011-07-25 19:00:00	19:22:00	BRI	Brighton Park	1000	9750.9150	9.7509150	8.7993253	28.1221706	light	Day
dog	20	D02-SCP1	D02-SCP1-SU11	2011-07-27 19:00:00	19:28:00	1	SU	11	5.096361416	292.0000000	2011-07-27 19:00:00	19:28:00	SCP	Senior Citizen Memorial Park	1000	8577.5641	8.5775641	7.1220588	35.2435117	light	Day
dog	20	J01-SKP1	J01-SKP1-SU12	2012-07-18 19:00:00	19:48:00	1	SU	12	5.183627878	297.0000000	2012-07-18 19:00:00	19:48:00	SKP	Skinner Park	1000	10125.3387	10.1253387	9.1187505	26.2599263	light	Day
dog	20	S02-BRI1	S02-BRI1-SU12	2012-07-29 19:00:00	19:02:00	1	SU	12	4.982915014	285.5000000	2012-07-29 19:00:00	19:02:00	BRI	Brighton Park	1000	9750.9150	9.7509150	8.7993253	28.1221706	light	Day
dog	20	D02-MOP1	D02-MOP1-SU12	2012-07-28 19:00:00	19:10:00	1	SU	12	5.017821599	287.5000000	2012-07-28 19:00:00	19:10:00	MOP	Mozart Park	1000	7297.7787	7.2977787	6.2015988	26.0202012	light	Day
dog	20	D02-MOP1	D02-MOP1-SU12	2012-07-30 19:00:00	19:51:00	1	SU	12	5.196717848	297.7500000	2012-07-30 19:00:00	19:51:00	MOP	Mozart Park	1000	7297.7787	7.2977787	6.2015988	26.0202012	light	Day
dog	20	D02-SCP1	D02-SCP1-SU12	2012-07-30 19:00:00	19:09:00	2	SU	12	5.013458276	287.2500000	2012-07-30 19:00:00	19:09:00	SCP	Senior Citizen Memorial Park	1000	8577.5641	8.5775641	7.1220588	35.2435117	light	Day
dog	20	D02-SCP1	D02-SCP1-SU11	2011-08-02 19:00:00	19:37:00	1	SU	11	5.135631324	294.2500000	2011-08-02 19:00:00	19:37:00	SCP	Senior Citizen Memorial Park	1000	8577.5641	8.5775641	7.1220588	35.2435117	light	Day
dog	20	D03-CHP1	D03-CHP1-SU12	2012-07-18 19:00:00	19:08:00	1	SU	12	5.009094953	287.0000000	2012-07-18 19:00:00	19:08:00	CHP	Chopin Park	1000	6430.0559	6.4300559	6.0838004	17.9480618	light	Day
dog	20	D03-CHP1	D03-CHP1-SU12	2012-07-11 19:00:00	19:50:00	1	SU	12	5.192354525	297.5000000	2012-07-11 19:00:00	19:50:00	CHP	Chopin Park	1000	6430.0559	6.4300559	6.0838004	17.9480618	light	Day
dog	20	D03-CHP1	D03-CHP1-SU11	2011-07-18 19:00:00	19:49:00	1	SU	11	5.187991202	297.2500000	2011-07-18 19:00:00	19:49:00	CHP	Chopin Park	1000	6430.0559	6.4300559	6.0838004	17.9480618	light	Day
dog	20	D02-MOP1	D02-MOP1-SU12	2012-08-03 19:00:00	19:25:00	1	SU	12	5.083271446	291.2500000	2012-08-03 19:00:00	19:25:00	MOP	Mozart Park	1000	7297.7787	7.2977787	6.2015988	26.0202012	light	Day
dog	20	J01-SKP1	J01-SKP1-SU12	2012-07-30 19:00:00	19:07:00	1	SU	12	5.004731630	286.7500000	2012-07-30 19:00:00	19:07:00	SKP	Skinner Park	1000	10125.3387	10.1253387	9.1187505	26.2599263	light	Day
dog	20	D03-CHP1	D03-CHP1-SU11	2011-07-22 19:00:00	19:27:00	1	SU	11	5.091998093	291.7500000	2011-07-22 19:00:00	19:27:00	CHP	Chopin Park	1000	6430.0559	6.4300559	6.0838004	17.9480618	light	Day
dog	20	J01-SKP1	J01-SKP1-SU11	2011-07-14 19:00:00	19:28:00	1	SU	11	5.096361416	292.0000000	2011-07-14 19:00:00	19:28:00	SKP	Skinner Park	1000	10125.3387	10.1253387	9.1187505	26.2599263	light	Day
dog	20	D02-MOP1	D02-MOP1-SU12	2012-08-03 19:00:00	19:02:00	1	SU	12	4.982915014	285.5000000	2012-08-03 19:00:00	19:02:00	MOP	Mozart Park	1000	7297.7787	7.2977787	6.2015988	26.0202012	light	Day
dog	20	J01-SEP1	J01-SEP1-SU12	2012-07-23 19:00:00	19:29:00	1	SU	12	5.100724739	292.2500000	2012-07-23 19:00:00	19:29:00	SEP	Seward Park	1000	19723.7524	19.7237524	21.5476940	32.6108978	light	Day
dog	20	D02-SCP1	D02-SCP1-SU12	2012-07-25 19:00:00	19:42:00	1	SU	12	5.157447940	295.5000000	2012-07-25 19:00:00	19:42:00	SCP	Senior Citizen Memorial Park	1000	8577.5641	8.5775641	7.1220588	35.2435117	light	Day
dog	20	D03-CHP1	D03-CHP1-SU12	2012-07-18 19:00:00	19:05:00	1	SU	12	4.996004984	286.2500000	2012-07-18 19:00:00	19:05:00	CHP	Chopin Park	1000	6430.0559	6.4300559	6.0838004	17.9480618	light	Day
dog	20	S02-BRI1	S02-BRI1-SU12	2012-07-16 19:00:00	19:06:00	1	SU	12	5.000368307	286.5000000	2012-07-16 19:00:00	19:06:00	BRI	Brighton Park	1000	9750.9150	9.7509150	8.7993253	28.1221706	light	Day
dog	20	D03-MFP1	D03-MFP1-SU11	2011-07-26 19:00:00	19:12:00	2	SU	11	5.026548246	288.0000000	2011-07-26 19:00:00	19:12:00	MFP	Mayfair Park	1000	14873.9988	14.8739988	14.1841647	26.9399795	light	Day
dog	20	D03-CHP1	D03-CHP1-SU12	2012-08-01 19:00:00	19:31:00	1	SU	12	5.109451385	292.7500000	2012-08-01 19:00:00	19:31:00	CHP	Chopin Park	1000	6430.0559	6.4300559	6.0838004	17.9480618	light	Day
dog	20	D02-MOP1	D02-MOP1-SU12	2012-08-03 19:00:00	19:45:00	1	SU	12	5.170537909	296.2500000	2012-08-03 19:00:00	19:45:00	MOP	Mozart Park	1000	7297.7787	7.2977787	6.2015988	26.0202012	light	Day
dog	20	S02-BRI1	S02-BRI1-SU12	2012-07-30 19:00:00	19:57:00	1	SU	12	5.222897787	299.2500000	2012-07-30 19:00:00	19:57:00	BRI	Brighton Park	1000	9750.9150	9.7509150	8.7993253	28.1221706	light	Day
dog	20	J01-SKP1	J01-SKP1-SU11	2011-08-03 19:00:00	19:42:00	1	SU	11	5.157447940	295.5000000	2011-08-03 19:00:00	19:42:00	SKP	Skinner Park	1000	10125.3387	10.1253387	9.1187505	26.2599263	light	Day
dog	20	D02-MOP1	D02-MOP1-SU12	2012-07-31 19:00:00	19:57:00	2	SU	12	5.222897787	299.2500000	2012-07-31 19:00:00	19:57:00	MOP	Mozart Park	1000	7297.7787	7.2977787	6.2015988	26.0202012	light	Day
dog	20	D03-CHP1	D03-CHP1-SU12	2012-08-01 19:00:00	19:32:00	1	SU	12	5.113814708	293.0000000	2012-08-01 19:00:00	19:32:00	CHP	Chopin Park	1000	6430.0559	6.4300559	6.0838004	17.9480618	light	Day
dog	20	J01-SKP1	J01-SKP1-SU11	2011-07-26 19:00:00	19:43:00	1	SU	11	5.161811263	295.7500000	2011-07-26 19:00:00	19:43:00	SKP	Skinner Park	1000	10125.3387	10.1253387	9.1187505	26.2599263	light	Day
dog	20	D02-MOP1	D02-MOP1-SU12	2012-08-05 19:00:00	19:52:00	1	SU	12	5.201081171	298.0000000	2012-08-05 19:00:00	19:52:00	MOP	Mozart Park	1000	7297.7787	7.2977787	6.2015988	26.0202012	light	Day
dog	20	S02-BRI1	S02-BRI1-SU11	2011-07-25 19:00:00	19:01:00	1	SU	11	4.978551691	285.2500000	2011-07-25 19:00:00	19:01:00	BRI	Brighton Park	1000	9750.9150	9.7509150	8.7993253	28.1221706	light	Day
dog	21	D02-SCP1	D02-SCP1-SU12	2012-07-11 19:00:00	20:53:00	1	SU	12	5.467243882	313.2500000	2012-07-11 19:00:00	20:53:00	SCP	Senior Citizen Memorial Park	1000	8577.5641	8.5775641	7.1220588	35.2435117	light	ETW
dog	21	D02-SCP1	D02-SCP1-SU12	2012-07-29 19:00:00	20:07:00	1	SU	12	5.266531018	301.7500000	2012-07-29 19:00:00	20:07:00	SCP	Senior Citizen Memorial Park	1000	8577.5641	8.5775641	7.1220588	35.2435117	light	ETW
dog	21	D03-MFP1	D03-MFP1-SU12	2012-08-05 19:00:00	20:33:00	1	SU	12	5.379977419	308.2500000	2012-08-05 19:00:00	20:33:00	MFP	Mayfair Park	1000	14873.9988	14.8739988	14.1841647	26.9399795	light	ETW
dog	21	D02-SCP1	D02-SCP1-SU12	2012-07-11 19:00:00	20:53:00	1	SU	12	5.467243882	313.2500000	2012-07-11 19:00:00	20:53:00	SCP	Senior Citizen Memorial Park	1000	8577.5641	8.5775641	7.1220588	35.2435117	light	ETW
dog	21	D02-MOP1	D02-MOP1-SU12	2012-07-28 19:00:00	20:14:00	2	SU	12	5.297074280	303.5000000	2012-07-28 19:00:00	20:14:00	MOP	Mozart Park	1000	7297.7787	7.2977787	6.2015988	26.0202012	light	ETW
dog	21	D02-MOP1	D02-MOP1-SU11	2011-07-12 19:00:00	20:47:00	1	SU	11	5.441063943	311.7500000	2011-07-12 19:00:00	20:47:00	MOP	Mozart Park	1000	7297.7787	7.2977787	6.2015988	26.0202012	light	ETW
dog	21	D03-CHP1	D03-CHP1-SU12	2012-07-24 19:00:00	20:27:00	1	SU	12	5.353797480	306.7500000	2012-07-24 19:00:00	20:27:00	CHP	Chopin Park	1000	6430.0559	6.4300559	6.0838004	17.9480618	light	ETW
dog	21	D02-MOP1	D02-MOP1-SU12	2012-08-05 19:00:00	20:18:00	1	SU	12	5.314527572	304.5000000	2012-08-05 19:00:00	20:18:00	MOP	Mozart Park	1000	7297.7787	7.2977787	6.2015988	26.0202012	light	ETW
dog	21	D02-SCP1	D02-SCP1-SU11	2011-07-25 19:00:00	20:38:00	1	SU	11	5.401794035	309.5000000	2011-07-25 19:00:00	20:38:00	SCP	Senior Citizen Memorial Park	1000	8577.5641	8.5775641	7.1220588	35.2435117	light	ETW
dog	21	D03-CHP1	D03-CHP1-SU11	2011-08-02 19:00:00	20:20:00	2	SU	11	5.323254219	305.0000000	2011-08-02 19:00:00	20:20:00	CHP	Chopin Park	1000	6430.0559	6.4300559	6.0838004	17.9480618	light	ETW
dog	21	D02-SCP1	D02-SCP1-SU12	2012-07-27 19:00:00	20:12:00	1	SU	12	5.288347634	303.0000000	2012-07-27 19:00:00	20:12:00	SCP	Senior Citizen Memorial Park	1000	8577.5641	8.5775641	7.1220588	35.2435117	light	ETW
dog	21	D03-CHP1	D03-CHP1-SU11	2011-07-24 19:00:00	20:56:00	1	SU	11	5.480333851	314.0000000	2011-07-24 19:00:00	20:56:00	CHP	Chopin Park	1000	6430.0559	6.4300559	6.0838004	17.9480618	light	ETW
dog	21	D03-CHP1	D03-CHP1-SU11	2011-08-02 19:00:00	20:20:00	2	SU	11	5.323254219	305.0000000	2011-08-02 19:00:00	20:20:00	CHP	Chopin Park	1000	6430.0559	6.4300559	6.0838004	17.9480618	light	ETW
dog	21	D02-MOP1	D02-MOP1-SU12	2012-08-01 19:00:00	20:11:00	1	SU	12	5.283984310	302.7500000	2012-08-01 19:00:00	20:11:00	MOP	Mozart Park	1000	7297.7787	7.2977787	6.2015988	26.0202012	light	ETW
dog	21	D03-CHP1	D03-CHP1-SU12	2012-07-21 19:00:00	20:18:00	1	SU	12	5.314527572	304.5000000	2012-07-21 19:00:00	20:18:00	CHP	Chopin Park	1000	6430.0559	6.4300559	6.0838004	17.9480618	light	ETW
dog	21	D02-MOP1	D02-MOP1-SU12	2012-08-01 19:00:00	20:28:00	1	SU	12	5.358160804	307.0000000	2012-08-01 19:00:00	20:28:00	MOP	Mozart Park	1000	7297.7787	7.2977787	6.2015988	26.0202012	light	ETW
dog	21	D02-MOP1	D02-MOP1-SU12	2012-08-03 19:00:00	20:46:00	1	SU	12	5.436700620	311.5000000	2012-08-03 19:00:00	20:46:00	MOP	Mozart Park	1000	7297.7787	7.2977787	6.2015988	26.0202012	light	ETW
dog	21	D02-MOP1	D02-MOP1-SU12	2012-07-28 19:00:00	20:14:00	2	SU	12	5.297074280	303.5000000	2012-07-28 19:00:00	20:14:00	MOP	Mozart Park	1000	7297.7787	7.2977787	6.2015988	26.0202012	light	ETW
dog	21	D02-MOP1	D02-MOP1-SU12	2012-07-26 19:00:00	20:25:00	1	SU	12	5.345070834	306.2500000	2012-07-26 19:00:00	20:25:00	MOP	Mozart Park	1000	7297.7787	7.2977787	6.2015988	26.0202012	light	ETW
dog	21	D02-SCP1	D02-SCP1-SU12	2012-07-11 19:00:00	20:55:00	1	SU	12	5.475970528	313.7500000	2012-07-11 19:00:00	20:55:00	SCP	Senior Citizen Memorial Park	1000	8577.5641	8.5775641	7.1220588	35.2435117	light	ETW
dog	21	J01-SEP1	J01-SEP1-SU12	2012-08-01 19:00:00	20:10:00	1	SU	12	5.279620987	302.5000000	2012-08-01 19:00:00	20:10:00	SEP	Seward Park	1000	19723.7524	19.7237524	21.5476940	32.6108978	light	ETW
dog	21	D02-MOP1	D02-MOP1-SU12	2012-08-06 19:00:00	20:57:00	1	SU	12	5.484697174	314.2500000	2012-08-06 19:00:00	20:57:00	MOP	Mozart Park	1000	7297.7787	7.2977787	6.2015988	26.0202012	light	ETW
dog	21	D02-MOP1	D02-MOP1-SU12	2012-08-05 19:00:00	20:28:00	1	SU	12	5.358160804	307.0000000	2012-08-05 19:00:00	20:28:00	MOP	Mozart Park	1000	7297.7787	7.2977787	6.2015988	26.0202012	light	ETW
dog	21	D03-MFP1	D03-MFP1-SU11	2011-07-25 19:00:00	20:58:00	1	SU	11	5.489060498	314.5000000	2011-07-25 19:00:00	20:58:00	MFP	Mayfair Park	1000	14873.9988	14.8739988	14.1841647	26.9399795	light	ETW
dog	21	D02-SCP1	D02-SCP1-SU12	2012-07-19 19:00:00	20:15:00	1	SU	12	5.301437603	303.7500000	2012-07-19 19:00:00	20:15:00	SCP	Senior Citizen Memorial Park	1000	8577.5641	8.5775641	7.1220588	35.2435117	light	ETW
dog	21	S02-BRI1	S02-BRI1-SU11	2011-07-25 19:00:00	20:06:00	1	SU	11	5.262167695	301.5000000	2011-07-25 19:00:00	20:06:00	BRI	Brighton Park	1000	9750.9150	9.7509150	8.7993253	28.1221706	light	ETW
dog	21	J01-SKP1	J01-SKP1-SU12	2012-08-01 19:00:00	20:12:00	1	SU	12	5.288347634	303.0000000	2012-08-01 19:00:00	20:12:00	SKP	Skinner Park	1000	10125.3387	10.1253387	9.1187505	26.2599263	light	ETW
dog	21	D02-MOP1	D02-MOP1-SU12	2012-07-27 19:00:00	20:17:00	1	SU	12	5.310164249	304.2500000	2012-07-27 19:00:00	20:17:00	MOP	Mozart Park	1000	7297.7787	7.2977787	6.2015988	26.0202012	light	ETW
dog	21	S02-BRI1	S02-BRI1-SU11	2011-07-25 19:00:00	20:07:00	1	SU	11	5.266531018	301.7500000	2011-07-25 19:00:00	20:07:00	BRI	Brighton Park	1000	9750.9150	9.7509150	8.7993253	28.1221706	light	ETW
dog	21	D02-SCP1	D02-SCP1-SU12	2012-08-04 19:00:00	20:11:00	1	SU	12	5.283984310	302.7500000	2012-08-04 19:00:00	20:11:00	SCP	Senior Citizen Memorial Park	1000	8577.5641	8.5775641	7.1220588	35.2435117	light	ETW
dog	21	S03-WAP1	S03-WAP1-SU12	2012-08-03 19:00:00	20:12:00	1	SU	12	5.288347634	303.0000000	2012-08-03 19:00:00	20:12:00	WAP	Walnut Park	1000	16010.1065	16.0101065	15.0238637	34.9107512	light	ETW
dog	21	J01-SEP1	J01-SEP1-SU12	2012-08-01 19:00:00	20:10:00	1	SU	12	5.279620987	302.5000000	2012-08-01 19:00:00	20:10:00	SEP	Seward Park	1000	19723.7524	19.7237524	21.5476940	32.6108978	light	ETW
dog	21	D02-SCP1	D02-SCP1-SU12	2012-07-29 19:00:00	20:23:00	1	SU	12	5.336344188	305.7500000	2012-07-29 19:00:00	20:23:00	SCP	Senior Citizen Memorial Park	1000	8577.5641	8.5775641	7.1220588	35.2435117	light	ETW
dog	21	D02-SCP1	D02-SCP1-SU12	2012-07-24 19:00:00	20:37:00	1	SU	12	5.397430712	309.2500000	2012-07-24 19:00:00	20:37:00	SCP	Senior Citizen Memorial Park	1000	8577.5641	8.5775641	7.1220588	35.2435117	light	ETW
dog	21	J01-SEP1	J01-SEP1-SU12	2012-08-01 19:00:00	20:11:00	1	SU	12	5.283984310	302.7500000	2012-08-01 19:00:00	20:11:00	SEP	Seward Park	1000	19723.7524	19.7237524	21.5476940	32.6108978	light	ETW
dog	21	D03-CHP1	D03-CHP1-SU12	2012-07-23 19:00:00	20:06:00	1	SU	12	5.262167695	301.5000000	2012-07-23 19:00:00	20:06:00	CHP	Chopin Park	1000	6430.0559	6.4300559	6.0838004	17.9480618	light	ETW
dog	21	D03-MFP1	D03-MFP1-SU12	2012-07-15 19:00:00	20:54:00	1	SU	12	5.471607205	313.5000000	2012-07-15 19:00:00	20:54:00	MFP	Mayfair Park	1000	14873.9988	14.8739988	14.1841647	26.9399795	light	ETW
dog	21	D02-SCP1	D02-SCP1-SU12	2012-07-29 19:00:00	20:09:00	1	SU	12	5.275257664	302.2500000	2012-07-29 19:00:00	20:09:00	SCP	Senior Citizen Memorial Park	1000	8577.5641	8.5775641	7.1220588	35.2435117	light	ETW
dog	21	J01-SKP1	J01-SKP1-SU11	2011-07-27 19:00:00	20:16:00	1	SU	11	5.305800926	304.0000000	2011-07-27 19:00:00	20:16:00	SKP	Skinner Park	1000	10125.3387	10.1253387	9.1187505	26.2599263	light	ETW
dog	21	D03-CHP1	D03-CHP1-SU11	2011-07-12 19:00:00	20:42:00	1	SU	11	5.419247327	310.5000000	2011-07-12 19:00:00	20:42:00	CHP	Chopin Park	1000	6430.0559	6.4300559	6.0838004	17.9480618	light	ETW
dog	21	D03-CHP1	D03-CHP1-SU12	2012-07-26 19:00:00	20:57:00	1	SU	12	5.484697174	314.2500000	2012-07-26 19:00:00	20:57:00	CHP	Chopin Park	1000	6430.0559	6.4300559	6.0838004	17.9480618	light	ETW
dog	21	D02-SCP1	D02-SCP1-SU12	2012-07-29 19:00:00	20:08:00	1	SU	12	5.270894341	302.0000000	2012-07-29 19:00:00	20:08:00	SCP	Senior Citizen Memorial Park	1000	8577.5641	8.5775641	7.1220588	35.2435117	light	ETW
dog	21	D03-MFP1	D03-MFP1-SU11	2011-07-25 19:00:00	20:58:00	1	SU	11	5.489060498	314.5000000	2011-07-25 19:00:00	20:58:00	MFP	Mayfair Park	1000	14873.9988	14.8739988	14.1841647	26.9399795	light	ETW
dog	21	J01-SEP1	J01-SEP1-SU12	2012-08-01 19:00:00	20:34:00	1	SU	12	5.384340742	308.5000000	2012-08-01 19:00:00	20:34:00	SEP	Seward Park	1000	19723.7524	19.7237524	21.5476940	32.6108978	light	ETW
dog	22	D02-SCP1	D02-SCP1-SU12	2012-08-05 19:00:00	21:14:00	1	SU	12	5.558873668	318.5000000	2012-08-05 19:00:00	21:14:00	SCP	Senior Citizen Memorial Park	1000	8577.5641	8.5775641	7.1220588	35.2435117	light	Night
dog	22	D03-CHP1	D03-CHP1-SU12	2012-07-22 19:00:00	21:09:00	1	SU	12	5.537057052	317.2500000	2012-07-22 19:00:00	21:09:00	CHP	Chopin Park	1000	6430.0559	6.4300559	6.0838004	17.9480618	light	Night
dog	22	D03-MFP1	D03-MFP1-SU12	2012-07-28 19:00:00	21:00:00	1	SU	12	5.497787144	315.0000000	2012-07-28 19:00:00	21:00:00	MFP	Mayfair Park	1000	14873.9988	14.8739988	14.1841647	26.9399795	light	Night
dog	22	S02-BRI1	S02-BRI1-SU11	2011-07-18 19:00:00	21:04:00	2	SU	11	5.515240436	316.0000000	2011-07-18 19:00:00	21:04:00	BRI	Brighton Park	1000	9750.9150	9.7509150	8.7993253	28.1221706	light	Night
dog	22	S02-BRI1	S02-BRI1-SU11	2011-07-18 19:00:00	21:04:00	2	SU	11	5.515240436	316.0000000	2011-07-18 19:00:00	21:04:00	BRI	Brighton Park	1000	9750.9150	9.7509150	8.7993253	28.1221706	light	Night
dog	22	D02-MOP1	D02-MOP1-SU12	2012-08-01 19:00:00	21:19:00	1	SU	12	5.580690283	319.7500000	2012-08-01 19:00:00	21:19:00	MOP	Mozart Park	1000	7297.7787	7.2977787	6.2015988	26.0202012	light	Night
dog	22	D03-CHP1	D03-CHP1-SU11	2011-07-12 19:00:00	21:01:00	1	SU	11	5.502150467	315.2500000	2011-07-12 19:00:00	21:01:00	CHP	Chopin Park	1000	6430.0559	6.4300559	6.0838004	17.9480618	light	Night
dog	22	S03-WAP1	S03-WAP1-SU11	2011-07-20 19:00:00	21:18:00	1	SU	11	5.576326960	319.5000000	2011-07-20 19:00:00	21:18:00	WAP	Walnut Park	1000	16010.1065	16.0101065	15.0238637	34.9107512	light	Night
dog	22	D02-SCP1	D02-SCP1-SU11	2011-07-14 19:00:00	21:28:00	1	SU	11	5.619960191	322.0000000	2011-07-14 19:00:00	21:28:00	SCP	Senior Citizen Memorial Park	1000	8577.5641	8.5775641	7.1220588	35.2435117	light	Night
dog	22	D03-AFP1	D03-AFP1-SU11	2011-07-14 19:00:00	21:16:00	1	SU	11	5.567600314	319.0000000	2011-07-14 19:00:00	21:16:00	AFP	Athletic Field Park	1000	10732.8565	10.7328565	9.4600904	29.9422618	light	Night
dog	22	D02-MOP1	D02-MOP1-SU12	2012-08-02 19:00:00	21:52:00	1	SU	12	5.724679947	328.0000000	2012-08-02 19:00:00	21:52:00	MOP	Mozart Park	1000	7297.7787	7.2977787	6.2015988	26.0202012	light	Night
dog	22	D03-CHP1	D03-CHP1-SU12	2012-07-26 19:00:00	21:27:00	1	SU	12	5.615596868	321.7500000	2012-07-26 19:00:00	21:27:00	CHP	Chopin Park	1000	6430.0559	6.4300559	6.0838004	17.9480618	light	Night
dog	22	J01-CLP1	J01-CLP1-SU12	2012-07-10 19:00:00	21:10:00	1	SU	12	5.541420375	317.5000000	2012-07-10 19:00:00	21:10:00	CLP	Clybourn Park	1000	8198.6459	8.1986459	8.7889157	15.0486848	light	Night
dog	22	D03-CHP1	D03-CHP1-SU11	2011-08-08 19:00:00	21:22:00	1	SU	11	5.593780253	320.5000000	2011-08-08 19:00:00	21:22:00	CHP	Chopin Park	1000	6430.0559	6.4300559	6.0838004	17.9480618	light	Night
dog	22	D02-MOP1	D02-MOP1-SU12	2012-07-31 19:00:00	21:11:00	1	SU	12	5.545783698	317.7500000	2012-07-31 19:00:00	21:11:00	MOP	Mozart Park	1000	7297.7787	7.2977787	6.2015988	26.0202012	light	Night
dog	22	D02-SCP1	D02-SCP1-SU12	2012-08-04 19:00:00	21:41:00	1	SU	12	5.676683392	325.2500000	2012-08-04 19:00:00	21:41:00	SCP	Senior Citizen Memorial Park	1000	8577.5641	8.5775641	7.1220588	35.2435117	light	Night
dog	22	D02-SCP1	D02-SCP1-SU12	2012-07-10 19:00:00	21:30:00	1	SU	12	5.628686838	322.5000000	2012-07-10 19:00:00	21:30:00	SCP	Senior Citizen Memorial Park	1000	8577.5641	8.5775641	7.1220588	35.2435117	light	Night
dog	22	D02-MOP1	D02-MOP1-SU12	2012-08-02 19:00:00	21:57:00	1	SU	12	5.746496562	329.2500000	2012-08-02 19:00:00	21:57:00	MOP	Mozart Park	1000	7297.7787	7.2977787	6.2015988	26.0202012	light	Night
dog	22	D02-MOP1	D02-MOP1-SU12	2012-08-05 19:00:00	21:03:00	1	SU	12	5.510877113	315.7500000	2012-08-05 19:00:00	21:03:00	MOP	Mozart Park	1000	7297.7787	7.2977787	6.2015988	26.0202012	light	Night
dog	23	J01-SKP1	J01-SKP1-SU12	2012-07-29 19:00:00	22:43:00	1	SU	12	5.947209426	340.7500000	2012-07-29 19:00:00	22:43:00	SKP	Skinner Park	1000	10125.3387	10.1253387	9.1187505	26.2599263	light	Night
dog	23	S03-WAP1	S03-WAP1-SU12	2012-07-26 19:00:00	22:14:00	1	SU	12	5.820673055	333.5000000	2012-07-26 19:00:00	22:14:00	WAP	Walnut Park	1000	16010.1065	16.0101065	15.0238637	34.9107512	light	Night
dog	23	S02-BRI1	S02-BRI1-SU12	2012-07-14 19:00:00	22:19:00	1	SU	12	5.842489671	334.7500000	2012-07-14 19:00:00	22:19:00	BRI	Brighton Park	1000	9750.9150	9.7509150	8.7993253	28.1221706	light	Night
dog	23	S03-WAP1	S03-WAP1-SU11	2011-08-06 19:00:00	22:05:00	1	SU	11	5.781403147	331.2500000	2011-08-06 19:00:00	22:05:00	WAP	Walnut Park	1000	16010.1065	16.0101065	15.0238637	34.9107512	light	Night
dog	23	D02-SCP1	D02-SCP1-SU12	2012-07-16 19:00:00	22:08:00	1	SU	12	5.794493117	332.0000000	2012-07-16 19:00:00	22:08:00	SCP	Senior Citizen Memorial Park	1000	8577.5641	8.5775641	7.1220588	35.2435117	light	Night
dog	23	D03-CHP1	D03-CHP1-SU12	2012-07-24 19:00:00	22:57:00	1	SU	12	6.008295950	344.2500000	2012-07-24 19:00:00	22:57:00	CHP	Chopin Park	1000	6430.0559	6.4300559	6.0838004	17.9480618	light	Night
dog	23	D02-MOP1	D02-MOP1-SU12	2012-08-04 19:00:00	22:41:00	1	SU	12	5.938482780	340.2500000	2012-08-04 19:00:00	22:41:00	MOP	Mozart Park	1000	7297.7787	7.2977787	6.2015988	26.0202012	light	Night
dog	23	D03-CHP1	D03-CHP1-SU12	2012-07-09 19:00:00	22:13:00	1	SU	12	5.816309732	333.2500000	2012-07-09 19:00:00	22:13:00	CHP	Chopin Park	1000	6430.0559	6.4300559	6.0838004	17.9480618	light	Night
dog	23	S03-WAP1	S03-WAP1-SU12	2012-07-26 19:00:00	22:16:00	1	SU	12	5.829399702	334.0000000	2012-07-26 19:00:00	22:16:00	WAP	Walnut Park	1000	16010.1065	16.0101065	15.0238637	34.9107512	light	Night
dog	23	D02-SCP1	D02-SCP1-SU11	2011-07-30 19:00:00	22:19:00	1	SU	11	5.842489671	334.7500000	2011-07-30 19:00:00	22:19:00	SCP	Senior Citizen Memorial Park	1000	8577.5641	8.5775641	7.1220588	35.2435117	light	Night
dog	23	D02-SCP1	D02-SCP1-SU11	2011-08-02 19:00:00	22:50:00	1	SU	11	5.977752688	342.5000000	2011-08-02 19:00:00	22:50:00	SCP	Senior Citizen Memorial Park	1000	8577.5641	8.5775641	7.1220588	35.2435117	light	Night
dog	23	J01-SKP1	J01-SKP1-SU12	2012-07-29 19:00:00	22:44:00	1	SU	12	5.951572749	341.0000000	2012-07-29 19:00:00	22:44:00	SKP	Skinner Park	1000	10125.3387	10.1253387	9.1187505	26.2599263	light	Night
dog	23	D02-SCP1	D02-SCP1-SU11	2011-07-25 19:00:00	22:16:00	1	SU	11	5.829399702	334.0000000	2011-07-25 19:00:00	22:16:00	SCP	Senior Citizen Memorial Park	1000	8577.5641	8.5775641	7.1220588	35.2435117	light	Night
dog	23	D02-SCP1	D02-SCP1-SU11	2011-07-24 19:00:00	22:30:00	1	SU	11	5.890486225	337.5000000	2011-07-24 19:00:00	22:30:00	SCP	Senior Citizen Memorial Park	1000	8577.5641	8.5775641	7.1220588	35.2435117	light	Night
dog	23	S02-BRI1	S02-BRI1-SU12	2012-07-14 19:00:00	22:10:00	1	SU	12	5.803219763	332.5000000	2012-07-14 19:00:00	22:10:00	BRI	Brighton Park	1000	9750.9150	9.7509150	8.7993253	28.1221706	light	Night
dog	23	D02-SCP1	D02-SCP1-SU11	2011-07-31 19:00:00	22:03:00	1	SU	11	5.772676501	330.7500000	2011-07-31 19:00:00	22:03:00	SCP	Senior Citizen Memorial Park	1000	8577.5641	8.5775641	7.1220588	35.2435117	light	Night
dog	23	D02-SCP1	D02-SCP1-SU12	2012-08-01 19:00:00	22:28:00	1	SU	12	5.881759579	337.0000000	2012-08-01 19:00:00	22:28:00	SCP	Senior Citizen Memorial Park	1000	8577.5641	8.5775641	7.1220588	35.2435117	light	Night
dog	23	D02-SCP1	D02-SCP1-SU11	2011-07-25 19:00:00	22:15:00	2	SU	11	5.825036379	333.7500000	2011-07-25 19:00:00	22:15:00	SCP	Senior Citizen Memorial Park	1000	8577.5641	8.5775641	7.1220588	35.2435117	light	Night
dog	23	D02-MOP1	D02-MOP1-SU12	2012-07-31 19:00:00	22:33:00	1	SU	12	5.903576195	338.2500000	2012-07-31 19:00:00	22:33:00	MOP	Mozart Park	1000	7297.7787	7.2977787	6.2015988	26.0202012	light	Night
dog	23	D02-MOP1	D02-MOP1-SU12	2012-08-04 19:00:00	22:39:00	1	SU	12	5.929756134	339.7500000	2012-08-04 19:00:00	22:39:00	MOP	Mozart Park	1000	7297.7787	7.2977787	6.2015988	26.0202012	light	Night
dog	23	D02-MOP1	D02-MOP1-SU12	2012-08-05 19:00:00	22:01:00	1	SU	12	5.763949855	330.2500000	2012-08-05 19:00:00	22:01:00	MOP	Mozart Park	1000	7297.7787	7.2977787	6.2015988	26.0202012	light	Night
dog	23	J01-SKP1	J01-SKP1-SU12	2012-07-09 19:00:00	22:18:00	1	SU	12	5.838126348	334.5000000	2012-07-09 19:00:00	22:18:00	SKP	Skinner Park	1000	10125.3387	10.1253387	9.1187505	26.2599263	light	Night
dog	23	S03-WAP1	S03-WAP1-SU11	2011-08-05 19:00:00	22:53:00	1	SU	11	5.990842657	343.2500000	2011-08-05 19:00:00	22:53:00	WAP	Walnut Park	1000	16010.1065	16.0101065	15.0238637	34.9107512	light	Night
dog	23	S03-WAP1	S03-WAP1-SU12	2012-07-20 19:00:00	22:17:00	1	SU	12	5.833763025	334.2500000	2012-07-20 19:00:00	22:17:00	WAP	Walnut Park	1000	16010.1065	16.0101065	15.0238637	34.9107512	light	Night
dog	23	D02-SCP1	D02-SCP1-SU11	2011-07-25 19:00:00	22:15:00	2	SU	11	5.825036379	333.7500000	2011-07-25 19:00:00	22:15:00	SCP	Senior Citizen Memorial Park	1000	8577.5641	8.5775641	7.1220588	35.2435117	light	Night
dog	23	S02-BRI1	S02-BRI1-SU12	2012-07-14 19:00:00	22:10:00	1	SU	12	5.803219763	332.5000000	2012-07-14 19:00:00	22:10:00	BRI	Brighton Park	1000	9750.9150	9.7509150	8.7993253	28.1221706	light	Night
dog	23	D03-MFP1	D03-MFP1-SU11	2011-07-25 19:00:00	22:34:00	1	SU	11	5.907939518	338.5000000	2011-07-25 19:00:00	22:34:00	MFP	Mayfair Park	1000	14873.9988	14.8739988	14.1841647	26.9399795	light	Night
dog	23	D02-MOP1	D02-MOP1-SU12	2012-07-31 19:00:00	22:35:00	1	SU	12	5.912302841	338.7500000	2012-07-31 19:00:00	22:35:00	MOP	Mozart Park	1000	7297.7787	7.2977787	6.2015988	26.0202012	light	Night
dog	23	D02-MOP1	D02-MOP1-SU12	2012-08-04 19:00:00	22:46:00	1	SU	12	5.960299396	341.5000000	2012-08-04 19:00:00	22:46:00	MOP	Mozart Park	1000	7297.7787	7.2977787	6.2015988	26.0202012	light	Night
dog	23	J01-SKP1	J01-SKP1-SU12	2012-07-22 19:00:00	22:13:00	1	SU	12	5.816309732	333.2500000	2012-07-22 19:00:00	22:13:00	SKP	Skinner Park	1000	10125.3387	10.1253387	9.1187505	26.2599263	light	Night
dog	24	D02-MOP1	D02-MOP1-SU12	2012-08-04 19:00:00	23:04:00	1	SU	12	6.038839212	346.0000000	2012-08-04 19:00:00	23:04:00	MOP	Mozart Park	1000	7297.7787	7.2977787	6.2015988	26.0202012	light	Night
dog	24	D02-SCP1	D02-SCP1-SU12	2012-07-26 19:00:00	23:38:00	1	SU	12	6.187192198	354.5000000	2012-07-26 19:00:00	23:38:00	SCP	Senior Citizen Memorial Park	1000	8577.5641	8.5775641	7.1220588	35.2435117	light	Night
dog	24	J01-SKP1	J01-SKP1-SU12	2012-07-12 19:00:00	23:36:00	1	SU	12	6.178465552	354.0000000	2012-07-12 19:00:00	23:36:00	SKP	Skinner Park	1000	10125.3387	10.1253387	9.1187505	26.2599263	light	Night
dog	24	S03-WAP1	S03-WAP1-SU11	2011-07-26 19:00:00	23:03:00	1	SU	11	6.034475889	345.7500000	2011-07-26 19:00:00	23:03:00	WAP	Walnut Park	1000	16010.1065	16.0101065	15.0238637	34.9107512	light	Night
dog	24	D02-SCP1	D02-SCP1-SU11	2011-07-28 19:00:00	23:48:00	1	SU	11	6.230825430	357.0000000	2011-07-28 19:00:00	23:48:00	SCP	Senior Citizen Memorial Park	1000	8577.5641	8.5775641	7.1220588	35.2435117	light	Night
fox squirrel	1	NA	NA	NA	NA	0	SU	NA	NA	NA	NA	00:50:00	NA	NA	NA	NA	NA	NA	NA	light	Night
fox squirrel	2	NA	NA	NA	NA	0	SU	NA	NA	NA	NA	00:50:00	NA	NA	NA	NA	NA	NA	NA	light	Night
fox squirrel	3	NA	NA	NA	NA	0	SU	NA	NA	NA	NA	00:50:00	NA	NA	NA	NA	NA	NA	NA	light	Night
fox squirrel	4	NA	NA	NA	NA	0	SU	NA	NA	NA	NA	00:50:00	NA	NA	NA	NA	NA	NA	NA	light	Night
fox squirrel	5	NA	NA	NA	NA	0	SU	NA	NA	NA	NA	00:50:00	NA	NA	NA	NA	NA	NA	NA	light	MTW
fox squirrel	6	NA	NA	NA	NA	0	SU	NA	NA	NA	NA	00:50:00	NA	NA	NA	NA	NA	NA	NA	light	MTW
fox squirrel	7	NA	NA	NA	NA	0	SU	NA	NA	NA	NA	00:50:00	NA	NA	NA	NA	NA	NA	NA	light	Day
fox squirrel	8	NA	NA	NA	NA	0	SU	NA	NA	NA	NA	00:50:00	NA	NA	NA	NA	NA	NA	NA	light	Day
fox squirrel	9	NA	NA	NA	NA	0	SU	NA	NA	NA	NA	00:50:00	NA	NA	NA	NA	NA	NA	NA	light	Day
fox squirrel	10	NA	NA	NA	NA	0	SU	NA	NA	NA	NA	00:50:00	NA	NA	NA	NA	NA	NA	NA	light	Day
fox squirrel	11	D02-SCP1	D02-SCP1-SU12	2012-07-14 19:00:00	10:59:00	1	SU	12	2.875429943	164.7500000	2012-07-14 19:00:00	10:59:00	SCP	Senior Citizen Memorial Park	1000	8577.5641	8.5775641	7.1220588	35.2435117	light	Day
fox squirrel	12	D02-SCP1	D02-SCP1-SU12	2012-07-14 19:00:00	11:22:00	1	SU	12	2.975786375	170.5000000	2012-07-14 19:00:00	11:22:00	SCP	Senior Citizen Memorial Park	1000	8577.5641	8.5775641	7.1220588	35.2435117	light	Day
fox squirrel	12	D02-SCP1	D02-SCP1-SU12	2012-07-19 19:00:00	11:23:00	1	SU	12	2.980149698	170.7500000	2012-07-19 19:00:00	11:23:00	SCP	Senior Citizen Memorial Park	1000	8577.5641	8.5775641	7.1220588	35.2435117	light	Day
fox squirrel	13	D02-SCP1	D02-SCP1-SU12	2012-07-14 19:00:00	12:44:00	1	SU	12	3.333578871	191.0000000	2012-07-14 19:00:00	12:44:00	SCP	Senior Citizen Memorial Park	1000	8577.5641	8.5775641	7.1220588	35.2435117	light	Day
fox squirrel	13	D02-SCP1	D02-SCP1-SU12	2012-07-14 19:00:00	12:44:00	1	SU	12	3.333578871	191.0000000	2012-07-14 19:00:00	12:44:00	SCP	Senior Citizen Memorial Park	1000	8577.5641	8.5775641	7.1220588	35.2435117	light	Day
fox squirrel	14	NA	NA	NA	NA	0	SU	NA	NA	NA	NA	00:50:00	NA	NA	NA	NA	NA	NA	NA	light	Day
fox squirrel	15	D02-SCP1	D02-SCP1-SU12	2012-07-14 19:00:00	14:45:00	1	SU	12	3.861540970	221.2500000	2012-07-14 19:00:00	14:45:00	SCP	Senior Citizen Memorial Park	1000	8577.5641	8.5775641	7.1220588	35.2435117	light	Day
fox squirrel	15	D02-RCP1	D02-RCP1-SU12	2012-07-16 19:00:00	14:12:00	1	SU	12	3.717551307	213.0000000	2012-07-16 19:00:00	14:12:00	RCP	Richard Clark Park	1000	9710.9568	9.7109568	8.5079698	27.1978900	light	Day
fox squirrel	15	D02-RCP1	D02-RCP1-SU12	2012-07-16 19:00:00	14:12:00	1	SU	12	3.717551307	213.0000000	2012-07-16 19:00:00	14:12:00	RCP	Richard Clark Park	1000	9710.9568	9.7109568	8.5079698	27.1978900	light	Day
fox squirrel	15	D02-SCP1	D02-SCP1-SU12	2012-07-14 19:00:00	14:45:00	1	SU	12	3.861540970	221.2500000	2012-07-14 19:00:00	14:45:00	SCP	Senior Citizen Memorial Park	1000	8577.5641	8.5775641	7.1220588	35.2435117	light	Day
fox squirrel	16	NA	NA	NA	NA	0	SU	NA	NA	NA	NA	00:50:00	NA	NA	NA	NA	NA	NA	NA	light	Day
fox squirrel	17	NA	NA	NA	NA	0	SU	NA	NA	NA	NA	00:50:00	NA	NA	NA	NA	NA	NA	NA	light	Day
fox squirrel	18	NA	NA	NA	NA	0	SU	NA	NA	NA	NA	00:50:00	NA	NA	NA	NA	NA	NA	NA	light	Day
fox squirrel	19	NA	NA	NA	NA	0	SU	NA	NA	NA	NA	00:50:00	NA	NA	NA	NA	NA	NA	NA	light	Day
fox squirrel	20	NA	NA	NA	NA	0	SU	NA	NA	NA	NA	00:50:00	NA	NA	NA	NA	NA	NA	NA	light	Day
fox squirrel	21	NA	NA	NA	NA	0	SU	NA	NA	NA	NA	00:50:00	NA	NA	NA	NA	NA	NA	NA	light	ETW
fox squirrel	22	NA	NA	NA	NA	0	SU	NA	NA	NA	NA	00:50:00	NA	NA	NA	NA	NA	NA	NA	light	Night
fox squirrel	23	NA	NA	NA	NA	0	SU	NA	NA	NA	NA	00:50:00	NA	NA	NA	NA	NA	NA	NA	light	Night
fox squirrel	24	NA	NA	NA	NA	0	SU	NA	NA	NA	NA	00:50:00	NA	NA	NA	NA	NA	NA	NA	light	Night
gray squirrel	1	NA	NA	NA	NA	0	SU	NA	NA	NA	NA	00:50:00	NA	NA	NA	NA	NA	NA	NA	light	Night
gray squirrel	2	NA	NA	NA	NA	0	SU	NA	NA	NA	NA	00:50:00	NA	NA	NA	NA	NA	NA	NA	light	Night
gray squirrel	3	NA	NA	NA	NA	0	SU	NA	NA	NA	NA	00:50:00	NA	NA	NA	NA	NA	NA	NA	light	Night
gray squirrel	4	NA	NA	NA	NA	0	SU	NA	NA	NA	NA	00:50:00	NA	NA	NA	NA	NA	NA	NA	light	Night
gray squirrel	5	NA	NA	NA	NA	0	SU	NA	NA	NA	NA	00:50:00	NA	NA	NA	NA	NA	NA	NA	light	MTW
gray squirrel	6	D03-MFP1	D03-MFP1-SU12	2012-07-16 19:00:00	05:43:00	1	SU	12	1.496619834	85.7500000	2012-07-16 19:00:00	05:43:00	MFP	Mayfair Park	1000	14873.9988	14.8739988	14.1841647	26.9399795	light	MTW
gray squirrel	6	D03-MFP1	D03-MFP1-SU12	2012-07-16 19:00:00	05:37:00	1	SU	12	1.470439895	84.2500000	2012-07-16 19:00:00	05:37:00	MFP	Mayfair Park	1000	14873.9988	14.8739988	14.1841647	26.9399795	light	MTW
gray squirrel	6	S02-BRI1	S02-BRI1-SU12	2012-07-13 19:00:00	05:45:00	1	SU	12	1.505346480	86.2500000	2012-07-13 19:00:00	05:45:00	BRI	Brighton Park	1000	9750.9150	9.7509150	8.7993253	28.1221706	light	MTW
gray squirrel	6	D03-MFP1	D03-MFP1-SU12	2012-07-21 19:00:00	05:59:00	2	SU	12	1.566433004	89.7500000	2012-07-21 19:00:00	05:59:00	MFP	Mayfair Park	1000	14873.9988	14.8739988	14.1841647	26.9399795	light	MTW
gray squirrel	6	D03-MFP1	D03-MFP1-SU12	2012-07-16 19:00:00	05:43:00	1	SU	12	1.496619834	85.7500000	2012-07-16 19:00:00	05:43:00	MFP	Mayfair Park	1000	14873.9988	14.8739988	14.1841647	26.9399795	light	MTW
gray squirrel	6	D02-RCP1	D02-RCP1-SU12	2012-07-12 19:00:00	05:55:00	1	SU	12	1.548979711	88.7500000	2012-07-12 19:00:00	05:55:00	RCP	Richard Clark Park	1000	9710.9568	9.7109568	8.5079698	27.1978900	light	MTW
gray squirrel	6	D03-MFP1	D03-MFP1-SU12	2012-07-21 19:00:00	05:59:00	2	SU	12	1.566433004	89.7500000	2012-07-21 19:00:00	05:59:00	MFP	Mayfair Park	1000	14873.9988	14.8739988	14.1841647	26.9399795	light	MTW
gray squirrel	7	D02-SCP1	D02-SCP1-SU12	2012-08-02 19:00:00	06:47:00	2	SU	12	1.775872514	101.7500000	2012-08-02 19:00:00	06:47:00	SCP	Senior Citizen Memorial Park	1000	8577.5641	8.5775641	7.1220588	35.2435117	light	Day
gray squirrel	7	D02-RCP1	D02-RCP1-SU12	2012-07-15 19:00:00	06:11:00	1	SU	12	1.618792881	92.7500000	2012-07-15 19:00:00	06:11:00	RCP	Richard Clark Park	1000	9710.9568	9.7109568	8.5079698	27.1978900	light	Day
gray squirrel	7	D02-SCP1	D02-SCP1-SU12	2012-07-14 19:00:00	06:53:00	1	SU	12	1.802052453	103.2500000	2012-07-14 19:00:00	06:53:00	SCP	Senior Citizen Memorial Park	1000	8577.5641	8.5775641	7.1220588	35.2435117	light	Day
gray squirrel	7	D02-SCP1	D02-SCP1-SU12	2012-07-28 19:00:00	06:20:00	1	SU	12	1.658062789	95.0000000	2012-07-28 19:00:00	06:20:00	SCP	Senior Citizen Memorial Park	1000	8577.5641	8.5775641	7.1220588	35.2435117	light	Day
gray squirrel	7	D03-MFP1	D03-MFP1-SU12	2012-07-21 19:00:00	06:00:00	1	SU	12	1.570796327	90.0000000	2012-07-21 19:00:00	06:00:00	MFP	Mayfair Park	1000	14873.9988	14.8739988	14.1841647	26.9399795	light	Day
gray squirrel	7	D02-RCP1	D02-RCP1-SU12	2012-07-11 19:00:00	06:38:00	1	SU	12	1.736602606	99.5000000	2012-07-11 19:00:00	06:38:00	RCP	Richard Clark Park	1000	9710.9568	9.7109568	8.5079698	27.1978900	light	Day
gray squirrel	7	D02-RCP1	D02-RCP1-SU12	2012-07-22 19:00:00	06:18:00	1	SU	12	1.649336143	94.5000000	2012-07-22 19:00:00	06:18:00	RCP	Richard Clark Park	1000	9710.9568	9.7109568	8.5079698	27.1978900	light	Day
gray squirrel	7	D02-RCP1	D02-RCP1-SU12	2012-07-11 19:00:00	06:10:00	1	SU	12	1.614429558	92.5000000	2012-07-11 19:00:00	06:10:00	RCP	Richard Clark Park	1000	9710.9568	9.7109568	8.5079698	27.1978900	light	Day
gray squirrel	7	D02-RCP1	D02-RCP1-SU12	2012-07-27 19:00:00	06:29:00	1	SU	12	1.697332698	97.2500000	2012-07-27 19:00:00	06:29:00	RCP	Richard Clark Park	1000	9710.9568	9.7109568	8.5079698	27.1978900	light	Day
gray squirrel	7	D02-SCP1	D02-SCP1-SU12	2012-07-27 19:00:00	06:58:00	1	SU	12	1.823869068	104.5000000	2012-07-27 19:00:00	06:58:00	SCP	Senior Citizen Memorial Park	1000	8577.5641	8.5775641	7.1220588	35.2435117	light	Day
gray squirrel	7	D02-RCP1	D02-RCP1-SU12	2012-07-11 19:00:00	06:42:00	1	SU	12	1.754055898	100.5000000	2012-07-11 19:00:00	06:42:00	RCP	Richard Clark Park	1000	9710.9568	9.7109568	8.5079698	27.1978900	light	Day
gray squirrel	7	D02-SCP1	D02-SCP1-SU12	2012-07-26 19:00:00	06:45:00	2	SU	12	1.767145868	101.2500000	2012-07-26 19:00:00	06:45:00	SCP	Senior Citizen Memorial Park	1000	8577.5641	8.5775641	7.1220588	35.2435117	light	Day
gray squirrel	7	D03-MFP1	D03-MFP1-SU12	2012-07-16 19:00:00	06:09:00	1	SU	12	1.610066235	92.2500000	2012-07-16 19:00:00	06:09:00	MFP	Mayfair Park	1000	14873.9988	14.8739988	14.1841647	26.9399795	light	Day
gray squirrel	7	D03-MFP1	D03-MFP1-SU12	2012-07-22 19:00:00	06:14:00	1	SU	12	1.631882851	93.5000000	2012-07-22 19:00:00	06:14:00	MFP	Mayfair Park	1000	14873.9988	14.8739988	14.1841647	26.9399795	light	Day
gray squirrel	7	D02-SCP1	D02-SCP1-SU12	2012-08-07 19:00:00	06:30:00	1	SU	12	1.701696021	97.5000000	2012-08-07 19:00:00	06:30:00	SCP	Senior Citizen Memorial Park	1000	8577.5641	8.5775641	7.1220588	35.2435117	light	Day
gray squirrel	7	D02-SCP1	D02-SCP1-SU12	2012-08-07 19:00:00	06:28:00	1	SU	12	1.692969374	97.0000000	2012-08-07 19:00:00	06:28:00	SCP	Senior Citizen Memorial Park	1000	8577.5641	8.5775641	7.1220588	35.2435117	light	Day
gray squirrel	7	D03-CHP1	D03-CHP1-SU12	2012-08-06 19:00:00	06:06:00	1	SU	12	1.596976266	91.5000000	2012-08-06 19:00:00	06:06:00	CHP	Chopin Park	1000	6430.0559	6.4300559	6.0838004	17.9480618	light	Day
gray squirrel	7	D02-RCP1	D02-RCP1-SU12	2012-07-11 19:00:00	06:09:00	1	SU	12	1.610066235	92.2500000	2012-07-11 19:00:00	06:09:00	RCP	Richard Clark Park	1000	9710.9568	9.7109568	8.5079698	27.1978900	light	Day
gray squirrel	7	D02-RCP1	D02-RCP1-SU12	2012-08-03 19:00:00	06:14:00	1	SU	12	1.631882851	93.5000000	2012-08-03 19:00:00	06:14:00	RCP	Richard Clark Park	1000	9710.9568	9.7109568	8.5079698	27.1978900	light	Day
gray squirrel	7	S03-WAP1	S03-WAP1-SU12	2012-07-29 19:00:00	06:59:00	1	SU	12	1.828232391	104.7500000	2012-07-29 19:00:00	06:59:00	WAP	Walnut Park	1000	16010.1065	16.0101065	15.0238637	34.9107512	light	Day
gray squirrel	7	D03-MFP1	D03-MFP1-SU12	2012-07-16 19:00:00	06:52:00	1	SU	12	1.797689130	103.0000000	2012-07-16 19:00:00	06:52:00	MFP	Mayfair Park	1000	14873.9988	14.8739988	14.1841647	26.9399795	light	Day
gray squirrel	7	D03-MFP1	D03-MFP1-SU12	2012-07-20 19:00:00	06:56:00	1	SU	12	1.815142422	104.0000000	2012-07-20 19:00:00	06:56:00	MFP	Mayfair Park	1000	14873.9988	14.8739988	14.1841647	26.9399795	light	Day
gray squirrel	7	D02-SCP1	D02-SCP1-SU12	2012-08-02 19:00:00	06:47:00	2	SU	12	1.775872514	101.7500000	2012-08-02 19:00:00	06:47:00	SCP	Senior Citizen Memorial Park	1000	8577.5641	8.5775641	7.1220588	35.2435117	light	Day
gray squirrel	7	D02-SCP1	D02-SCP1-SU12	2012-07-26 19:00:00	06:45:00	2	SU	12	1.767145868	101.2500000	2012-07-26 19:00:00	06:45:00	SCP	Senior Citizen Memorial Park	1000	8577.5641	8.5775641	7.1220588	35.2435117	light	Day
gray squirrel	8	D02-RCP1	D02-RCP1-SU12	2012-07-21 19:00:00	07:18:00	1	SU	12	1.911135531	109.5000000	2012-07-21 19:00:00	07:18:00	RCP	Richard Clark Park	1000	9710.9568	9.7109568	8.5079698	27.1978900	light	Day
gray squirrel	8	J01-LMP1	J01-LMP1-SU12	2012-07-09 19:00:00	07:50:00	1	SU	12	2.050761871	117.5000000	2012-07-09 19:00:00	07:50:00	LMP	Lake Meadows Park	1000	8754.9036	8.7549036	8.2294925	21.5202926	light	Day
gray squirrel	8	D02-SCP1	D02-SCP1-SU12	2012-07-10 19:00:00	07:39:00	1	SU	12	2.002765317	114.7500000	2012-07-10 19:00:00	07:39:00	SCP	Senior Citizen Memorial Park	1000	8577.5641	8.5775641	7.1220588	35.2435117	light	Day
gray squirrel	8	D02-SCP1	D02-SCP1-SU12	2012-07-10 19:00:00	07:12:00	1	SU	12	1.884955592	108.0000000	2012-07-10 19:00:00	07:12:00	SCP	Senior Citizen Memorial Park	1000	8577.5641	8.5775641	7.1220588	35.2435117	light	Day
gray squirrel	8	J01-LMP1	J01-LMP1-SU12	2012-08-01 19:00:00	07:02:00	1	SU	12	1.841322361	105.5000000	2012-08-01 19:00:00	07:02:00	LMP	Lake Meadows Park	1000	8754.9036	8.7549036	8.2294925	21.5202926	light	Day
gray squirrel	8	D02-SCP1	D02-SCP1-SU12	2012-07-10 19:00:00	07:11:00	1	SU	12	1.880592269	107.7500000	2012-07-10 19:00:00	07:11:00	SCP	Senior Citizen Memorial Park	1000	8577.5641	8.5775641	7.1220588	35.2435117	light	Day
gray squirrel	8	D02-RCP1	D02-RCP1-SU12	2012-07-18 19:00:00	07:26:00	1	SU	12	1.946042116	111.5000000	2012-07-18 19:00:00	07:26:00	RCP	Richard Clark Park	1000	9710.9568	9.7109568	8.5079698	27.1978900	light	Day
gray squirrel	8	J01-LMP1	J01-LMP1-SU12	2012-08-07 19:00:00	07:20:00	1	SU	12	1.919862177	110.0000000	2012-08-07 19:00:00	07:20:00	LMP	Lake Meadows Park	1000	8754.9036	8.7549036	8.2294925	21.5202926	light	Day
gray squirrel	8	D02-RCP1	D02-RCP1-SU12	2012-07-13 19:00:00	07:25:00	1	SU	12	1.941678793	111.2500000	2012-07-13 19:00:00	07:25:00	RCP	Richard Clark Park	1000	9710.9568	9.7109568	8.5079698	27.1978900	light	Day
gray squirrel	8	D02-SCP1	D02-SCP1-SU12	2012-07-14 19:00:00	07:35:00	1	SU	12	1.985312024	113.7500000	2012-07-14 19:00:00	07:35:00	SCP	Senior Citizen Memorial Park	1000	8577.5641	8.5775641	7.1220588	35.2435117	light	Day
gray squirrel	8	J01-LMP1	J01-LMP1-SU12	2012-08-07 19:00:00	07:16:00	1	SU	12	1.902408885	109.0000000	2012-08-07 19:00:00	07:16:00	LMP	Lake Meadows Park	1000	8754.9036	8.7549036	8.2294925	21.5202926	light	Day
gray squirrel	8	D02-SCP1	D02-SCP1-SU12	2012-07-13 19:00:00	07:57:00	1	SU	12	2.081305133	119.2500000	2012-07-13 19:00:00	07:57:00	SCP	Senior Citizen Memorial Park	1000	8577.5641	8.5775641	7.1220588	35.2435117	light	Day
gray squirrel	8	D02-RCP1	D02-RCP1-SU12	2012-08-06 19:00:00	07:41:00	1	SU	12	2.011491963	115.2500000	2012-08-06 19:00:00	07:41:00	RCP	Richard Clark Park	1000	9710.9568	9.7109568	8.5079698	27.1978900	light	Day
gray squirrel	8	S03-WAP1	S03-WAP1-SU12	2012-07-28 19:00:00	07:39:00	1	SU	12	2.002765317	114.7500000	2012-07-28 19:00:00	07:39:00	WAP	Walnut Park	1000	16010.1065	16.0101065	15.0238637	34.9107512	light	Day
gray squirrel	8	D02-SCP1	D02-SCP1-SU12	2012-07-13 19:00:00	07:56:00	1	SU	12	2.076941810	119.0000000	2012-07-13 19:00:00	07:56:00	SCP	Senior Citizen Memorial Park	1000	8577.5641	8.5775641	7.1220588	35.2435117	light	Day
gray squirrel	8	D02-RCP1	D02-RCP1-SU12	2012-08-04 19:00:00	07:40:00	1	SU	12	2.007128640	115.0000000	2012-08-04 19:00:00	07:40:00	RCP	Richard Clark Park	1000	9710.9568	9.7109568	8.5079698	27.1978900	light	Day
gray squirrel	8	D02-RCP1	D02-RCP1-SU12	2012-07-18 19:00:00	07:00:00	1	SU	12	1.832595715	105.0000000	2012-07-18 19:00:00	07:00:00	RCP	Richard Clark Park	1000	9710.9568	9.7109568	8.5079698	27.1978900	light	Day
gray squirrel	8	J01-LMP1	J01-LMP1-SU12	2012-08-07 19:00:00	07:17:00	1	SU	12	1.906772208	109.2500000	2012-08-07 19:00:00	07:17:00	LMP	Lake Meadows Park	1000	8754.9036	8.7549036	8.2294925	21.5202926	light	Day
gray squirrel	8	D02-SCP1	D02-SCP1-SU12	2012-07-13 19:00:00	07:45:00	1	SU	12	2.028945255	116.2500000	2012-07-13 19:00:00	07:45:00	SCP	Senior Citizen Memorial Park	1000	8577.5641	8.5775641	7.1220588	35.2435117	light	Day
gray squirrel	8	J01-LMP1	J01-LMP1-SU12	2012-08-05 19:00:00	07:52:00	1	SU	12	2.059488517	118.0000000	2012-08-05 19:00:00	07:52:00	LMP	Lake Meadows Park	1000	8754.9036	8.7549036	8.2294925	21.5202926	light	Day
gray squirrel	8	D02-SCP1	D02-SCP1-SU12	2012-07-13 19:00:00	07:44:00	1	SU	12	2.024581932	116.0000000	2012-07-13 19:00:00	07:44:00	SCP	Senior Citizen Memorial Park	1000	8577.5641	8.5775641	7.1220588	35.2435117	light	Day
gray squirrel	8	D02-RCP1	D02-RCP1-SU12	2012-07-18 19:00:00	07:25:00	1	SU	12	1.941678793	111.2500000	2012-07-18 19:00:00	07:25:00	RCP	Richard Clark Park	1000	9710.9568	9.7109568	8.5079698	27.1978900	light	Day
gray squirrel	8	D02-SCP1	D02-SCP1-SU12	2012-07-13 19:00:00	07:57:00	1	SU	12	2.081305133	119.2500000	2012-07-13 19:00:00	07:57:00	SCP	Senior Citizen Memorial Park	1000	8577.5641	8.5775641	7.1220588	35.2435117	light	Day
gray squirrel	8	J01-LMP1	J01-LMP1-SU12	2012-08-05 19:00:00	07:25:00	1	SU	12	1.941678793	111.2500000	2012-08-05 19:00:00	07:25:00	LMP	Lake Meadows Park	1000	8754.9036	8.7549036	8.2294925	21.5202926	light	Day
gray squirrel	9	D02-RCP1	D02-RCP1-SU12	2012-08-04 19:00:00	08:47:00	1	SU	12	2.299471290	131.7500000	2012-08-04 19:00:00	08:47:00	RCP	Richard Clark Park	1000	9710.9568	9.7109568	8.5079698	27.1978900	light	Day
gray squirrel	9	D02-SCP1	D02-SCP1-SU12	2012-07-13 19:00:00	08:02:00	1	SU	12	2.103121749	120.5000000	2012-07-13 19:00:00	08:02:00	SCP	Senior Citizen Memorial Park	1000	8577.5641	8.5775641	7.1220588	35.2435117	light	Day
gray squirrel	9	S03-WAP1	S03-WAP1-SU12	2012-07-27 19:00:00	08:32:00	1	SU	12	2.234021443	128.0000000	2012-07-27 19:00:00	08:32:00	WAP	Walnut Park	1000	16010.1065	16.0101065	15.0238637	34.9107512	light	Day
gray squirrel	9	D02-RCP1	D02-RCP1-SU12	2012-07-28 19:00:00	08:42:00	1	SU	12	2.277654674	130.5000000	2012-07-28 19:00:00	08:42:00	RCP	Richard Clark Park	1000	9710.9568	9.7109568	8.5079698	27.1978900	light	Day
gray squirrel	9	D02-SCP1	D02-SCP1-SU12	2012-07-21 19:00:00	08:21:00	1	SU	12	2.186024888	125.2500000	2012-07-21 19:00:00	08:21:00	SCP	Senior Citizen Memorial Park	1000	8577.5641	8.5775641	7.1220588	35.2435117	light	Day
gray squirrel	9	S03-WAP1	S03-WAP1-SU12	2012-07-27 19:00:00	08:41:00	1	SU	12	2.273291351	130.2500000	2012-07-27 19:00:00	08:41:00	WAP	Walnut Park	1000	16010.1065	16.0101065	15.0238637	34.9107512	light	Day
gray squirrel	9	D02-SCP1	D02-SCP1-SU12	2012-07-20 19:00:00	08:42:00	1	SU	12	2.277654674	130.5000000	2012-07-20 19:00:00	08:42:00	SCP	Senior Citizen Memorial Park	1000	8577.5641	8.5775641	7.1220588	35.2435117	light	Day
gray squirrel	9	D02-SCP1	D02-SCP1-SU12	2012-07-13 19:00:00	08:04:00	1	SU	12	2.111848395	121.0000000	2012-07-13 19:00:00	08:04:00	SCP	Senior Citizen Memorial Park	1000	8577.5641	8.5775641	7.1220588	35.2435117	light	Day
gray squirrel	9	D02-RCP1	D02-RCP1-SU12	2012-07-21 19:00:00	08:39:00	1	SU	12	2.264564704	129.7500000	2012-07-21 19:00:00	08:39:00	RCP	Richard Clark Park	1000	9710.9568	9.7109568	8.5079698	27.1978900	light	Day
gray squirrel	9	D02-RCP1	D02-RCP1-SU12	2012-07-30 19:00:00	08:57:00	1	SU	12	2.343104521	134.2500000	2012-07-30 19:00:00	08:57:00	RCP	Richard Clark Park	1000	9710.9568	9.7109568	8.5079698	27.1978900	light	Day
gray squirrel	9	D02-SCP1	D02-SCP1-SU12	2012-07-13 19:00:00	08:04:00	1	SU	12	2.111848395	121.0000000	2012-07-13 19:00:00	08:04:00	SCP	Senior Citizen Memorial Park	1000	8577.5641	8.5775641	7.1220588	35.2435117	light	Day
gray squirrel	9	D03-MFP1	D03-MFP1-SU12	2012-07-21 19:00:00	08:42:00	1	SU	12	2.277654674	130.5000000	2012-07-21 19:00:00	08:42:00	MFP	Mayfair Park	1000	14873.9988	14.8739988	14.1841647	26.9399795	light	Day
gray squirrel	9	D03-CHP1	D03-CHP1-SU12	2012-08-05 19:00:00	08:32:00	2	SU	12	2.234021443	128.0000000	2012-08-05 19:00:00	08:32:00	CHP	Chopin Park	1000	6430.0559	6.4300559	6.0838004	17.9480618	light	Day
gray squirrel	9	D02-RCP1	D02-RCP1-SU12	2012-07-13 19:00:00	08:09:00	1	SU	12	2.133665011	122.2500000	2012-07-13 19:00:00	08:09:00	RCP	Richard Clark Park	1000	9710.9568	9.7109568	8.5079698	27.1978900	light	Day
gray squirrel	9	D03-CHP1	D03-CHP1-SU12	2012-08-05 19:00:00	08:32:00	2	SU	12	2.234021443	128.0000000	2012-08-05 19:00:00	08:32:00	CHP	Chopin Park	1000	6430.0559	6.4300559	6.0838004	17.9480618	light	Day
gray squirrel	9	D02-RCP1	D02-RCP1-SU12	2012-07-18 19:00:00	08:55:00	1	SU	12	2.334377875	133.7500000	2012-07-18 19:00:00	08:55:00	RCP	Richard Clark Park	1000	9710.9568	9.7109568	8.5079698	27.1978900	light	Day
gray squirrel	9	S03-WAP1	S03-WAP1-SU12	2012-07-31 19:00:00	08:31:00	1	SU	12	2.229658119	127.7500000	2012-07-31 19:00:00	08:31:00	WAP	Walnut Park	1000	16010.1065	16.0101065	15.0238637	34.9107512	light	Day
gray squirrel	9	D02-SCP1	D02-SCP1-SU12	2012-07-31 19:00:00	08:29:00	1	SU	12	2.220931473	127.2500000	2012-07-31 19:00:00	08:29:00	SCP	Senior Citizen Memorial Park	1000	8577.5641	8.5775641	7.1220588	35.2435117	light	Day
gray squirrel	9	D02-RCP1	D02-RCP1-SU12	2012-07-21 19:00:00	08:38:00	1	SU	12	2.260201381	129.5000000	2012-07-21 19:00:00	08:38:00	RCP	Richard Clark Park	1000	9710.9568	9.7109568	8.5079698	27.1978900	light	Day
gray squirrel	9	D02-SCP1	D02-SCP1-SU12	2012-07-31 19:00:00	08:08:00	1	SU	12	2.129301687	122.0000000	2012-07-31 19:00:00	08:08:00	SCP	Senior Citizen Memorial Park	1000	8577.5641	8.5775641	7.1220588	35.2435117	light	Day
gray squirrel	9	D02-SCP1	D02-SCP1-SU12	2012-08-03 19:00:00	08:54:00	1	SU	12	2.330014551	133.5000000	2012-08-03 19:00:00	08:54:00	SCP	Senior Citizen Memorial Park	1000	8577.5641	8.5775641	7.1220588	35.2435117	light	Day
gray squirrel	9	D02-SCP1	D02-SCP1-SU12	2012-07-21 19:00:00	08:21:00	1	SU	12	2.186024888	125.2500000	2012-07-21 19:00:00	08:21:00	SCP	Senior Citizen Memorial Park	1000	8577.5641	8.5775641	7.1220588	35.2435117	light	Day
gray squirrel	9	D02-SCP1	D02-SCP1-SU12	2012-07-13 19:00:00	08:51:00	1	SU	12	2.316924582	132.7500000	2012-07-13 19:00:00	08:51:00	SCP	Senior Citizen Memorial Park	1000	8577.5641	8.5775641	7.1220588	35.2435117	light	Day
gray squirrel	9	D02-RCP1	D02-RCP1-SU12	2012-07-31 19:00:00	08:24:00	1	SU	12	2.199114858	126.0000000	2012-07-31 19:00:00	08:24:00	RCP	Richard Clark Park	1000	9710.9568	9.7109568	8.5079698	27.1978900	light	Day
gray squirrel	10	D02-SCP1	D02-SCP1-SU12	2012-08-06 19:00:00	09:06:00	2	SU	12	2.382374429	136.5000000	2012-08-06 19:00:00	09:06:00	SCP	Senior Citizen Memorial Park	1000	8577.5641	8.5775641	7.1220588	35.2435117	light	Day
gray squirrel	10	D02-SCP1	D02-SCP1-SU12	2012-07-09 19:00:00	09:32:00	1	SU	12	2.495820830	143.0000000	2012-07-09 19:00:00	09:32:00	SCP	Senior Citizen Memorial Park	1000	8577.5641	8.5775641	7.1220588	35.2435117	light	Day
gray squirrel	10	D02-SCP1	D02-SCP1-SU12	2012-08-06 19:00:00	09:06:00	2	SU	12	2.382374429	136.5000000	2012-08-06 19:00:00	09:06:00	SCP	Senior Citizen Memorial Park	1000	8577.5641	8.5775641	7.1220588	35.2435117	light	Day
gray squirrel	10	D02-SCP1	D02-SCP1-SU12	2012-08-06 19:00:00	09:10:00	1	SU	12	2.399827721	137.5000000	2012-08-06 19:00:00	09:10:00	SCP	Senior Citizen Memorial Park	1000	8577.5641	8.5775641	7.1220588	35.2435117	light	Day
gray squirrel	10	D02-SCP1	D02-SCP1-SU12	2012-07-31 19:00:00	09:16:00	1	SU	12	2.426007660	139.0000000	2012-07-31 19:00:00	09:16:00	SCP	Senior Citizen Memorial Park	1000	8577.5641	8.5775641	7.1220588	35.2435117	light	Day
gray squirrel	10	D02-SCP1	D02-SCP1-SU12	2012-08-06 19:00:00	09:06:00	2	SU	12	2.382374429	136.5000000	2012-08-06 19:00:00	09:06:00	SCP	Senior Citizen Memorial Park	1000	8577.5641	8.5775641	7.1220588	35.2435117	light	Day
gray squirrel	10	D02-RCP1	D02-RCP1-SU12	2012-07-18 19:00:00	09:14:00	1	SU	12	2.417281014	138.5000000	2012-07-18 19:00:00	09:14:00	RCP	Richard Clark Park	1000	9710.9568	9.7109568	8.5079698	27.1978900	light	Day
gray squirrel	10	J01-LMP1	J01-LMP1-SU12	2012-07-28 19:00:00	09:30:00	1	SU	12	2.487094184	142.5000000	2012-07-28 19:00:00	09:30:00	LMP	Lake Meadows Park	1000	8754.9036	8.7549036	8.2294925	21.5202926	light	Day
gray squirrel	10	D02-SCP1	D02-SCP1-SU12	2012-08-06 19:00:00	09:06:00	2	SU	12	2.382374429	136.5000000	2012-08-06 19:00:00	09:06:00	SCP	Senior Citizen Memorial Park	1000	8577.5641	8.5775641	7.1220588	35.2435117	light	Day
gray squirrel	10	J01-LMP1	J01-LMP1-SU12	2012-07-17 19:00:00	09:57:00	1	SU	12	2.604903909	149.2500000	2012-07-17 19:00:00	09:57:00	LMP	Lake Meadows Park	1000	8754.9036	8.7549036	8.2294925	21.5202926	light	Day
gray squirrel	10	D02-RCP1	D02-RCP1-SU12	2012-07-10 19:00:00	09:06:00	1	SU	12	2.382374429	136.5000000	2012-07-10 19:00:00	09:06:00	RCP	Richard Clark Park	1000	9710.9568	9.7109568	8.5079698	27.1978900	light	Day
gray squirrel	10	J01-LMP1	J01-LMP1-SU12	2012-08-01 19:00:00	09:50:00	1	SU	12	2.574360647	147.5000000	2012-08-01 19:00:00	09:50:00	LMP	Lake Meadows Park	1000	8754.9036	8.7549036	8.2294925	21.5202926	light	Day
gray squirrel	10	D02-RCP1	D02-RCP1-SU12	2012-08-04 19:00:00	09:02:00	1	SU	12	2.364921136	135.5000000	2012-08-04 19:00:00	09:02:00	RCP	Richard Clark Park	1000	9710.9568	9.7109568	8.5079698	27.1978900	light	Day
gray squirrel	10	D02-SCP1	D02-SCP1-SU12	2012-07-09 19:00:00	09:31:00	1	SU	12	2.491457507	142.7500000	2012-07-09 19:00:00	09:31:00	SCP	Senior Citizen Memorial Park	1000	8577.5641	8.5775641	7.1220588	35.2435117	light	Day
gray squirrel	10	D02-SCP1	D02-SCP1-SU12	2012-07-21 19:00:00	09:07:00	1	SU	12	2.386737752	136.7500000	2012-07-21 19:00:00	09:07:00	SCP	Senior Citizen Memorial Park	1000	8577.5641	8.5775641	7.1220588	35.2435117	light	Day
gray squirrel	10	D02-RCP1	D02-RCP1-SU12	2012-07-23 19:00:00	09:02:00	1	SU	12	2.364921136	135.5000000	2012-07-23 19:00:00	09:02:00	RCP	Richard Clark Park	1000	9710.9568	9.7109568	8.5079698	27.1978900	light	Day
gray squirrel	10	D02-RCP1	D02-RCP1-SU12	2012-07-23 19:00:00	09:15:00	1	SU	12	2.421644337	138.7500000	2012-07-23 19:00:00	09:15:00	RCP	Richard Clark Park	1000	9710.9568	9.7109568	8.5079698	27.1978900	light	Day
gray squirrel	10	J01-LMP1	J01-LMP1-SU12	2012-08-05 19:00:00	09:32:00	1	SU	12	2.495820830	143.0000000	2012-08-05 19:00:00	09:32:00	LMP	Lake Meadows Park	1000	8754.9036	8.7549036	8.2294925	21.5202926	light	Day
gray squirrel	11	S03-WAP1	S03-WAP1-SU12	2012-08-01 19:00:00	10:30:00	1	SU	12	2.748893572	157.5000000	2012-08-01 19:00:00	10:30:00	WAP	Walnut Park	1000	16010.1065	16.0101065	15.0238637	34.9107512	light	Day
gray squirrel	11	J01-LMP1	J01-LMP1-SU12	2012-07-28 19:00:00	10:18:00	1	SU	12	2.696533694	154.5000000	2012-07-28 19:00:00	10:18:00	LMP	Lake Meadows Park	1000	8754.9036	8.7549036	8.2294925	21.5202926	light	Day
gray squirrel	11	J01-LMP1	J01-LMP1-SU12	2012-07-17 19:00:00	10:38:00	1	SU	12	2.783800157	159.5000000	2012-07-17 19:00:00	10:38:00	LMP	Lake Meadows Park	1000	8754.9036	8.7549036	8.2294925	21.5202926	light	Day
gray squirrel	11	J01-LMP1	J01-LMP1-SU12	2012-07-30 19:00:00	10:14:00	1	SU	12	2.679080402	153.5000000	2012-07-30 19:00:00	10:14:00	LMP	Lake Meadows Park	1000	8754.9036	8.7549036	8.2294925	21.5202926	light	Day
gray squirrel	11	J01-LMP1	J01-LMP1-SU12	2012-08-05 19:00:00	10:10:00	1	SU	12	2.661627109	152.5000000	2012-08-05 19:00:00	10:10:00	LMP	Lake Meadows Park	1000	8754.9036	8.7549036	8.2294925	21.5202926	light	Day
gray squirrel	11	D02-RCP1	D02-RCP1-SU12	2012-08-05 19:00:00	10:28:00	1	SU	12	2.740166926	157.0000000	2012-08-05 19:00:00	10:28:00	RCP	Richard Clark Park	1000	9710.9568	9.7109568	8.5079698	27.1978900	light	Day
gray squirrel	11	J01-LMP1	J01-LMP1-SU12	2012-07-30 19:00:00	10:36:00	1	SU	12	2.775073511	159.0000000	2012-07-30 19:00:00	10:36:00	LMP	Lake Meadows Park	1000	8754.9036	8.7549036	8.2294925	21.5202926	light	Day
gray squirrel	11	S03-WAP1	S03-WAP1-SU12	2012-07-26 19:00:00	10:08:00	1	SU	12	2.652900463	152.0000000	2012-07-26 19:00:00	10:08:00	WAP	Walnut Park	1000	16010.1065	16.0101065	15.0238637	34.9107512	light	Day
gray squirrel	11	J01-LMP1	J01-LMP1-SU12	2012-07-28 19:00:00	10:16:00	1	SU	12	2.687807048	154.0000000	2012-07-28 19:00:00	10:16:00	LMP	Lake Meadows Park	1000	8754.9036	8.7549036	8.2294925	21.5202926	light	Day
gray squirrel	12	D02-RCP1	D02-RCP1-SU12	2012-08-04 19:00:00	11:12:00	1	SU	12	2.932153143	168.0000000	2012-08-04 19:00:00	11:12:00	RCP	Richard Clark Park	1000	9710.9568	9.7109568	8.5079698	27.1978900	light	Day
gray squirrel	12	D02-RCP1	D02-RCP1-SU12	2012-08-04 19:00:00	11:13:00	1	SU	12	2.936516466	168.2500000	2012-08-04 19:00:00	11:13:00	RCP	Richard Clark Park	1000	9710.9568	9.7109568	8.5079698	27.1978900	light	Day
gray squirrel	12	J01-LMP1	J01-LMP1-SU12	2012-07-14 19:00:00	11:36:00	1	SU	12	3.036872898	174.0000000	2012-07-14 19:00:00	11:36:00	LMP	Lake Meadows Park	1000	8754.9036	8.7549036	8.2294925	21.5202926	light	Day
gray squirrel	12	J01-LMP1	J01-LMP1-SU12	2012-08-01 19:00:00	11:20:00	1	SU	12	2.967059728	170.0000000	2012-08-01 19:00:00	11:20:00	LMP	Lake Meadows Park	1000	8754.9036	8.7549036	8.2294925	21.5202926	light	Day
gray squirrel	12	J01-LMP1	J01-LMP1-SU12	2012-07-10 19:00:00	11:17:00	1	SU	12	2.953969759	169.2500000	2012-07-10 19:00:00	11:17:00	LMP	Lake Meadows Park	1000	8754.9036	8.7549036	8.2294925	21.5202926	light	Day
gray squirrel	12	D02-SCP1	D02-SCP1-SU12	2012-07-25 19:00:00	11:18:00	2	SU	12	2.958333082	169.5000000	2012-07-25 19:00:00	11:18:00	SCP	Senior Citizen Memorial Park	1000	8577.5641	8.5775641	7.1220588	35.2435117	light	Day
gray squirrel	12	D02-RCP1	D02-RCP1-SU12	2012-08-04 19:00:00	11:14:00	1	SU	12	2.940879790	168.5000000	2012-08-04 19:00:00	11:14:00	RCP	Richard Clark Park	1000	9710.9568	9.7109568	8.5079698	27.1978900	light	Day
gray squirrel	12	J01-LMP1	J01-LMP1-SU12	2012-07-14 19:00:00	11:43:00	1	SU	12	3.067416160	175.7500000	2012-07-14 19:00:00	11:43:00	LMP	Lake Meadows Park	1000	8754.9036	8.7549036	8.2294925	21.5202926	light	Day
gray squirrel	12	D02-RCP1	D02-RCP1-SU12	2012-07-25 19:00:00	11:37:00	1	SU	12	3.041236222	174.2500000	2012-07-25 19:00:00	11:37:00	RCP	Richard Clark Park	1000	9710.9568	9.7109568	8.5079698	27.1978900	light	Day
gray squirrel	12	D02-SCP1	D02-SCP1-SU12	2012-07-25 19:00:00	11:18:00	2	SU	12	2.958333082	169.5000000	2012-07-25 19:00:00	11:18:00	SCP	Senior Citizen Memorial Park	1000	8577.5641	8.5775641	7.1220588	35.2435117	light	Day
gray squirrel	12	D02-RCP1	D02-RCP1-SU12	2012-07-18 19:00:00	11:09:00	1	SU	12	2.919063174	167.2500000	2012-07-18 19:00:00	11:09:00	RCP	Richard Clark Park	1000	9710.9568	9.7109568	8.5079698	27.1978900	light	Day
gray squirrel	12	D02-RCP1	D02-RCP1-SU12	2012-07-25 19:00:00	11:35:00	1	SU	12	3.032509575	173.7500000	2012-07-25 19:00:00	11:35:00	RCP	Richard Clark Park	1000	9710.9568	9.7109568	8.5079698	27.1978900	light	Day
gray squirrel	12	D02-SCP1	D02-SCP1-SU12	2012-07-13 19:00:00	11:22:00	1	SU	12	2.975786375	170.5000000	2012-07-13 19:00:00	11:22:00	SCP	Senior Citizen Memorial Park	1000	8577.5641	8.5775641	7.1220588	35.2435117	light	Day
gray squirrel	12	D02-RCP1	D02-RCP1-SU12	2012-08-04 19:00:00	11:16:00	1	SU	12	2.949606436	169.0000000	2012-08-04 19:00:00	11:16:00	RCP	Richard Clark Park	1000	9710.9568	9.7109568	8.5079698	27.1978900	light	Day
gray squirrel	12	J01-LMP1	J01-LMP1-SU12	2012-08-06 19:00:00	11:42:00	1	SU	12	3.063052837	175.5000000	2012-08-06 19:00:00	11:42:00	LMP	Lake Meadows Park	1000	8754.9036	8.7549036	8.2294925	21.5202926	light	Day
gray squirrel	12	D02-SCP1	D02-SCP1-SU12	2012-07-14 19:00:00	11:12:00	1	SU	12	2.932153143	168.0000000	2012-07-14 19:00:00	11:12:00	SCP	Senior Citizen Memorial Park	1000	8577.5641	8.5775641	7.1220588	35.2435117	light	Day
gray squirrel	12	J01-LMP1	J01-LMP1-SU12	2012-07-10 19:00:00	11:16:00	1	SU	12	2.949606436	169.0000000	2012-07-10 19:00:00	11:16:00	LMP	Lake Meadows Park	1000	8754.9036	8.7549036	8.2294925	21.5202926	light	Day
gray squirrel	12	J01-LMP1	J01-LMP1-SU12	2012-07-09 19:00:00	11:53:00	2	SU	12	3.111049392	178.2500000	2012-07-09 19:00:00	11:53:00	LMP	Lake Meadows Park	1000	8754.9036	8.7549036	8.2294925	21.5202926	light	Day
gray squirrel	12	J01-LMP1	J01-LMP1-SU12	2012-07-09 19:00:00	11:53:00	2	SU	12	3.111049392	178.2500000	2012-07-09 19:00:00	11:53:00	LMP	Lake Meadows Park	1000	8754.9036	8.7549036	8.2294925	21.5202926	light	Day
gray squirrel	12	J01-LMP1	J01-LMP1-SU12	2012-08-01 19:00:00	11:23:00	1	SU	12	2.980149698	170.7500000	2012-08-01 19:00:00	11:23:00	LMP	Lake Meadows Park	1000	8754.9036	8.7549036	8.2294925	21.5202926	light	Day
gray squirrel	13	D02-SCP1	D02-SCP1-SU12	2012-07-13 19:00:00	12:58:00	1	SU	12	3.394665395	194.5000000	2012-07-13 19:00:00	12:58:00	SCP	Senior Citizen Memorial Park	1000	8577.5641	8.5775641	7.1220588	35.2435117	light	Day
gray squirrel	13	S03-WAP1	S03-WAP1-SU12	2012-07-28 19:00:00	12:29:00	1	SU	12	3.268129024	187.2500000	2012-07-28 19:00:00	12:29:00	WAP	Walnut Park	1000	16010.1065	16.0101065	15.0238637	34.9107512	light	Day
gray squirrel	13	D02-RCP1	D02-RCP1-SU12	2012-08-05 19:00:00	12:10:00	1	SU	12	3.185225885	182.5000000	2012-08-05 19:00:00	12:10:00	RCP	Richard Clark Park	1000	9710.9568	9.7109568	8.5079698	27.1978900	light	Day
gray squirrel	13	D02-RCP1	D02-RCP1-SU12	2012-07-29 19:00:00	12:09:00	1	SU	12	3.180862562	182.2500000	2012-07-29 19:00:00	12:09:00	RCP	Richard Clark Park	1000	9710.9568	9.7109568	8.5079698	27.1978900	light	Day
gray squirrel	13	D02-SCP1	D02-SCP1-SU12	2012-08-01 19:00:00	12:48:00	1	SU	12	3.351032164	192.0000000	2012-08-01 19:00:00	12:48:00	SCP	Senior Citizen Memorial Park	1000	8577.5641	8.5775641	7.1220588	35.2435117	light	Day
gray squirrel	13	D02-SCP1	D02-SCP1-SU12	2012-08-01 19:00:00	12:48:00	1	SU	12	3.351032164	192.0000000	2012-08-01 19:00:00	12:48:00	SCP	Senior Citizen Memorial Park	1000	8577.5641	8.5775641	7.1220588	35.2435117	light	Day
gray squirrel	13	J01-LMP1	J01-LMP1-SU12	2012-07-23 19:00:00	12:44:00	1	SU	12	3.333578871	191.0000000	2012-07-23 19:00:00	12:44:00	LMP	Lake Meadows Park	1000	8754.9036	8.7549036	8.2294925	21.5202926	light	Day
gray squirrel	13	D02-RCP1	D02-RCP1-SU12	2012-07-23 19:00:00	12:18:00	1	SU	12	3.220132470	184.5000000	2012-07-23 19:00:00	12:18:00	RCP	Richard Clark Park	1000	9710.9568	9.7109568	8.5079698	27.1978900	light	Day
gray squirrel	14	D02-RCP1	D02-RCP1-SU12	2012-08-04 19:00:00	13:38:00	1	SU	12	3.569198320	204.5000000	2012-08-04 19:00:00	13:38:00	RCP	Richard Clark Park	1000	9710.9568	9.7109568	8.5079698	27.1978900	light	Day
gray squirrel	14	D02-RCP1	D02-RCP1-SU12	2012-08-06 19:00:00	13:03:00	1	SU	12	3.416482011	195.7500000	2012-08-06 19:00:00	13:03:00	RCP	Richard Clark Park	1000	9710.9568	9.7109568	8.5079698	27.1978900	light	Day
gray squirrel	14	J01-LMP1	J01-LMP1-SU12	2012-07-24 19:00:00	13:52:00	1	SU	12	3.630284844	208.0000000	2012-07-24 19:00:00	13:52:00	LMP	Lake Meadows Park	1000	8754.9036	8.7549036	8.2294925	21.5202926	light	Day
gray squirrel	14	J01-LMP1	J01-LMP1-SU12	2012-07-10 19:00:00	13:42:00	1	SU	12	3.586651613	205.5000000	2012-07-10 19:00:00	13:42:00	LMP	Lake Meadows Park	1000	8754.9036	8.7549036	8.2294925	21.5202926	light	Day
gray squirrel	14	D02-SCP1	D02-SCP1-SU12	2012-07-13 19:00:00	13:02:00	1	SU	12	3.412118688	195.5000000	2012-07-13 19:00:00	13:02:00	SCP	Senior Citizen Memorial Park	1000	8577.5641	8.5775641	7.1220588	35.2435117	light	Day
gray squirrel	14	D02-SCP1	D02-SCP1-SU12	2012-07-13 19:00:00	13:04:00	1	SU	12	3.420845334	196.0000000	2012-07-13 19:00:00	13:04:00	SCP	Senior Citizen Memorial Park	1000	8577.5641	8.5775641	7.1220588	35.2435117	light	Day
gray squirrel	14	S03-WAP1	S03-WAP1-SU12	2012-07-27 19:00:00	13:33:00	1	SU	12	3.547381705	203.2500000	2012-07-27 19:00:00	13:33:00	WAP	Walnut Park	1000	16010.1065	16.0101065	15.0238637	34.9107512	light	Day
gray squirrel	14	D02-RCP1	D02-RCP1-SU12	2012-07-20 19:00:00	13:12:00	1	SU	12	3.455751919	198.0000000	2012-07-20 19:00:00	13:12:00	RCP	Richard Clark Park	1000	9710.9568	9.7109568	8.5079698	27.1978900	light	Day
gray squirrel	14	D02-RCP1	D02-RCP1-SU12	2012-08-04 19:00:00	13:25:00	1	SU	12	3.512475120	201.2500000	2012-08-04 19:00:00	13:25:00	RCP	Richard Clark Park	1000	9710.9568	9.7109568	8.5079698	27.1978900	light	Day
gray squirrel	14	D02-SCP1	D02-SCP1-SU12	2012-07-13 19:00:00	13:04:00	1	SU	12	3.420845334	196.0000000	2012-07-13 19:00:00	13:04:00	SCP	Senior Citizen Memorial Park	1000	8577.5641	8.5775641	7.1220588	35.2435117	light	Day
gray squirrel	14	D02-SCP1	D02-SCP1-SU12	2012-07-18 19:00:00	13:05:00	1	SU	12	3.425208657	196.2500000	2012-07-18 19:00:00	13:05:00	SCP	Senior Citizen Memorial Park	1000	8577.5641	8.5775641	7.1220588	35.2435117	light	Day
gray squirrel	14	J01-LMP1	J01-LMP1-SU12	2012-07-29 19:00:00	13:19:00	1	SU	12	3.486295181	199.7500000	2012-07-29 19:00:00	13:19:00	LMP	Lake Meadows Park	1000	8754.9036	8.7549036	8.2294925	21.5202926	light	Day
gray squirrel	14	J01-LMP1	J01-LMP1-SU12	2012-07-10 19:00:00	13:42:00	1	SU	12	3.586651613	205.5000000	2012-07-10 19:00:00	13:42:00	LMP	Lake Meadows Park	1000	8754.9036	8.7549036	8.2294925	21.5202926	light	Day
gray squirrel	14	D02-RCP1	D02-RCP1-SU12	2012-08-06 19:00:00	13:20:00	1	SU	12	3.490658504	200.0000000	2012-08-06 19:00:00	13:20:00	RCP	Richard Clark Park	1000	9710.9568	9.7109568	8.5079698	27.1978900	light	Day
gray squirrel	14	D02-RCP1	D02-RCP1-SU12	2012-07-18 19:00:00	13:34:00	1	SU	12	3.551745028	203.5000000	2012-07-18 19:00:00	13:34:00	RCP	Richard Clark Park	1000	9710.9568	9.7109568	8.5079698	27.1978900	light	Day
gray squirrel	14	D02-SCP1	D02-SCP1-SU12	2012-07-13 19:00:00	13:02:00	1	SU	12	3.412118688	195.5000000	2012-07-13 19:00:00	13:02:00	SCP	Senior Citizen Memorial Park	1000	8577.5641	8.5775641	7.1220588	35.2435117	light	Day
gray squirrel	15	D02-RCP1	D02-RCP1-SU12	2012-07-31 19:00:00	14:09:00	1	SU	12	3.704461337	212.2500000	2012-07-31 19:00:00	14:09:00	RCP	Richard Clark Park	1000	9710.9568	9.7109568	8.5079698	27.1978900	light	Day
gray squirrel	15	D02-RCP1	D02-RCP1-SU12	2012-07-22 19:00:00	14:27:00	1	SU	12	3.783001154	216.7500000	2012-07-22 19:00:00	14:27:00	RCP	Richard Clark Park	1000	9710.9568	9.7109568	8.5079698	27.1978900	light	Day
gray squirrel	15	J01-LMP1	J01-LMP1-SU12	2012-08-05 19:00:00	14:06:00	1	SU	12	3.691371368	211.5000000	2012-08-05 19:00:00	14:06:00	LMP	Lake Meadows Park	1000	8754.9036	8.7549036	8.2294925	21.5202926	light	Day
gray squirrel	15	D02-RCP1	D02-RCP1-SU12	2012-08-05 19:00:00	14:56:00	1	SU	12	3.909537524	224.0000000	2012-08-05 19:00:00	14:56:00	RCP	Richard Clark Park	1000	9710.9568	9.7109568	8.5079698	27.1978900	light	Day
gray squirrel	15	D02-SCP1	D02-SCP1-SU12	2012-07-13 19:00:00	14:43:00	1	SU	12	3.852814324	220.7500000	2012-07-13 19:00:00	14:43:00	SCP	Senior Citizen Memorial Park	1000	8577.5641	8.5775641	7.1220588	35.2435117	light	Day
gray squirrel	15	J01-LMP1	J01-LMP1-SU12	2012-07-25 19:00:00	14:03:00	1	SU	12	3.678281399	210.7500000	2012-07-25 19:00:00	14:03:00	LMP	Lake Meadows Park	1000	8754.9036	8.7549036	8.2294925	21.5202926	light	Day
gray squirrel	15	J01-LMP1	J01-LMP1-SU12	2012-07-14 19:00:00	14:59:00	1	SU	12	3.922627494	224.7500000	2012-07-14 19:00:00	14:59:00	LMP	Lake Meadows Park	1000	8754.9036	8.7549036	8.2294925	21.5202926	light	Day
gray squirrel	15	J01-LMP1	J01-LMP1-SU12	2012-07-26 19:00:00	14:56:00	1	SU	12	3.909537524	224.0000000	2012-07-26 19:00:00	14:56:00	LMP	Lake Meadows Park	1000	8754.9036	8.7549036	8.2294925	21.5202926	light	Day
gray squirrel	15	D02-RCP1	D02-RCP1-SU12	2012-07-27 19:00:00	14:10:00	1	SU	12	3.708824660	212.5000000	2012-07-27 19:00:00	14:10:00	RCP	Richard Clark Park	1000	9710.9568	9.7109568	8.5079698	27.1978900	light	Day
gray squirrel	15	J01-LMP1	J01-LMP1-SU12	2012-08-06 19:00:00	14:06:00	1	SU	12	3.691371368	211.5000000	2012-08-06 19:00:00	14:06:00	LMP	Lake Meadows Park	1000	8754.9036	8.7549036	8.2294925	21.5202926	light	Day
gray squirrel	15	D02-SCP1	D02-SCP1-SU12	2012-07-13 19:00:00	14:40:00	1	SU	12	3.839724354	220.0000000	2012-07-13 19:00:00	14:40:00	SCP	Senior Citizen Memorial Park	1000	8577.5641	8.5775641	7.1220588	35.2435117	light	Day
gray squirrel	15	J01-LMP1	J01-LMP1-SU12	2012-07-31 19:00:00	14:20:00	1	SU	12	3.752457892	215.0000000	2012-07-31 19:00:00	14:20:00	LMP	Lake Meadows Park	1000	8754.9036	8.7549036	8.2294925	21.5202926	light	Day
gray squirrel	15	J01-LMP1	J01-LMP1-SU12	2012-07-25 19:00:00	14:58:00	1	SU	12	3.918264171	224.5000000	2012-07-25 19:00:00	14:58:00	LMP	Lake Meadows Park	1000	8754.9036	8.7549036	8.2294925	21.5202926	light	Day
gray squirrel	15	D02-SCP1	D02-SCP1-SU12	2012-07-27 19:00:00	14:49:00	2	SU	12	3.878994263	222.2500000	2012-07-27 19:00:00	14:49:00	SCP	Senior Citizen Memorial Park	1000	8577.5641	8.5775641	7.1220588	35.2435117	light	Day
gray squirrel	15	D02-SCP1	D02-SCP1-SU12	2012-07-27 19:00:00	14:49:00	2	SU	12	3.878994263	222.2500000	2012-07-27 19:00:00	14:49:00	SCP	Senior Citizen Memorial Park	1000	8577.5641	8.5775641	7.1220588	35.2435117	light	Day
gray squirrel	15	J01-LMP1	J01-LMP1-SU12	2012-07-24 19:00:00	14:24:00	1	SU	12	3.769911184	216.0000000	2012-07-24 19:00:00	14:24:00	LMP	Lake Meadows Park	1000	8754.9036	8.7549036	8.2294925	21.5202926	light	Day
gray squirrel	16	J01-LMP1	J01-LMP1-SU12	2012-07-29 19:00:00	15:01:00	1	SU	12	3.931354140	225.2500000	2012-07-29 19:00:00	15:01:00	LMP	Lake Meadows Park	1000	8754.9036	8.7549036	8.2294925	21.5202926	light	Day
gray squirrel	16	J01-LMP1	J01-LMP1-SU12	2012-07-29 19:00:00	15:15:00	1	SU	12	3.992440664	228.7500000	2012-07-29 19:00:00	15:15:00	LMP	Lake Meadows Park	1000	8754.9036	8.7549036	8.2294925	21.5202926	light	Day
gray squirrel	16	J01-LMP1	J01-LMP1-SU12	2012-07-24 19:00:00	15:08:00	1	SU	12	3.961897402	227.0000000	2012-07-24 19:00:00	15:08:00	LMP	Lake Meadows Park	1000	8754.9036	8.7549036	8.2294925	21.5202926	light	Day
gray squirrel	16	D02-RCP1	D02-RCP1-SU12	2012-08-05 19:00:00	16:00:00	1	SU	12	4.188790205	240.0000000	2012-08-05 19:00:00	16:00:00	RCP	Richard Clark Park	1000	9710.9568	9.7109568	8.5079698	27.1978900	light	Day
gray squirrel	16	D02-RCP1	D02-RCP1-SU12	2012-07-18 19:00:00	15:18:00	1	SU	12	4.005530633	229.5000000	2012-07-18 19:00:00	15:18:00	RCP	Richard Clark Park	1000	9710.9568	9.7109568	8.5079698	27.1978900	light	Day
gray squirrel	16	D02-SCP1	D02-SCP1-SU12	2012-07-31 19:00:00	15:18:00	1	SU	12	4.005530633	229.5000000	2012-07-31 19:00:00	15:18:00	SCP	Senior Citizen Memorial Park	1000	8577.5641	8.5775641	7.1220588	35.2435117	light	Day
gray squirrel	16	J01-LMP1	J01-LMP1-SU12	2012-08-06 19:00:00	15:11:00	1	SU	12	3.974987371	227.7500000	2012-08-06 19:00:00	15:11:00	LMP	Lake Meadows Park	1000	8754.9036	8.7549036	8.2294925	21.5202926	light	Day
gray squirrel	16	J01-LMP1	J01-LMP1-SU12	2012-07-26 19:00:00	15:27:00	1	SU	12	4.044800541	231.7500000	2012-07-26 19:00:00	15:27:00	LMP	Lake Meadows Park	1000	8754.9036	8.7549036	8.2294925	21.5202926	light	Day
gray squirrel	16	J01-LMP1	J01-LMP1-SU12	2012-07-12 19:00:00	15:29:00	1	SU	12	4.053527188	232.2500000	2012-07-12 19:00:00	15:29:00	LMP	Lake Meadows Park	1000	8754.9036	8.7549036	8.2294925	21.5202926	light	Day
gray squirrel	16	D02-SCP1	D02-SCP1-SU12	2012-07-31 19:00:00	15:39:00	1	SU	12	4.097160419	234.7500000	2012-07-31 19:00:00	15:39:00	SCP	Senior Citizen Memorial Park	1000	8577.5641	8.5775641	7.1220588	35.2435117	light	Day
gray squirrel	16	D02-RCP1	D02-RCP1-SU12	2012-07-22 19:00:00	16:00:00	1	SU	12	4.188790205	240.0000000	2012-07-22 19:00:00	16:00:00	RCP	Richard Clark Park	1000	9710.9568	9.7109568	8.5079698	27.1978900	light	Day
gray squirrel	16	D02-RCP1	D02-RCP1-SU12	2012-08-06 19:00:00	15:15:00	1	SU	12	3.992440664	228.7500000	2012-08-06 19:00:00	15:15:00	RCP	Richard Clark Park	1000	9710.9568	9.7109568	8.5079698	27.1978900	light	Day
gray squirrel	16	D02-RCP1	D02-RCP1-SU12	2012-07-09 19:00:00	15:13:00	1	SU	12	3.983714018	228.2500000	2012-07-09 19:00:00	15:13:00	RCP	Richard Clark Park	1000	9710.9568	9.7109568	8.5079698	27.1978900	light	Day
gray squirrel	16	D02-RCP1	D02-RCP1-SU12	2012-07-22 19:00:00	15:36:00	1	SU	12	4.084070450	234.0000000	2012-07-22 19:00:00	15:36:00	RCP	Richard Clark Park	1000	9710.9568	9.7109568	8.5079698	27.1978900	light	Day
gray squirrel	16	J01-LMP1	J01-LMP1-SU12	2012-07-31 19:00:00	15:36:00	1	SU	12	4.084070450	234.0000000	2012-07-31 19:00:00	15:36:00	LMP	Lake Meadows Park	1000	8754.9036	8.7549036	8.2294925	21.5202926	light	Day
gray squirrel	16	J01-LMP1	J01-LMP1-SU12	2012-08-01 19:00:00	15:25:00	1	SU	12	4.036073895	231.2500000	2012-08-01 19:00:00	15:25:00	LMP	Lake Meadows Park	1000	8754.9036	8.7549036	8.2294925	21.5202926	light	Day
gray squirrel	16	J01-LMP1	J01-LMP1-SU12	2012-07-29 19:00:00	15:16:00	1	SU	12	3.996803987	229.0000000	2012-07-29 19:00:00	15:16:00	LMP	Lake Meadows Park	1000	8754.9036	8.7549036	8.2294925	21.5202926	light	Day
gray squirrel	16	D02-RCP1	D02-RCP1-SU12	2012-08-06 19:00:00	15:29:00	1	SU	12	4.053527188	232.2500000	2012-08-06 19:00:00	15:29:00	RCP	Richard Clark Park	1000	9710.9568	9.7109568	8.5079698	27.1978900	light	Day
gray squirrel	16	J01-LMP1	J01-LMP1-SU12	2012-08-05 19:00:00	15:56:00	1	SU	12	4.171336912	239.0000000	2012-08-05 19:00:00	15:56:00	LMP	Lake Meadows Park	1000	8754.9036	8.7549036	8.2294925	21.5202926	light	Day
gray squirrel	17	D02-RCP1	D02-RCP1-SU12	2012-07-18 19:00:00	16:50:00	1	SU	12	4.406956361	252.5000000	2012-07-18 19:00:00	16:50:00	RCP	Richard Clark Park	1000	9710.9568	9.7109568	8.5079698	27.1978900	light	Day
gray squirrel	17	J01-LMP1	J01-LMP1-SU12	2012-07-12 19:00:00	16:25:00	1	SU	12	4.297873283	246.2500000	2012-07-12 19:00:00	16:25:00	LMP	Lake Meadows Park	1000	8754.9036	8.7549036	8.2294925	21.5202926	light	Day
gray squirrel	17	J01-LMP1	J01-LMP1-SU12	2012-08-02 19:00:00	16:38:00	1	SU	12	4.354596484	249.5000000	2012-08-02 19:00:00	16:38:00	LMP	Lake Meadows Park	1000	8754.9036	8.7549036	8.2294925	21.5202926	light	Day
gray squirrel	17	D02-RCP1	D02-RCP1-SU12	2012-07-19 19:00:00	16:21:00	1	SU	12	4.280419991	245.2500000	2012-07-19 19:00:00	16:21:00	RCP	Richard Clark Park	1000	9710.9568	9.7109568	8.5079698	27.1978900	light	Day
gray squirrel	17	J01-LMP1	J01-LMP1-SU12	2012-07-26 19:00:00	16:19:00	1	SU	12	4.271693344	244.7500000	2012-07-26 19:00:00	16:19:00	LMP	Lake Meadows Park	1000	8754.9036	8.7549036	8.2294925	21.5202926	light	Day
gray squirrel	17	D02-RCP1	D02-RCP1-SU12	2012-07-28 19:00:00	16:52:00	1	SU	12	4.415683008	253.0000000	2012-07-28 19:00:00	16:52:00	RCP	Richard Clark Park	1000	9710.9568	9.7109568	8.5079698	27.1978900	light	Day
gray squirrel	17	J01-LMP1	J01-LMP1-SU12	2012-07-24 19:00:00	16:34:00	1	SU	12	4.337143191	248.5000000	2012-07-24 19:00:00	16:34:00	LMP	Lake Meadows Park	1000	8754.9036	8.7549036	8.2294925	21.5202926	light	Day
gray squirrel	17	J01-LMP1	J01-LMP1-SU12	2012-07-12 19:00:00	16:26:00	1	SU	12	4.302236606	246.5000000	2012-07-12 19:00:00	16:26:00	LMP	Lake Meadows Park	1000	8754.9036	8.7549036	8.2294925	21.5202926	light	Day
gray squirrel	17	D02-RCP1	D02-RCP1-SU12	2012-08-01 19:00:00	16:15:00	1	SU	12	4.254240052	243.7500000	2012-08-01 19:00:00	16:15:00	RCP	Richard Clark Park	1000	9710.9568	9.7109568	8.5079698	27.1978900	light	Day
gray squirrel	17	D02-RCP1	D02-RCP1-SU12	2012-08-04 19:00:00	16:47:00	1	SU	12	4.393866392	251.7500000	2012-08-04 19:00:00	16:47:00	RCP	Richard Clark Park	1000	9710.9568	9.7109568	8.5079698	27.1978900	light	Day
gray squirrel	18	D02-RCP1	D02-RCP1-SU12	2012-07-25 19:00:00	17:18:00	1	SU	12	4.529129409	259.5000000	2012-07-25 19:00:00	17:18:00	RCP	Richard Clark Park	1000	9710.9568	9.7109568	8.5079698	27.1978900	light	Day
gray squirrel	18	J01-LMP1	J01-LMP1-SU12	2012-08-02 19:00:00	17:14:00	1	SU	12	4.511676116	258.5000000	2012-08-02 19:00:00	17:14:00	LMP	Lake Meadows Park	1000	8754.9036	8.7549036	8.2294925	21.5202926	light	Day
gray squirrel	18	J01-LMP1	J01-LMP1-SU12	2012-08-02 19:00:00	17:13:00	1	SU	12	4.507312793	258.2500000	2012-08-02 19:00:00	17:13:00	LMP	Lake Meadows Park	1000	8754.9036	8.7549036	8.2294925	21.5202926	light	Day
gray squirrel	18	J01-LMP1	J01-LMP1-SU12	2012-07-31 19:00:00	17:04:00	1	SU	12	4.468042885	256.0000000	2012-07-31 19:00:00	17:04:00	LMP	Lake Meadows Park	1000	8754.9036	8.7549036	8.2294925	21.5202926	light	Day
gray squirrel	18	J01-LMP1	J01-LMP1-SU12	2012-07-29 19:00:00	17:41:00	1	SU	12	4.629485841	265.2500000	2012-07-29 19:00:00	17:41:00	LMP	Lake Meadows Park	1000	8754.9036	8.7549036	8.2294925	21.5202926	light	Day
gray squirrel	18	J01-LMP1	J01-LMP1-SU12	2012-07-27 19:00:00	17:44:00	1	SU	12	4.642575810	266.0000000	2012-07-27 19:00:00	17:44:00	LMP	Lake Meadows Park	1000	8754.9036	8.7549036	8.2294925	21.5202926	light	Day
gray squirrel	18	J01-LMP1	J01-LMP1-SU12	2012-07-31 19:00:00	17:07:00	1	SU	12	4.481132854	256.7500000	2012-07-31 19:00:00	17:07:00	LMP	Lake Meadows Park	1000	8754.9036	8.7549036	8.2294925	21.5202926	light	Day
gray squirrel	18	J01-LMP1	J01-LMP1-SU12	2012-07-31 19:00:00	17:01:00	1	SU	12	4.454952916	255.2500000	2012-07-31 19:00:00	17:01:00	LMP	Lake Meadows Park	1000	8754.9036	8.7549036	8.2294925	21.5202926	light	Day
gray squirrel	18	D02-RCP1	D02-RCP1-SU12	2012-07-23 19:00:00	17:17:00	1	SU	12	4.524766086	259.2500000	2012-07-23 19:00:00	17:17:00	RCP	Richard Clark Park	1000	9710.9568	9.7109568	8.5079698	27.1978900	light	Day
gray squirrel	18	D02-RCP1	D02-RCP1-SU12	2012-07-10 19:00:00	17:30:00	1	SU	12	4.581489286	262.5000000	2012-07-10 19:00:00	17:30:00	RCP	Richard Clark Park	1000	9710.9568	9.7109568	8.5079698	27.1978900	light	Day
gray squirrel	19	J01-LMP1	J01-LMP1-SU12	2012-07-14 19:00:00	18:08:00	1	SU	12	4.747295565	272.0000000	2012-07-14 19:00:00	18:08:00	LMP	Lake Meadows Park	1000	8754.9036	8.7549036	8.2294925	21.5202926	light	Day
gray squirrel	19	D02-RCP1	D02-RCP1-SU12	2012-07-16 19:00:00	18:37:00	1	SU	12	4.873831936	279.2500000	2012-07-16 19:00:00	18:37:00	RCP	Richard Clark Park	1000	9710.9568	9.7109568	8.5079698	27.1978900	light	Day
gray squirrel	19	J01-LMP1	J01-LMP1-SU12	2012-07-28 19:00:00	18:23:00	1	SU	12	4.812745412	275.7500000	2012-07-28 19:00:00	18:23:00	LMP	Lake Meadows Park	1000	8754.9036	8.7549036	8.2294925	21.5202926	light	Day
gray squirrel	19	J01-LMP1	J01-LMP1-SU12	2012-08-02 19:00:00	18:41:00	1	SU	12	4.891285229	280.2500000	2012-08-02 19:00:00	18:41:00	LMP	Lake Meadows Park	1000	8754.9036	8.7549036	8.2294925	21.5202926	light	Day
gray squirrel	19	J01-LMP1	J01-LMP1-SU12	2012-07-30 19:00:00	18:20:00	1	SU	12	4.799655443	275.0000000	2012-07-30 19:00:00	18:20:00	LMP	Lake Meadows Park	1000	8754.9036	8.7549036	8.2294925	21.5202926	light	Day
gray squirrel	19	J01-LMP1	J01-LMP1-SU12	2012-07-12 19:00:00	18:03:00	1	SU	12	4.725478950	270.7500000	2012-07-12 19:00:00	18:03:00	LMP	Lake Meadows Park	1000	8754.9036	8.7549036	8.2294925	21.5202926	light	Day
gray squirrel	19	J01-LMP1	J01-LMP1-SU12	2012-08-05 19:00:00	18:44:00	1	SU	12	4.904375198	281.0000000	2012-08-05 19:00:00	18:44:00	LMP	Lake Meadows Park	1000	8754.9036	8.7549036	8.2294925	21.5202926	light	Day
gray squirrel	19	J01-LMP1	J01-LMP1-SU12	2012-07-27 19:00:00	18:34:00	1	SU	12	4.860741967	278.5000000	2012-07-27 19:00:00	18:34:00	LMP	Lake Meadows Park	1000	8754.9036	8.7549036	8.2294925	21.5202926	light	Day
gray squirrel	20	D02-RCP1	D02-RCP1-SU12	2012-07-31 19:00:00	19:02:00	1	SU	12	4.982915014	285.5000000	2012-07-31 19:00:00	19:02:00	RCP	Richard Clark Park	1000	9710.9568	9.7109568	8.5079698	27.1978900	light	Day
gray squirrel	20	D02-RCP1	D02-RCP1-SU12	2012-08-04 19:00:00	19:17:00	1	SU	12	5.048364861	289.2500000	2012-08-04 19:00:00	19:17:00	RCP	Richard Clark Park	1000	9710.9568	9.7109568	8.5079698	27.1978900	light	Day
gray squirrel	21	NA	NA	NA	NA	0	SU	NA	NA	NA	NA	00:50:00	NA	NA	NA	NA	NA	NA	NA	light	ETW
gray squirrel	22	NA	NA	NA	NA	0	SU	NA	NA	NA	NA	00:50:00	NA	NA	NA	NA	NA	NA	NA	light	Night
gray squirrel	23	NA	NA	NA	NA	0	SU	NA	NA	NA	NA	00:50:00	NA	NA	NA	NA	NA	NA	NA	light	Night
gray squirrel	24	NA	NA	NA	NA	0	SU	NA	NA	NA	NA	00:50:00	NA	NA	NA	NA	NA	NA	NA	light	Night
human	1	D02-SCP1	D02-SCP1-SU11	2011-07-27 19:00:00	00:00:00	1	SU	11	0.000000000	0.0000000	2011-07-27 19:00:00	00:00:00	SCP	Senior Citizen Memorial Park	1000	8577.5641	8.5775641	7.1220588	35.2435117	light	Night
human	1	R02-ALT1	R02-ALT1-SU11	2011-07-21 19:00:00	00:24:00	4	SU	11	0.104719755	6.0000000	2011-07-21 19:00:00	00:24:00	ALT	Altgeld Park	1000	21727.7280	21.7277280	24.0492990	31.0786467	light	Night
human	1	D02-SCP1	D02-SCP1-SU12	2012-07-10 19:00:00	00:31:00	2	SU	12	0.135263017	7.7500000	2012-07-10 19:00:00	00:31:00	SCP	Senior Citizen Memorial Park	1000	8577.5641	8.5775641	7.1220588	35.2435117	light	Night
human	1	R02-ALT1	R02-ALT1-SU11	2011-07-21 19:00:00	00:24:00	4	SU	11	0.104719755	6.0000000	2011-07-21 19:00:00	00:24:00	ALT	Altgeld Park	1000	21727.7280	21.7277280	24.0492990	31.0786467	light	Night
human	1	D02-MOP1	D02-MOP1-SU12	2012-08-03 19:00:00	00:45:00	1	SU	12	0.196349541	11.2500000	2012-08-03 19:00:00	00:45:00	MOP	Mozart Park	1000	7297.7787	7.2977787	6.2015988	26.0202012	light	Night
human	1	R02-ALT1	R02-ALT1-SU11	2011-07-21 19:00:00	00:25:00	2	SU	11	0.109083078	6.2500000	2011-07-21 19:00:00	00:25:00	ALT	Altgeld Park	1000	21727.7280	21.7277280	24.0492990	31.0786467	light	Night
human	1	S03-PSP1	S03-PSP1-SU12	2012-07-14 19:00:00	00:03:00	1	SU	12	0.013089969	0.7500000	2012-07-14 19:00:00	00:03:00	PSP	Pasteur Park	1000	6425.9081	6.4259081	6.5359466	21.3413360	light	Night
human	1	D03-MFP1	D03-MFP1-SU11	2011-07-26 19:00:00	00:07:00	1	SU	11	0.030543262	1.7500000	2011-07-26 19:00:00	00:07:00	MFP	Mayfair Park	1000	14873.9988	14.8739988	14.1841647	26.9399795	light	Night
human	1	D02-MOP1	D02-MOP1-SU12	2012-07-30 19:00:00	00:06:00	4	SU	12	0.026179939	1.5000000	2012-07-30 19:00:00	00:06:00	MOP	Mozart Park	1000	7297.7787	7.2977787	6.2015988	26.0202012	light	Night
human	1	R02-ALT1	R02-ALT1-SU11	2011-07-21 19:00:00	00:23:00	4	SU	11	0.100356432	5.7500000	2011-07-21 19:00:00	00:23:00	ALT	Altgeld Park	1000	21727.7280	21.7277280	24.0492990	31.0786467	light	Night
human	1	D02-SCP1	D02-SCP1-SU12	2012-07-10 19:00:00	00:31:00	2	SU	12	0.135263017	7.7500000	2012-07-10 19:00:00	00:31:00	SCP	Senior Citizen Memorial Park	1000	8577.5641	8.5775641	7.1220588	35.2435117	light	Night
human	1	R02-ALT1	R02-ALT1-SU11	2011-07-21 19:00:00	00:23:00	4	SU	11	0.100356432	5.7500000	2011-07-21 19:00:00	00:23:00	ALT	Altgeld Park	1000	21727.7280	21.7277280	24.0492990	31.0786467	light	Night
human	1	R02-ALT1	R02-ALT1-SU12	2012-07-17 19:00:00	00:55:00	1	SU	12	0.239982772	13.7500000	2012-07-17 19:00:00	00:55:00	ALT	Altgeld Park	1000	21727.7280	21.7277280	24.0492990	31.0786467	light	Night
human	1	D02-MOP1	D02-MOP1-SU12	2012-07-30 19:00:00	00:06:00	4	SU	12	0.026179939	1.5000000	2012-07-30 19:00:00	00:06:00	MOP	Mozart Park	1000	7297.7787	7.2977787	6.2015988	26.0202012	light	Night
human	1	R02-ALT1	R02-ALT1-SU11	2011-07-21 19:00:00	00:25:00	2	SU	11	0.109083078	6.2500000	2011-07-21 19:00:00	00:25:00	ALT	Altgeld Park	1000	21727.7280	21.7277280	24.0492990	31.0786467	light	Night
human	1	S03-WAP1	S03-WAP1-SU11	2011-07-15 19:00:00	00:46:00	2	SU	11	0.200712864	11.5000000	2011-07-15 19:00:00	00:46:00	WAP	Walnut Park	1000	16010.1065	16.0101065	15.0238637	34.9107512	light	Night
human	1	S03-WAP1	S03-WAP1-SU11	2011-07-22 19:00:00	00:52:00	2	SU	11	0.226892803	13.0000000	2011-07-22 19:00:00	00:52:00	WAP	Walnut Park	1000	16010.1065	16.0101065	15.0238637	34.9107512	light	Night
human	1	S03-WAP1	S03-WAP1-SU11	2011-07-22 19:00:00	00:51:00	2	SU	11	0.222529480	12.7500000	2011-07-22 19:00:00	00:51:00	WAP	Walnut Park	1000	16010.1065	16.0101065	15.0238637	34.9107512	light	Night
human	1	R02-ALT1	R02-ALT1-SU11	2011-07-21 19:00:00	00:24:00	4	SU	11	0.104719755	6.0000000	2011-07-21 19:00:00	00:24:00	ALT	Altgeld Park	1000	21727.7280	21.7277280	24.0492990	31.0786467	light	Night
human	1	R02-ALT1	R02-ALT1-SU11	2011-07-21 19:00:00	00:24:00	4	SU	11	0.104719755	6.0000000	2011-07-21 19:00:00	00:24:00	ALT	Altgeld Park	1000	21727.7280	21.7277280	24.0492990	31.0786467	light	Night
human	1	D02-SCP1	D02-SCP1-SU11	2011-07-22 19:00:00	00:30:00	1	SU	11	0.130899694	7.5000000	2011-07-22 19:00:00	00:30:00	SCP	Senior Citizen Memorial Park	1000	8577.5641	8.5775641	7.1220588	35.2435117	light	Night
human	1	S03-WAP1	S03-WAP1-SU11	2011-07-22 19:00:00	00:54:00	2	SU	11	0.235619449	13.5000000	2011-07-22 19:00:00	00:54:00	WAP	Walnut Park	1000	16010.1065	16.0101065	15.0238637	34.9107512	light	Night
human	1	S03-WAP1	S03-WAP1-SU11	2011-07-22 19:00:00	00:53:00	2	SU	11	0.231256126	13.2500000	2011-07-22 19:00:00	00:53:00	WAP	Walnut Park	1000	16010.1065	16.0101065	15.0238637	34.9107512	light	Night
human	1	S03-WAP1	S03-WAP1-SU11	2011-07-22 19:00:00	00:53:00	2	SU	11	0.231256126	13.2500000	2011-07-22 19:00:00	00:53:00	WAP	Walnut Park	1000	16010.1065	16.0101065	15.0238637	34.9107512	light	Night
human	1	S03-PSP1	S03-PSP1-SU12	2012-07-11 19:00:00	00:00:00	2	SU	12	0.000000000	0.0000000	2012-07-11 19:00:00	00:00:00	PSP	Pasteur Park	1000	6425.9081	6.4259081	6.5359466	21.3413360	light	Night
human	1	S03-WAP1	S03-WAP1-SU11	2011-07-22 19:00:00	00:53:00	2	SU	11	0.231256126	13.2500000	2011-07-22 19:00:00	00:53:00	WAP	Walnut Park	1000	16010.1065	16.0101065	15.0238637	34.9107512	light	Night
human	1	D02-MOP1	D02-MOP1-SU12	2012-07-30 19:00:00	00:06:00	4	SU	12	0.026179939	1.5000000	2012-07-30 19:00:00	00:06:00	MOP	Mozart Park	1000	7297.7787	7.2977787	6.2015988	26.0202012	light	Night
human	1	S03-WAP1	S03-WAP1-SU12	2012-07-19 19:00:00	00:05:00	2	SU	12	0.021816616	1.2500000	2012-07-19 19:00:00	00:05:00	WAP	Walnut Park	1000	16010.1065	16.0101065	15.0238637	34.9107512	light	Night
human	1	S03-WAP1	S03-WAP1-SU12	2012-07-19 19:00:00	00:05:00	2	SU	12	0.021816616	1.2500000	2012-07-19 19:00:00	00:05:00	WAP	Walnut Park	1000	16010.1065	16.0101065	15.0238637	34.9107512	light	Night
human	1	D02-MOP1	D02-MOP1-SU12	2012-07-30 19:00:00	00:06:00	4	SU	12	0.026179939	1.5000000	2012-07-30 19:00:00	00:06:00	MOP	Mozart Park	1000	7297.7787	7.2977787	6.2015988	26.0202012	light	Night
human	1	D02-MOP1	D02-MOP1-SU12	2012-08-01 19:00:00	00:11:00	2	SU	12	0.047996554	2.7500000	2012-08-01 19:00:00	00:11:00	MOP	Mozart Park	1000	7297.7787	7.2977787	6.2015988	26.0202012	light	Night
human	1	R02-ALT1	R02-ALT1-SU11	2011-07-21 19:00:00	00:23:00	4	SU	11	0.100356432	5.7500000	2011-07-21 19:00:00	00:23:00	ALT	Altgeld Park	1000	21727.7280	21.7277280	24.0492990	31.0786467	light	Night
human	1	D02-MOP1	D02-MOP1-SU12	2012-08-02 19:00:00	00:00:00	2	SU	12	0.000000000	0.0000000	2012-08-02 19:00:00	00:00:00	MOP	Mozart Park	1000	7297.7787	7.2977787	6.2015988	26.0202012	light	Night
human	1	S03-WAP1	S03-WAP1-SU12	2012-07-19 19:00:00	00:06:00	1	SU	12	0.026179939	1.5000000	2012-07-19 19:00:00	00:06:00	WAP	Walnut Park	1000	16010.1065	16.0101065	15.0238637	34.9107512	light	Night
human	1	S02-BRI1	S02-BRI1-SU11	2011-08-06 19:00:00	00:38:00	2	SU	11	0.165806279	9.5000000	2011-08-06 19:00:00	00:38:00	BRI	Brighton Park	1000	9750.9150	9.7509150	8.7993253	28.1221706	light	Night
human	1	S03-WAP1	S03-WAP1-SU11	2011-07-22 19:00:00	00:57:00	2	SU	11	0.248709418	14.2500000	2011-07-22 19:00:00	00:57:00	WAP	Walnut Park	1000	16010.1065	16.0101065	15.0238637	34.9107512	light	Night
human	1	S03-WAP1	S03-WAP1-SU11	2011-07-22 19:00:00	00:50:00	2	SU	11	0.218166156	12.5000000	2011-07-22 19:00:00	00:50:00	WAP	Walnut Park	1000	16010.1065	16.0101065	15.0238637	34.9107512	light	Night
human	1	S03-WAP1	S03-WAP1-SU11	2011-07-22 19:00:00	00:57:00	2	SU	11	0.248709418	14.2500000	2011-07-22 19:00:00	00:57:00	WAP	Walnut Park	1000	16010.1065	16.0101065	15.0238637	34.9107512	light	Night
human	1	S03-WAP1	S03-WAP1-SU11	2011-07-15 19:00:00	00:46:00	2	SU	11	0.200712864	11.5000000	2011-07-15 19:00:00	00:46:00	WAP	Walnut Park	1000	16010.1065	16.0101065	15.0238637	34.9107512	light	Night
human	1	R02-ALT1	R02-ALT1-SU11	2011-07-21 19:00:00	00:23:00	4	SU	11	0.100356432	5.7500000	2011-07-21 19:00:00	00:23:00	ALT	Altgeld Park	1000	21727.7280	21.7277280	24.0492990	31.0786467	light	Night
human	1	S03-WAP1	S03-WAP1-SU11	2011-07-22 19:00:00	00:51:00	2	SU	11	0.222529480	12.7500000	2011-07-22 19:00:00	00:51:00	WAP	Walnut Park	1000	16010.1065	16.0101065	15.0238637	34.9107512	light	Night
human	1	D02-MOP1	D02-MOP1-SU12	2012-08-05 19:00:00	00:06:00	1	SU	12	0.026179939	1.5000000	2012-08-05 19:00:00	00:06:00	MOP	Mozart Park	1000	7297.7787	7.2977787	6.2015988	26.0202012	light	Night
human	1	S03-WAP1	S03-WAP1-SU11	2011-07-22 19:00:00	00:50:00	2	SU	11	0.218166156	12.5000000	2011-07-22 19:00:00	00:50:00	WAP	Walnut Park	1000	16010.1065	16.0101065	15.0238637	34.9107512	light	Night
human	1	S03-PSP1	S03-PSP1-SU12	2012-07-11 19:00:00	00:00:00	2	SU	12	0.000000000	0.0000000	2012-07-11 19:00:00	00:00:00	PSP	Pasteur Park	1000	6425.9081	6.4259081	6.5359466	21.3413360	light	Night
human	1	D02-MOP1	D02-MOP1-SU12	2012-08-01 19:00:00	00:11:00	2	SU	12	0.047996554	2.7500000	2012-08-01 19:00:00	00:11:00	MOP	Mozart Park	1000	7297.7787	7.2977787	6.2015988	26.0202012	light	Night
human	1	D02-SCP1	D02-SCP1-SU11	2011-07-30 19:00:00	00:28:00	1	SU	11	0.122173048	7.0000000	2011-07-30 19:00:00	00:28:00	SCP	Senior Citizen Memorial Park	1000	8577.5641	8.5775641	7.1220588	35.2435117	light	Night
human	1	S03-WAP1	S03-WAP1-SU11	2011-07-22 19:00:00	00:56:00	2	SU	11	0.244346095	14.0000000	2011-07-22 19:00:00	00:56:00	WAP	Walnut Park	1000	16010.1065	16.0101065	15.0238637	34.9107512	light	Night
human	1	S03-WAP1	S03-WAP1-SU11	2011-07-22 19:00:00	00:53:00	2	SU	11	0.231256126	13.2500000	2011-07-22 19:00:00	00:53:00	WAP	Walnut Park	1000	16010.1065	16.0101065	15.0238637	34.9107512	light	Night
human	1	D02-SCP1	D02-SCP1-SU11	2011-07-15 19:00:00	00:00:00	1	SU	11	0.000000000	0.0000000	2011-07-15 19:00:00	00:00:00	SCP	Senior Citizen Memorial Park	1000	8577.5641	8.5775641	7.1220588	35.2435117	light	Night
human	1	S03-WAP1	S03-WAP1-SU11	2011-07-22 19:00:00	00:52:00	2	SU	11	0.226892803	13.0000000	2011-07-22 19:00:00	00:52:00	WAP	Walnut Park	1000	16010.1065	16.0101065	15.0238637	34.9107512	light	Night
human	1	D02-MOP1	D02-MOP1-SU12	2012-08-02 19:00:00	00:00:00	2	SU	12	0.000000000	0.0000000	2012-08-02 19:00:00	00:00:00	MOP	Mozart Park	1000	7297.7787	7.2977787	6.2015988	26.0202012	light	Night
human	1	S02-BRI1	S02-BRI1-SU11	2011-08-06 19:00:00	00:38:00	2	SU	11	0.165806279	9.5000000	2011-08-06 19:00:00	00:38:00	BRI	Brighton Park	1000	9750.9150	9.7509150	8.7993253	28.1221706	light	Night
human	1	S03-WAP1	S03-WAP1-SU11	2011-08-01 19:00:00	00:08:00	1	SU	11	0.034906585	2.0000000	2011-08-01 19:00:00	00:08:00	WAP	Walnut Park	1000	16010.1065	16.0101065	15.0238637	34.9107512	light	Night
human	1	S03-WAP1	S03-WAP1-SU11	2011-07-22 19:00:00	00:56:00	2	SU	11	0.244346095	14.0000000	2011-07-22 19:00:00	00:56:00	WAP	Walnut Park	1000	16010.1065	16.0101065	15.0238637	34.9107512	light	Night
human	1	D02-MOP1	D02-MOP1-SU12	2012-08-06 19:00:00	00:00:00	1	SU	12	0.000000000	0.0000000	2012-08-06 19:00:00	00:00:00	MOP	Mozart Park	1000	7297.7787	7.2977787	6.2015988	26.0202012	light	Night
human	1	D03-CHP1	D03-CHP1-SU11	2011-08-03 19:00:00	00:06:00	1	SU	11	0.026179939	1.5000000	2011-08-03 19:00:00	00:06:00	CHP	Chopin Park	1000	6430.0559	6.4300559	6.0838004	17.9480618	light	Night
human	1	S03-WAP1	S03-WAP1-SU11	2011-07-22 19:00:00	00:54:00	2	SU	11	0.235619449	13.5000000	2011-07-22 19:00:00	00:54:00	WAP	Walnut Park	1000	16010.1065	16.0101065	15.0238637	34.9107512	light	Night
human	2	D02-MOP1	D02-MOP1-SU12	2012-07-31 19:00:00	01:25:00	2	SU	12	0.370882466	21.2500000	2012-07-31 19:00:00	01:25:00	MOP	Mozart Park	1000	7297.7787	7.2977787	6.2015988	26.0202012	light	Night
human	2	D02-SCP1	D02-SCP1-SU12	2012-08-07 19:00:00	01:16:00	1	SU	12	0.331612558	19.0000000	2012-08-07 19:00:00	01:16:00	SCP	Senior Citizen Memorial Park	1000	8577.5641	8.5775641	7.1220588	35.2435117	light	Night
human	2	D02-MOP1	D02-MOP1-SU12	2012-08-03 19:00:00	01:53:00	1	SU	12	0.493055514	28.2500000	2012-08-03 19:00:00	01:53:00	MOP	Mozart Park	1000	7297.7787	7.2977787	6.2015988	26.0202012	light	Night
human	2	J01-SEP1	J01-SEP1-SU11	2011-07-16 19:00:00	01:39:00	1	SU	11	0.431968990	24.7500000	2011-07-16 19:00:00	01:39:00	SEP	Seward Park	1000	19723.7524	19.7237524	21.5476940	32.6108978	light	Night
human	2	D02-MOP1	D02-MOP1-SU12	2012-07-31 19:00:00	01:25:00	2	SU	12	0.370882466	21.2500000	2012-07-31 19:00:00	01:25:00	MOP	Mozart Park	1000	7297.7787	7.2977787	6.2015988	26.0202012	light	Night
human	2	J01-SEP1	J01-SEP1-SU12	2012-07-28 19:00:00	01:15:00	1	SU	12	0.327249235	18.7500000	2012-07-28 19:00:00	01:15:00	SEP	Seward Park	1000	19723.7524	19.7237524	21.5476940	32.6108978	light	Night
human	2	D03-MFP1	D03-MFP1-SU12	2012-08-01 19:00:00	01:38:00	2	SU	12	0.427605667	24.5000000	2012-08-01 19:00:00	01:38:00	MFP	Mayfair Park	1000	14873.9988	14.8739988	14.1841647	26.9399795	light	Night
human	2	D02-MOP1	D02-MOP1-SU12	2012-08-03 19:00:00	01:35:00	2	SU	12	0.414515697	23.7500000	2012-08-03 19:00:00	01:35:00	MOP	Mozart Park	1000	7297.7787	7.2977787	6.2015988	26.0202012	light	Night
human	2	D02-MOP1	D02-MOP1-SU12	2012-08-03 19:00:00	01:42:00	2	SU	12	0.445058959	25.5000000	2012-08-03 19:00:00	01:42:00	MOP	Mozart Park	1000	7297.7787	7.2977787	6.2015988	26.0202012	light	Night
human	2	D02-MOP1	D02-MOP1-SU12	2012-08-03 19:00:00	01:51:00	2	SU	12	0.484328867	27.7500000	2012-08-03 19:00:00	01:51:00	MOP	Mozart Park	1000	7297.7787	7.2977787	6.2015988	26.0202012	light	Night
human	2	S02-BRI1	S02-BRI1-SU11	2011-07-29 19:00:00	01:47:00	1	SU	11	0.466875575	26.7500000	2011-07-29 19:00:00	01:47:00	BRI	Brighton Park	1000	9750.9150	9.7509150	8.7993253	28.1221706	light	Night
human	2	R02-ALT1	R02-ALT1-SU11	2011-07-21 19:00:00	01:47:00	2	SU	11	0.466875575	26.7500000	2011-07-21 19:00:00	01:47:00	ALT	Altgeld Park	1000	21727.7280	21.7277280	24.0492990	31.0786467	light	Night
human	2	D02-MOP1	D02-MOP1-SU12	2012-08-03 19:00:00	01:51:00	2	SU	12	0.484328867	27.7500000	2012-08-03 19:00:00	01:51:00	MOP	Mozart Park	1000	7297.7787	7.2977787	6.2015988	26.0202012	light	Night
human	2	D02-SCP1	D02-SCP1-SU12	2012-07-22 19:00:00	01:35:00	2	SU	12	0.414515697	23.7500000	2012-07-22 19:00:00	01:35:00	SCP	Senior Citizen Memorial Park	1000	8577.5641	8.5775641	7.1220588	35.2435117	light	Night
human	2	D02-MOP1	D02-MOP1-SU12	2012-08-03 19:00:00	01:18:00	2	SU	12	0.340339204	19.5000000	2012-08-03 19:00:00	01:18:00	MOP	Mozart Park	1000	7297.7787	7.2977787	6.2015988	26.0202012	light	Night
human	2	R02-ALT1	R02-ALT1-SU11	2011-07-21 19:00:00	01:47:00	2	SU	11	0.466875575	26.7500000	2011-07-21 19:00:00	01:47:00	ALT	Altgeld Park	1000	21727.7280	21.7277280	24.0492990	31.0786467	light	Night
human	2	D03-MFP1	D03-MFP1-SU12	2012-08-01 19:00:00	01:38:00	2	SU	12	0.427605667	24.5000000	2012-08-01 19:00:00	01:38:00	MFP	Mayfair Park	1000	14873.9988	14.8739988	14.1841647	26.9399795	light	Night
human	2	R02-ALT1	R02-ALT1-SU11	2011-07-21 19:00:00	01:59:00	2	SU	11	0.519235452	29.7500000	2011-07-21 19:00:00	01:59:00	ALT	Altgeld Park	1000	21727.7280	21.7277280	24.0492990	31.0786467	light	Night
human	2	D02-MOP1	D02-MOP1-SU12	2012-08-03 19:00:00	01:42:00	2	SU	12	0.445058959	25.5000000	2012-08-03 19:00:00	01:42:00	MOP	Mozart Park	1000	7297.7787	7.2977787	6.2015988	26.0202012	light	Night
human	2	J01-CLP1	J01-CLP1-SU12	2012-07-21 19:00:00	01:22:00	1	SU	12	0.357792497	20.5000000	2012-07-21 19:00:00	01:22:00	CLP	Clybourn Park	1000	8198.6459	8.1986459	8.7889157	15.0486848	light	Night
human	2	R02-ALT1	R02-ALT1-SU11	2011-07-21 19:00:00	01:01:00	2	SU	11	0.266162711	15.2500000	2011-07-21 19:00:00	01:01:00	ALT	Altgeld Park	1000	21727.7280	21.7277280	24.0492990	31.0786467	light	Night
human	2	D02-MOP1	D02-MOP1-SU12	2012-07-28 19:00:00	01:43:00	1	SU	12	0.449422282	25.7500000	2012-07-28 19:00:00	01:43:00	MOP	Mozart Park	1000	7297.7787	7.2977787	6.2015988	26.0202012	light	Night
human	2	S03-WAP1	S03-WAP1-SU11	2011-07-15 19:00:00	01:19:00	2	SU	11	0.344702527	19.7500000	2011-07-15 19:00:00	01:19:00	WAP	Walnut Park	1000	16010.1065	16.0101065	15.0238637	34.9107512	light	Night
human	2	D02-MOP1	D02-MOP1-SU12	2012-08-03 19:00:00	01:18:00	2	SU	12	0.340339204	19.5000000	2012-08-03 19:00:00	01:18:00	MOP	Mozart Park	1000	7297.7787	7.2977787	6.2015988	26.0202012	light	Night
human	2	D02-MOP1	D02-MOP1-SU12	2012-08-06 19:00:00	01:59:00	1	SU	12	0.519235452	29.7500000	2012-08-06 19:00:00	01:59:00	MOP	Mozart Park	1000	7297.7787	7.2977787	6.2015988	26.0202012	light	Night
human	2	J01-SEP1	J01-SEP1-SU11	2011-07-16 19:00:00	01:40:00	1	SU	11	0.436332313	25.0000000	2011-07-16 19:00:00	01:40:00	SEP	Seward Park	1000	19723.7524	19.7237524	21.5476940	32.6108978	light	Night
human	2	D02-SCP1	D02-SCP1-SU12	2012-08-04 19:00:00	01:29:00	1	SU	12	0.388335759	22.2500000	2012-08-04 19:00:00	01:29:00	SCP	Senior Citizen Memorial Park	1000	8577.5641	8.5775641	7.1220588	35.2435117	light	Night
human	2	D02-SCP1	D02-SCP1-SU12	2012-07-22 19:00:00	01:34:00	1	SU	12	0.410152374	23.5000000	2012-07-22 19:00:00	01:34:00	SCP	Senior Citizen Memorial Park	1000	8577.5641	8.5775641	7.1220588	35.2435117	light	Night
human	2	S03-WAP1	S03-WAP1-SU11	2011-07-15 19:00:00	01:19:00	2	SU	11	0.344702527	19.7500000	2011-07-15 19:00:00	01:19:00	WAP	Walnut Park	1000	16010.1065	16.0101065	15.0238637	34.9107512	light	Night
human	2	J01-SEP1	J01-SEP1-SU12	2012-08-03 19:00:00	01:18:00	1	SU	12	0.340339204	19.5000000	2012-08-03 19:00:00	01:18:00	SEP	Seward Park	1000	19723.7524	19.7237524	21.5476940	32.6108978	light	Night
human	2	S03-WAP1	S03-WAP1-SU11	2011-08-15 19:00:00	01:30:00	1	SU	11	0.392699082	22.5000000	2011-08-15 19:00:00	01:30:00	WAP	Walnut Park	1000	16010.1065	16.0101065	15.0238637	34.9107512	light	Night
human	2	R02-ALT1	R02-ALT1-SU11	2011-07-21 19:00:00	01:59:00	2	SU	11	0.519235452	29.7500000	2011-07-21 19:00:00	01:59:00	ALT	Altgeld Park	1000	21727.7280	21.7277280	24.0492990	31.0786467	light	Night
human	2	R02-ALT1	R02-ALT1-SU11	2011-07-21 19:00:00	01:01:00	2	SU	11	0.266162711	15.2500000	2011-07-21 19:00:00	01:01:00	ALT	Altgeld Park	1000	21727.7280	21.7277280	24.0492990	31.0786467	light	Night
human	2	J01-CLP1	J01-CLP1-SU12	2012-07-21 19:00:00	01:22:00	1	SU	12	0.357792497	20.5000000	2012-07-21 19:00:00	01:22:00	CLP	Clybourn Park	1000	8198.6459	8.1986459	8.7889157	15.0486848	light	Night
human	2	D02-MOP1	D02-MOP1-SU12	2012-08-03 19:00:00	01:35:00	2	SU	12	0.414515697	23.7500000	2012-08-03 19:00:00	01:35:00	MOP	Mozart Park	1000	7297.7787	7.2977787	6.2015988	26.0202012	light	Night
human	2	D02-SCP1	D02-SCP1-SU12	2012-07-22 19:00:00	01:35:00	2	SU	12	0.414515697	23.7500000	2012-07-22 19:00:00	01:35:00	SCP	Senior Citizen Memorial Park	1000	8577.5641	8.5775641	7.1220588	35.2435117	light	Night
human	3	R02-ALT1	R02-ALT1-SU11	2011-07-21 19:00:00	02:20:00	1	SU	11	0.610865238	35.0000000	2011-07-21 19:00:00	02:20:00	ALT	Altgeld Park	1000	21727.7280	21.7277280	24.0492990	31.0786467	light	Night
human	3	D03-CHP1	D03-CHP1-SU11	2011-08-04 19:00:00	02:47:00	1	SU	11	0.728674963	41.7500000	2011-08-04 19:00:00	02:47:00	CHP	Chopin Park	1000	6430.0559	6.4300559	6.0838004	17.9480618	light	Night
human	3	R02-ALT1	R02-ALT1-SU11	2011-07-21 19:00:00	02:34:00	2	SU	11	0.671951762	38.5000000	2011-07-21 19:00:00	02:34:00	ALT	Altgeld Park	1000	21727.7280	21.7277280	24.0492990	31.0786467	light	Night
human	3	R02-ALT1	R02-ALT1-SU11	2011-07-21 19:00:00	02:34:00	2	SU	11	0.671951762	38.5000000	2011-07-21 19:00:00	02:34:00	ALT	Altgeld Park	1000	21727.7280	21.7277280	24.0492990	31.0786467	light	Night
human	3	R02-ALT1	R02-ALT1-SU11	2011-07-21 19:00:00	02:31:00	2	SU	11	0.658861793	37.7500000	2011-07-21 19:00:00	02:31:00	ALT	Altgeld Park	1000	21727.7280	21.7277280	24.0492990	31.0786467	light	Night
human	3	R02-ALT1	R02-ALT1-SU11	2011-07-21 19:00:00	02:35:00	2	SU	11	0.676315085	38.7500000	2011-07-21 19:00:00	02:35:00	ALT	Altgeld Park	1000	21727.7280	21.7277280	24.0492990	31.0786467	light	Night
human	3	D03-MFP1	D03-MFP1-SU12	2012-07-09 19:00:00	02:02:00	6	SU	12	0.532325422	30.5000000	2012-07-09 19:00:00	02:02:00	MFP	Mayfair Park	1000	14873.9988	14.8739988	14.1841647	26.9399795	light	Night
human	3	D02-MOP1	D02-MOP1-SU12	2012-07-27 19:00:00	02:15:00	2	SU	12	0.589048623	33.7500000	2012-07-27 19:00:00	02:15:00	MOP	Mozart Park	1000	7297.7787	7.2977787	6.2015988	26.0202012	light	Night
human	3	D02-MOP1	D02-MOP1-SU12	2012-07-29 19:00:00	02:02:00	2	SU	12	0.532325422	30.5000000	2012-07-29 19:00:00	02:02:00	MOP	Mozart Park	1000	7297.7787	7.2977787	6.2015988	26.0202012	light	Night
human	3	R02-ALT1	R02-ALT1-SU11	2011-07-21 19:00:00	02:33:00	2	SU	11	0.667588439	38.2500000	2011-07-21 19:00:00	02:33:00	ALT	Altgeld Park	1000	21727.7280	21.7277280	24.0492990	31.0786467	light	Night
human	3	D03-MFP1	D03-MFP1-SU12	2012-07-09 19:00:00	02:02:00	6	SU	12	0.532325422	30.5000000	2012-07-09 19:00:00	02:02:00	MFP	Mayfair Park	1000	14873.9988	14.8739988	14.1841647	26.9399795	light	Night
human	3	R02-ALT1	R02-ALT1-SU11	2011-07-21 19:00:00	02:18:00	2	SU	11	0.602138592	34.5000000	2011-07-21 19:00:00	02:18:00	ALT	Altgeld Park	1000	21727.7280	21.7277280	24.0492990	31.0786467	light	Night
human	3	D02-SCP1	D02-SCP1-SU12	2012-07-21 19:00:00	02:50:00	1	SU	12	0.741764932	42.5000000	2012-07-21 19:00:00	02:50:00	SCP	Senior Citizen Memorial Park	1000	8577.5641	8.5775641	7.1220588	35.2435117	light	Night
human	3	R02-ALT1	R02-ALT1-SU11	2011-07-21 19:00:00	02:19:00	2	SU	11	0.606501915	34.7500000	2011-07-21 19:00:00	02:19:00	ALT	Altgeld Park	1000	21727.7280	21.7277280	24.0492990	31.0786467	light	Night
human	3	R02-ALT1	R02-ALT1-SU11	2011-07-21 19:00:00	02:25:00	2	SU	11	0.632681854	36.2500000	2011-07-21 19:00:00	02:25:00	ALT	Altgeld Park	1000	21727.7280	21.7277280	24.0492990	31.0786467	light	Night
human	3	R02-ALT1	R02-ALT1-SU11	2011-07-21 19:00:00	02:18:00	2	SU	11	0.602138592	34.5000000	2011-07-21 19:00:00	02:18:00	ALT	Altgeld Park	1000	21727.7280	21.7277280	24.0492990	31.0786467	light	Night
human	3	D02-MOP1	D02-MOP1-SU12	2012-08-01 19:00:00	02:59:00	1	SU	12	0.781034840	44.7500000	2012-08-01 19:00:00	02:59:00	MOP	Mozart Park	1000	7297.7787	7.2977787	6.2015988	26.0202012	light	Night
human	3	R02-ALT1	R02-ALT1-SU11	2011-07-21 19:00:00	02:25:00	2	SU	11	0.632681854	36.2500000	2011-07-21 19:00:00	02:25:00	ALT	Altgeld Park	1000	21727.7280	21.7277280	24.0492990	31.0786467	light	Night
human	3	D03-MFP1	D03-MFP1-SU11	2011-07-27 19:00:00	02:59:00	1	SU	11	0.781034840	44.7500000	2011-07-27 19:00:00	02:59:00	MFP	Mayfair Park	1000	14873.9988	14.8739988	14.1841647	26.9399795	light	Night
human	3	D02-MOP1	D02-MOP1-SU12	2012-07-27 19:00:00	02:15:00	2	SU	12	0.589048623	33.7500000	2012-07-27 19:00:00	02:15:00	MOP	Mozart Park	1000	7297.7787	7.2977787	6.2015988	26.0202012	light	Night
human	3	R02-ALT1	R02-ALT1-SU11	2011-07-21 19:00:00	02:33:00	2	SU	11	0.667588439	38.2500000	2011-07-21 19:00:00	02:33:00	ALT	Altgeld Park	1000	21727.7280	21.7277280	24.0492990	31.0786467	light	Night
human	3	D02-SCP1	D02-SCP1-SU12	2012-07-21 19:00:00	02:51:00	1	SU	12	0.746128255	42.7500000	2012-07-21 19:00:00	02:51:00	SCP	Senior Citizen Memorial Park	1000	8577.5641	8.5775641	7.1220588	35.2435117	light	Night
human	3	D02-MOP1	D02-MOP1-SU12	2012-07-31 19:00:00	02:37:00	2	SU	12	0.685041731	39.2500000	2012-07-31 19:00:00	02:37:00	MOP	Mozart Park	1000	7297.7787	7.2977787	6.2015988	26.0202012	light	Night
human	3	R02-ALT1	R02-ALT1-SU11	2011-07-26 19:00:00	02:59:00	1	SU	11	0.781034840	44.7500000	2011-07-26 19:00:00	02:59:00	ALT	Altgeld Park	1000	21727.7280	21.7277280	24.0492990	31.0786467	light	Night
human	3	D03-MFP1	D03-MFP1-SU12	2012-07-09 19:00:00	02:02:00	6	SU	12	0.532325422	30.5000000	2012-07-09 19:00:00	02:02:00	MFP	Mayfair Park	1000	14873.9988	14.8739988	14.1841647	26.9399795	light	Night
human	3	D02-SCP1	D02-SCP1-SU12	2012-07-22 19:00:00	02:40:00	1	SU	12	0.698131701	40.0000000	2012-07-22 19:00:00	02:40:00	SCP	Senior Citizen Memorial Park	1000	8577.5641	8.5775641	7.1220588	35.2435117	light	Night
human	3	D02-MOP1	D02-MOP1-SU11	2011-07-15 19:00:00	02:45:00	1	SU	11	0.719948316	41.2500000	2011-07-15 19:00:00	02:45:00	MOP	Mozart Park	1000	7297.7787	7.2977787	6.2015988	26.0202012	light	Night
human	3	D02-SCP1	D02-SCP1-SU12	2012-07-21 19:00:00	02:59:00	1	SU	12	0.781034840	44.7500000	2012-07-21 19:00:00	02:59:00	SCP	Senior Citizen Memorial Park	1000	8577.5641	8.5775641	7.1220588	35.2435117	light	Night
human	3	D02-MOP1	D02-MOP1-SU12	2012-08-03 19:00:00	02:38:00	2	SU	12	0.689405055	39.5000000	2012-08-03 19:00:00	02:38:00	MOP	Mozart Park	1000	7297.7787	7.2977787	6.2015988	26.0202012	light	Night
human	3	R02-ALT1	R02-ALT1-SU11	2011-07-21 19:00:00	02:19:00	2	SU	11	0.606501915	34.7500000	2011-07-21 19:00:00	02:19:00	ALT	Altgeld Park	1000	21727.7280	21.7277280	24.0492990	31.0786467	light	Night
human	3	R02-ALT1	R02-ALT1-SU11	2011-07-21 19:00:00	02:36:00	1	SU	11	0.680678408	39.0000000	2011-07-21 19:00:00	02:36:00	ALT	Altgeld Park	1000	21727.7280	21.7277280	24.0492990	31.0786467	light	Night
human	3	D03-MFP1	D03-MFP1-SU12	2012-07-09 19:00:00	02:02:00	6	SU	12	0.532325422	30.5000000	2012-07-09 19:00:00	02:02:00	MFP	Mayfair Park	1000	14873.9988	14.8739988	14.1841647	26.9399795	light	Night
human	3	D02-SCP1	D02-SCP1-SU12	2012-07-31 19:00:00	02:18:00	1	SU	12	0.602138592	34.5000000	2012-07-31 19:00:00	02:18:00	SCP	Senior Citizen Memorial Park	1000	8577.5641	8.5775641	7.1220588	35.2435117	light	Night
human	3	D02-MOP1	D02-MOP1-SU12	2012-08-03 19:00:00	02:38:00	2	SU	12	0.689405055	39.5000000	2012-08-03 19:00:00	02:38:00	MOP	Mozart Park	1000	7297.7787	7.2977787	6.2015988	26.0202012	light	Night
human	3	D02-MOP1	D02-MOP1-SU12	2012-07-31 19:00:00	02:36:00	1	SU	12	0.680678408	39.0000000	2012-07-31 19:00:00	02:36:00	MOP	Mozart Park	1000	7297.7787	7.2977787	6.2015988	26.0202012	light	Night
human	3	R02-ALT1	R02-ALT1-SU11	2011-07-21 19:00:00	02:35:00	2	SU	11	0.676315085	38.7500000	2011-07-21 19:00:00	02:35:00	ALT	Altgeld Park	1000	21727.7280	21.7277280	24.0492990	31.0786467	light	Night
human	3	D02-MOP1	D02-MOP1-SU12	2012-07-29 19:00:00	02:02:00	2	SU	12	0.532325422	30.5000000	2012-07-29 19:00:00	02:02:00	MOP	Mozart Park	1000	7297.7787	7.2977787	6.2015988	26.0202012	light	Night
human	3	J01-CLP1	J01-CLP1-SU12	2012-07-21 19:00:00	02:17:00	1	SU	12	0.597775269	34.2500000	2012-07-21 19:00:00	02:17:00	CLP	Clybourn Park	1000	8198.6459	8.1986459	8.7889157	15.0486848	light	Night
human	3	D03-MFP1	D03-MFP1-SU12	2012-07-09 19:00:00	02:02:00	6	SU	12	0.532325422	30.5000000	2012-07-09 19:00:00	02:02:00	MFP	Mayfair Park	1000	14873.9988	14.8739988	14.1841647	26.9399795	light	Night
human	3	D02-SCP1	D02-SCP1-SU12	2012-07-21 19:00:00	02:54:00	1	SU	12	0.759218225	43.5000000	2012-07-21 19:00:00	02:54:00	SCP	Senior Citizen Memorial Park	1000	8577.5641	8.5775641	7.1220588	35.2435117	light	Night
human	3	D03-MFP1	D03-MFP1-SU12	2012-07-09 19:00:00	02:02:00	6	SU	12	0.532325422	30.5000000	2012-07-09 19:00:00	02:02:00	MFP	Mayfair Park	1000	14873.9988	14.8739988	14.1841647	26.9399795	light	Night
human	3	S03-PSP1	S03-PSP1-SU12	2012-07-11 19:00:00	02:53:14	1	SU	12	0.755873010	43.3083333	2012-07-11 19:00:00	02:53:14	PSP	Pasteur Park	1000	6425.9081	6.4259081	6.5359466	21.3413360	light	Night
human	3	D02-SCP1	D02-SCP1-SU12	2012-07-22 19:00:00	02:38:00	1	SU	12	0.689405055	39.5000000	2012-07-22 19:00:00	02:38:00	SCP	Senior Citizen Memorial Park	1000	8577.5641	8.5775641	7.1220588	35.2435117	light	Night
human	3	R02-ALT1	R02-ALT1-SU11	2011-07-21 19:00:00	02:31:00	2	SU	11	0.658861793	37.7500000	2011-07-21 19:00:00	02:31:00	ALT	Altgeld Park	1000	21727.7280	21.7277280	24.0492990	31.0786467	light	Night
human	3	D02-MOP1	D02-MOP1-SU12	2012-07-31 19:00:00	02:37:00	2	SU	12	0.685041731	39.2500000	2012-07-31 19:00:00	02:37:00	MOP	Mozart Park	1000	7297.7787	7.2977787	6.2015988	26.0202012	light	Night
human	4	S02-BRI1	S02-BRI1-SU11	2011-07-30 19:00:00	03:58:00	2	SU	11	1.038470905	59.5000000	2011-07-30 19:00:00	03:58:00	BRI	Brighton Park	1000	9750.9150	9.7509150	8.7993253	28.1221706	light	Night
human	4	D03-CHP1	D03-CHP1-SU12	2012-07-17 19:00:00	03:16:00	2	SU	12	0.855211333	49.0000000	2012-07-17 19:00:00	03:16:00	CHP	Chopin Park	1000	6430.0559	6.4300559	6.0838004	17.9480618	light	Night
human	4	D02-MOP1	D02-MOP1-SU12	2012-08-03 19:00:00	03:01:00	4	SU	12	0.789761487	45.2500000	2012-08-03 19:00:00	03:01:00	MOP	Mozart Park	1000	7297.7787	7.2977787	6.2015988	26.0202012	light	Night
human	4	S02-BRI1	S02-BRI1-SU11	2011-07-30 19:00:00	03:54:00	2	SU	11	1.021017612	58.5000000	2011-07-30 19:00:00	03:54:00	BRI	Brighton Park	1000	9750.9150	9.7509150	8.7993253	28.1221706	light	Night
human	4	S02-BRI1	S02-BRI1-SU11	2011-07-30 19:00:00	03:54:00	2	SU	11	1.021017612	58.5000000	2011-07-30 19:00:00	03:54:00	BRI	Brighton Park	1000	9750.9150	9.7509150	8.7993253	28.1221706	light	Night
human	4	D02-MOP1	D02-MOP1-SU12	2012-08-03 19:00:00	03:01:00	4	SU	12	0.789761487	45.2500000	2012-08-03 19:00:00	03:01:00	MOP	Mozart Park	1000	7297.7787	7.2977787	6.2015988	26.0202012	light	Night
human	4	S03-WAP1	S03-WAP1-SU11	2011-07-24 19:00:00	03:50:00	1	SU	11	1.003564320	57.5000000	2011-07-24 19:00:00	03:50:00	WAP	Walnut Park	1000	16010.1065	16.0101065	15.0238637	34.9107512	light	Night
human	4	R02-ALT1	R02-ALT1-SU11	2011-07-26 19:00:00	03:19:00	1	SU	11	0.868301303	49.7500000	2011-07-26 19:00:00	03:19:00	ALT	Altgeld Park	1000	21727.7280	21.7277280	24.0492990	31.0786467	light	Night
human	4	R02-ALT1	R02-ALT1-SU11	2011-07-26 19:00:00	03:17:00	1	SU	11	0.859574657	49.2500000	2011-07-26 19:00:00	03:17:00	ALT	Altgeld Park	1000	21727.7280	21.7277280	24.0492990	31.0786467	light	Night
human	4	D02-MOP1	D02-MOP1-SU12	2012-08-03 19:00:00	03:01:00	4	SU	12	0.789761487	45.2500000	2012-08-03 19:00:00	03:01:00	MOP	Mozart Park	1000	7297.7787	7.2977787	6.2015988	26.0202012	light	Night
human	4	R02-ALT1	R02-ALT1-SU11	2011-07-26 19:00:00	03:36:00	1	SU	11	0.942477796	54.0000000	2011-07-26 19:00:00	03:36:00	ALT	Altgeld Park	1000	21727.7280	21.7277280	24.0492990	31.0786467	light	Night
human	4	R02-ALT1	R02-ALT1-SU11	2011-07-26 19:00:00	03:18:00	1	SU	11	0.863937980	49.5000000	2011-07-26 19:00:00	03:18:00	ALT	Altgeld Park	1000	21727.7280	21.7277280	24.0492990	31.0786467	light	Night
human	4	S02-BRI1	S02-BRI1-SU11	2011-07-30 19:00:00	03:58:00	2	SU	11	1.038470905	59.5000000	2011-07-30 19:00:00	03:58:00	BRI	Brighton Park	1000	9750.9150	9.7509150	8.7993253	28.1221706	light	Night
human	4	D03-CHP1	D03-CHP1-SU11	2011-08-04 19:00:00	03:28:00	2	SU	11	0.907571211	52.0000000	2011-08-04 19:00:00	03:28:00	CHP	Chopin Park	1000	6430.0559	6.4300559	6.0838004	17.9480618	light	Night
human	4	D02-SCP1	D02-SCP1-SU12	2012-07-22 19:00:00	03:52:00	2	SU	12	1.012290966	58.0000000	2012-07-22 19:00:00	03:52:00	SCP	Senior Citizen Memorial Park	1000	8577.5641	8.5775641	7.1220588	35.2435117	light	Night
human	4	D02-MOP1	D02-MOP1-SU12	2012-08-05 19:00:00	03:33:00	1	SU	12	0.929387827	53.2500000	2012-08-05 19:00:00	03:33:00	MOP	Mozart Park	1000	7297.7787	7.2977787	6.2015988	26.0202012	light	Night
human	4	D03-CHP1	D03-CHP1-SU12	2012-07-17 19:00:00	03:16:00	2	SU	12	0.855211333	49.0000000	2012-07-17 19:00:00	03:16:00	CHP	Chopin Park	1000	6430.0559	6.4300559	6.0838004	17.9480618	light	Night
human	4	D03-MFP1	D03-MFP1-SU11	2011-07-26 19:00:00	03:25:00	1	SU	11	0.894481242	51.2500000	2011-07-26 19:00:00	03:25:00	MFP	Mayfair Park	1000	14873.9988	14.8739988	14.1841647	26.9399795	light	Night
human	4	R02-ALT1	R02-ALT1-SU11	2011-07-26 19:00:00	03:34:00	1	SU	11	0.933751150	53.5000000	2011-07-26 19:00:00	03:34:00	ALT	Altgeld Park	1000	21727.7280	21.7277280	24.0492990	31.0786467	light	Night
human	4	D02-SCP1	D02-SCP1-SU11	2011-07-26 19:00:00	03:49:00	1	SU	11	0.999200997	57.2500000	2011-07-26 19:00:00	03:49:00	SCP	Senior Citizen Memorial Park	1000	8577.5641	8.5775641	7.1220588	35.2435117	light	Night
human	4	R02-ALT1	R02-ALT1-SU11	2011-07-26 19:00:00	03:40:00	1	SU	11	0.959931089	55.0000000	2011-07-26 19:00:00	03:40:00	ALT	Altgeld Park	1000	21727.7280	21.7277280	24.0492990	31.0786467	light	Night
human	4	R02-ALT1	R02-ALT1-SU11	2011-07-26 19:00:00	03:35:00	1	SU	11	0.938114473	53.7500000	2011-07-26 19:00:00	03:35:00	ALT	Altgeld Park	1000	21727.7280	21.7277280	24.0492990	31.0786467	light	Night
human	4	R02-ALT1	R02-ALT1-SU11	2011-07-26 19:00:00	03:16:00	1	SU	11	0.855211333	49.0000000	2011-07-26 19:00:00	03:16:00	ALT	Altgeld Park	1000	21727.7280	21.7277280	24.0492990	31.0786467	light	Night
human	4	R02-ALT1	R02-ALT1-SU11	2011-07-26 19:00:00	03:19:00	1	SU	11	0.868301303	49.7500000	2011-07-26 19:00:00	03:19:00	ALT	Altgeld Park	1000	21727.7280	21.7277280	24.0492990	31.0786467	light	Night
human	4	D03-CHP1	D03-CHP1-SU11	2011-08-04 19:00:00	03:28:00	2	SU	11	0.907571211	52.0000000	2011-08-04 19:00:00	03:28:00	CHP	Chopin Park	1000	6430.0559	6.4300559	6.0838004	17.9480618	light	Night
human	4	D02-SCP1	D02-SCP1-SU12	2012-07-22 19:00:00	03:51:00	2	SU	12	1.007927643	57.7500000	2012-07-22 19:00:00	03:51:00	SCP	Senior Citizen Memorial Park	1000	8577.5641	8.5775641	7.1220588	35.2435117	light	Night
human	4	D02-MOP1	D02-MOP1-SU12	2012-08-03 19:00:00	03:01:00	4	SU	12	0.789761487	45.2500000	2012-08-03 19:00:00	03:01:00	MOP	Mozart Park	1000	7297.7787	7.2977787	6.2015988	26.0202012	light	Night
human	4	R02-ALT1	R02-ALT1-SU11	2011-07-26 19:00:00	03:41:00	1	SU	11	0.964294412	55.2500000	2011-07-26 19:00:00	03:41:00	ALT	Altgeld Park	1000	21727.7280	21.7277280	24.0492990	31.0786467	light	Night
human	4	D02-SCP1	D02-SCP1-SU12	2012-07-22 19:00:00	03:51:00	2	SU	12	1.007927643	57.7500000	2012-07-22 19:00:00	03:51:00	SCP	Senior Citizen Memorial Park	1000	8577.5641	8.5775641	7.1220588	35.2435117	light	Night
human	4	R02-ALT1	R02-ALT1-SU11	2011-07-26 19:00:00	03:33:00	1	SU	11	0.929387827	53.2500000	2011-07-26 19:00:00	03:33:00	ALT	Altgeld Park	1000	21727.7280	21.7277280	24.0492990	31.0786467	light	Night
human	4	D02-SCP1	D02-SCP1-SU12	2012-07-22 19:00:00	03:52:00	2	SU	12	1.012290966	58.0000000	2012-07-22 19:00:00	03:52:00	SCP	Senior Citizen Memorial Park	1000	8577.5641	8.5775641	7.1220588	35.2435117	light	Night
human	4	D02-SCP1	D02-SCP1-SU12	2012-07-28 19:00:00	03:54:00	1	SU	12	1.021017612	58.5000000	2012-07-28 19:00:00	03:54:00	SCP	Senior Citizen Memorial Park	1000	8577.5641	8.5775641	7.1220588	35.2435117	light	Night
human	5	D02-MOP1	D02-MOP1-SU12	2012-08-07 19:00:00	04:57:00	1	SU	12	1.295906970	74.2500000	2012-08-07 19:00:00	04:57:00	MOP	Mozart Park	1000	7297.7787	7.2977787	6.2015988	26.0202012	light	MTW
human	5	R02-ALT1	R02-ALT1-SU11	2011-07-26 19:00:00	04:08:00	1	SU	11	1.082104136	62.0000000	2011-07-26 19:00:00	04:08:00	ALT	Altgeld Park	1000	21727.7280	21.7277280	24.0492990	31.0786467	light	MTW
human	5	D02-MOP1	D02-MOP1-SU12	2012-07-31 19:00:00	04:44:00	1	SU	12	1.239183769	71.0000000	2012-07-31 19:00:00	04:44:00	MOP	Mozart Park	1000	7297.7787	7.2977787	6.2015988	26.0202012	light	MTW
human	5	D02-MOP1	D02-MOP1-SU12	2012-08-01 19:00:00	04:58:00	1	SU	12	1.300270293	74.5000000	2012-08-01 19:00:00	04:58:00	MOP	Mozart Park	1000	7297.7787	7.2977787	6.2015988	26.0202012	light	MTW
human	5	R02-ALT1	R02-ALT1-SU11	2011-07-15 19:00:00	04:21:00	1	SU	11	1.138827337	65.2500000	2011-07-15 19:00:00	04:21:00	ALT	Altgeld Park	1000	21727.7280	21.7277280	24.0492990	31.0786467	light	MTW
human	5	J01-CLP1	J01-CLP1-SU12	2012-07-18 19:00:00	04:37:00	1	SU	12	1.208640507	69.2500000	2012-07-18 19:00:00	04:37:00	CLP	Clybourn Park	1000	8198.6459	8.1986459	8.7889157	15.0486848	light	MTW
human	5	D02-MOP1	D02-MOP1-SU12	2012-07-31 19:00:00	04:34:00	1	SU	12	1.195550538	68.5000000	2012-07-31 19:00:00	04:34:00	MOP	Mozart Park	1000	7297.7787	7.2977787	6.2015988	26.0202012	light	MTW
human	5	J01-CLP1	J01-CLP1-SU12	2012-08-07 19:00:00	04:59:00	1	SU	12	1.304633616	74.7500000	2012-08-07 19:00:00	04:59:00	CLP	Clybourn Park	1000	8198.6459	8.1986459	8.7889157	15.0486848	light	MTW
human	5	D02-MOP1	D02-MOP1-SU12	2012-08-04 19:00:00	04:20:00	2	SU	12	1.134464014	65.0000000	2012-08-04 19:00:00	04:20:00	MOP	Mozart Park	1000	7297.7787	7.2977787	6.2015988	26.0202012	light	MTW
human	5	D02-MOP1	D02-MOP1-SU12	2012-08-04 19:00:00	04:20:00	2	SU	12	1.134464014	65.0000000	2012-08-04 19:00:00	04:20:00	MOP	Mozart Park	1000	7297.7787	7.2977787	6.2015988	26.0202012	light	MTW
human	5	D02-MOP1	D02-MOP1-SU12	2012-08-06 19:00:00	04:45:00	1	SU	12	1.243547092	71.2500000	2012-08-06 19:00:00	04:45:00	MOP	Mozart Park	1000	7297.7787	7.2977787	6.2015988	26.0202012	light	MTW
human	5	D03-MFP1	D03-MFP1-SU12	2012-08-02 19:00:00	04:05:00	1	SU	12	1.069014167	61.2500000	2012-08-02 19:00:00	04:05:00	MFP	Mayfair Park	1000	14873.9988	14.8739988	14.1841647	26.9399795	light	MTW
human	5	D02-MOP1	D02-MOP1-SU12	2012-07-31 19:00:00	04:40:00	1	SU	12	1.221730476	70.0000000	2012-07-31 19:00:00	04:40:00	MOP	Mozart Park	1000	7297.7787	7.2977787	6.2015988	26.0202012	light	MTW
human	5	D02-MOP1	D02-MOP1-SU12	2012-08-01 19:00:00	04:53:00	1	SU	12	1.278453677	73.2500000	2012-08-01 19:00:00	04:53:00	MOP	Mozart Park	1000	7297.7787	7.2977787	6.2015988	26.0202012	light	MTW
human	5	D02-MOP1	D02-MOP1-SU12	2012-08-02 19:00:00	04:57:00	1	SU	12	1.295906970	74.2500000	2012-08-02 19:00:00	04:57:00	MOP	Mozart Park	1000	7297.7787	7.2977787	6.2015988	26.0202012	light	MTW
human	5	J01-CLP1	J01-CLP1-SU12	2012-07-18 19:00:00	04:37:00	1	SU	12	1.208640507	69.2500000	2012-07-18 19:00:00	04:37:00	CLP	Clybourn Park	1000	8198.6459	8.1986459	8.7889157	15.0486848	light	MTW
human	5	J01-SEP1	J01-SEP1-SU12	2012-07-14 19:00:00	04:38:00	1	SU	12	1.213003830	69.5000000	2012-07-14 19:00:00	04:38:00	SEP	Seward Park	1000	19723.7524	19.7237524	21.5476940	32.6108978	light	MTW
human	5	J01-CLP1	J01-CLP1-SU12	2012-07-16 19:00:00	04:24:00	1	SU	12	1.151917306	66.0000000	2012-07-16 19:00:00	04:24:00	CLP	Clybourn Park	1000	8198.6459	8.1986459	8.7889157	15.0486848	light	MTW
human	5	D03-MFP1	D03-MFP1-SU12	2012-08-02 19:00:00	04:08:00	1	SU	12	1.082104136	62.0000000	2012-08-02 19:00:00	04:08:00	MFP	Mayfair Park	1000	14873.9988	14.8739988	14.1841647	26.9399795	light	MTW
human	5	D02-MOP1	D02-MOP1-SU12	2012-08-07 19:00:00	04:40:00	1	SU	12	1.221730476	70.0000000	2012-08-07 19:00:00	04:40:00	MOP	Mozart Park	1000	7297.7787	7.2977787	6.2015988	26.0202012	light	MTW
human	5	S02-BRI1	S02-BRI1-SU11	2011-07-30 19:00:00	04:16:00	1	SU	11	1.117010721	64.0000000	2011-07-30 19:00:00	04:16:00	BRI	Brighton Park	1000	9750.9150	9.7509150	8.7993253	28.1221706	light	MTW
human	5	J01-CLP1	J01-CLP1-SU12	2012-07-18 19:00:00	04:35:00	1	SU	12	1.199913861	68.7500000	2012-07-18 19:00:00	04:35:00	CLP	Clybourn Park	1000	8198.6459	8.1986459	8.7889157	15.0486848	light	MTW
human	5	D02-MOP1	D02-MOP1-SU12	2012-08-02 19:00:00	04:53:00	1	SU	12	1.278453677	73.2500000	2012-08-02 19:00:00	04:53:00	MOP	Mozart Park	1000	7297.7787	7.2977787	6.2015988	26.0202012	light	MTW
human	5	J01-SEP1	J01-SEP1-SU12	2012-08-05 19:00:00	04:46:00	1	SU	12	1.247910415	71.5000000	2012-08-05 19:00:00	04:46:00	SEP	Seward Park	1000	19723.7524	19.7237524	21.5476940	32.6108978	light	MTW
human	5	D02-MOP1	D02-MOP1-SU12	2012-08-05 19:00:00	04:57:00	1	SU	12	1.295906970	74.2500000	2012-08-05 19:00:00	04:57:00	MOP	Mozart Park	1000	7297.7787	7.2977787	6.2015988	26.0202012	light	MTW
human	5	J01-SEP1	J01-SEP1-SU12	2012-07-14 19:00:00	04:38:00	1	SU	12	1.213003830	69.5000000	2012-07-14 19:00:00	04:38:00	SEP	Seward Park	1000	19723.7524	19.7237524	21.5476940	32.6108978	light	MTW
human	5	D02-MOP1	D02-MOP1-SU12	2012-08-01 19:00:00	04:49:00	1	SU	12	1.261000385	72.2500000	2012-08-01 19:00:00	04:49:00	MOP	Mozart Park	1000	7297.7787	7.2977787	6.2015988	26.0202012	light	MTW
human	6	D02-MOP1	D02-MOP1-SU12	2012-08-03 19:00:00	05:49:00	1	SU	12	1.522799772	87.2500000	2012-08-03 19:00:00	05:49:00	MOP	Mozart Park	1000	7297.7787	7.2977787	6.2015988	26.0202012	light	MTW
human	6	D02-MOP1	D02-MOP1-SU12	2012-08-01 19:00:00	05:37:00	2	SU	12	1.470439895	84.2500000	2012-08-01 19:00:00	05:37:00	MOP	Mozart Park	1000	7297.7787	7.2977787	6.2015988	26.0202012	light	MTW
human	6	J01-CLP1	J01-CLP1-SU12	2012-07-18 19:00:00	05:16:00	1	SU	12	1.378810109	79.0000000	2012-07-18 19:00:00	05:16:00	CLP	Clybourn Park	1000	8198.6459	8.1986459	8.7889157	15.0486848	light	MTW
human	6	D03-CHP1	D03-CHP1-SU12	2012-08-03 19:00:00	05:58:00	1	SU	12	1.562069681	89.5000000	2012-08-03 19:00:00	05:58:00	CHP	Chopin Park	1000	6430.0559	6.4300559	6.0838004	17.9480618	light	MTW
human	6	D02-MOP1	D02-MOP1-SU12	2012-08-03 19:00:00	05:54:00	1	SU	12	1.544616388	88.5000000	2012-08-03 19:00:00	05:54:00	MOP	Mozart Park	1000	7297.7787	7.2977787	6.2015988	26.0202012	light	MTW
human	6	D02-MOP1	D02-MOP1-SU12	2012-08-06 19:00:00	05:47:00	1	SU	12	1.514073126	86.7500000	2012-08-06 19:00:00	05:47:00	MOP	Mozart Park	1000	7297.7787	7.2977787	6.2015988	26.0202012	light	MTW
human	6	D02-MOP1	D02-MOP1-SU12	2012-07-29 19:00:00	05:52:00	1	SU	12	1.535889742	88.0000000	2012-07-29 19:00:00	05:52:00	MOP	Mozart Park	1000	7297.7787	7.2977787	6.2015988	26.0202012	light	MTW
human	6	R02-ALT1	R02-ALT1-SU11	2011-07-26 19:00:00	05:58:00	1	SU	11	1.562069681	89.5000000	2011-07-26 19:00:00	05:58:00	ALT	Altgeld Park	1000	21727.7280	21.7277280	24.0492990	31.0786467	light	MTW
human	6	D02-MOP1	D02-MOP1-SU12	2012-07-28 19:00:00	05:57:00	1	SU	12	1.557706357	89.2500000	2012-07-28 19:00:00	05:57:00	MOP	Mozart Park	1000	7297.7787	7.2977787	6.2015988	26.0202012	light	MTW
human	6	D02-MOP1	D02-MOP1-SU12	2012-07-30 19:00:00	05:59:00	2	SU	12	1.566433004	89.7500000	2012-07-30 19:00:00	05:59:00	MOP	Mozart Park	1000	7297.7787	7.2977787	6.2015988	26.0202012	light	MTW
human	6	J01-CLP1	J01-CLP1-SU12	2012-07-18 19:00:00	05:10:00	1	SU	12	1.352630170	77.5000000	2012-07-18 19:00:00	05:10:00	CLP	Clybourn Park	1000	8198.6459	8.1986459	8.7889157	15.0486848	light	MTW
human	6	D02-MOP1	D02-MOP1-SU12	2012-08-01 19:00:00	05:37:00	2	SU	12	1.470439895	84.2500000	2012-08-01 19:00:00	05:37:00	MOP	Mozart Park	1000	7297.7787	7.2977787	6.2015988	26.0202012	light	MTW
human	6	D02-MOP1	D02-MOP1-SU12	2012-07-31 19:00:00	05:58:00	1	SU	12	1.562069681	89.5000000	2012-07-31 19:00:00	05:58:00	MOP	Mozart Park	1000	7297.7787	7.2977787	6.2015988	26.0202012	light	MTW
human	6	D02-MOP1	D02-MOP1-SU12	2012-08-02 19:00:00	05:59:00	1	SU	12	1.566433004	89.7500000	2012-08-02 19:00:00	05:59:00	MOP	Mozart Park	1000	7297.7787	7.2977787	6.2015988	26.0202012	light	MTW
human	6	J01-SEP1	J01-SEP1-SU12	2012-08-01 19:00:00	05:17:00	1	SU	12	1.383173432	79.2500000	2012-08-01 19:00:00	05:17:00	SEP	Seward Park	1000	19723.7524	19.7237524	21.5476940	32.6108978	light	MTW
human	6	D02-MOP1	D02-MOP1-SU12	2012-07-31 19:00:00	05:50:00	1	SU	12	1.527163095	87.5000000	2012-07-31 19:00:00	05:50:00	MOP	Mozart Park	1000	7297.7787	7.2977787	6.2015988	26.0202012	light	MTW
human	6	D02-MOP1	D02-MOP1-SU12	2012-07-30 19:00:00	05:59:00	2	SU	12	1.566433004	89.7500000	2012-07-30 19:00:00	05:59:00	MOP	Mozart Park	1000	7297.7787	7.2977787	6.2015988	26.0202012	light	MTW
human	6	D02-MOP1	D02-MOP1-SU12	2012-08-02 19:00:00	05:44:00	1	SU	12	1.500983157	86.0000000	2012-08-02 19:00:00	05:44:00	MOP	Mozart Park	1000	7297.7787	7.2977787	6.2015988	26.0202012	light	MTW
human	6	D02-MOP1	D02-MOP1-SU12	2012-08-07 19:00:00	05:51:00	1	SU	12	1.531526419	87.7500000	2012-08-07 19:00:00	05:51:00	MOP	Mozart Park	1000	7297.7787	7.2977787	6.2015988	26.0202012	light	MTW
human	6	D02-SCP1	D02-SCP1-SU12	2012-07-31 19:00:00	05:15:00	1	SU	12	1.374446786	78.7500000	2012-07-31 19:00:00	05:15:00	SCP	Senior Citizen Memorial Park	1000	8577.5641	8.5775641	7.1220588	35.2435117	light	MTW
human	6	D03-CHP1	D03-CHP1-SU11	2011-07-12 19:00:00	05:53:00	1	SU	11	1.540253065	88.2500000	2011-07-12 19:00:00	05:53:00	CHP	Chopin Park	1000	6430.0559	6.4300559	6.0838004	17.9480618	light	MTW
human	6	D02-SCP1	D02-SCP1-SU12	2012-07-22 19:00:00	05:23:00	2	SU	12	1.409353371	80.7500000	2012-07-22 19:00:00	05:23:00	SCP	Senior Citizen Memorial Park	1000	8577.5641	8.5775641	7.1220588	35.2435117	light	MTW
human	6	D02-MOP1	D02-MOP1-SU12	2012-07-31 19:00:00	05:54:00	2	SU	12	1.544616388	88.5000000	2012-07-31 19:00:00	05:54:00	MOP	Mozart Park	1000	7297.7787	7.2977787	6.2015988	26.0202012	light	MTW
human	6	D02-MOP1	D02-MOP1-SU12	2012-08-01 19:00:00	05:20:00	2	SU	12	1.396263402	80.0000000	2012-08-01 19:00:00	05:20:00	MOP	Mozart Park	1000	7297.7787	7.2977787	6.2015988	26.0202012	light	MTW
human	6	D02-MOP1	D02-MOP1-SU12	2012-07-30 19:00:00	05:50:00	1	SU	12	1.527163095	87.5000000	2012-07-30 19:00:00	05:50:00	MOP	Mozart Park	1000	7297.7787	7.2977787	6.2015988	26.0202012	light	MTW
human	6	D02-SCP1	D02-SCP1-SU12	2012-07-22 19:00:00	05:24:00	2	SU	12	1.413716694	81.0000000	2012-07-22 19:00:00	05:24:00	SCP	Senior Citizen Memorial Park	1000	8577.5641	8.5775641	7.1220588	35.2435117	light	MTW
human	6	D03-CHP1	D03-CHP1-SU11	2011-07-12 19:00:00	05:56:00	1	SU	11	1.553343034	89.0000000	2011-07-12 19:00:00	05:56:00	CHP	Chopin Park	1000	6430.0559	6.4300559	6.0838004	17.9480618	light	MTW
human	6	D02-MOP1	D02-MOP1-SU12	2012-07-31 19:00:00	05:43:00	1	SU	12	1.496619834	85.7500000	2012-07-31 19:00:00	05:43:00	MOP	Mozart Park	1000	7297.7787	7.2977787	6.2015988	26.0202012	light	MTW
human	6	D02-MOP1	D02-MOP1-SU12	2012-08-06 19:00:00	05:44:00	1	SU	12	1.500983157	86.0000000	2012-08-06 19:00:00	05:44:00	MOP	Mozart Park	1000	7297.7787	7.2977787	6.2015988	26.0202012	light	MTW
human	6	D02-MOP1	D02-MOP1-SU12	2012-08-05 19:00:00	05:50:00	1	SU	12	1.527163095	87.5000000	2012-08-05 19:00:00	05:50:00	MOP	Mozart Park	1000	7297.7787	7.2977787	6.2015988	26.0202012	light	MTW
human	6	D02-MOP1	D02-MOP1-SU12	2012-08-03 19:00:00	05:42:00	1	SU	12	1.492256510	85.5000000	2012-08-03 19:00:00	05:42:00	MOP	Mozart Park	1000	7297.7787	7.2977787	6.2015988	26.0202012	light	MTW
human	6	D02-MOP1	D02-MOP1-SU12	2012-07-27 19:00:00	05:58:00	2	SU	12	1.562069681	89.5000000	2012-07-27 19:00:00	05:58:00	MOP	Mozart Park	1000	7297.7787	7.2977787	6.2015988	26.0202012	light	MTW
human	6	D02-MOP1	D02-MOP1-SU12	2012-08-07 19:00:00	05:58:00	1	SU	12	1.562069681	89.5000000	2012-08-07 19:00:00	05:58:00	MOP	Mozart Park	1000	7297.7787	7.2977787	6.2015988	26.0202012	light	MTW
human	6	D02-MOP1	D02-MOP1-SU12	2012-08-02 19:00:00	05:51:00	1	SU	12	1.531526419	87.7500000	2012-08-02 19:00:00	05:51:00	MOP	Mozart Park	1000	7297.7787	7.2977787	6.2015988	26.0202012	light	MTW
human	6	D02-MOP1	D02-MOP1-SU12	2012-08-01 19:00:00	05:58:00	2	SU	12	1.562069681	89.5000000	2012-08-01 19:00:00	05:58:00	MOP	Mozart Park	1000	7297.7787	7.2977787	6.2015988	26.0202012	light	MTW
human	6	D02-MOP1	D02-MOP1-SU12	2012-08-07 19:00:00	05:09:00	1	SU	12	1.348266847	77.2500000	2012-08-07 19:00:00	05:09:00	MOP	Mozart Park	1000	7297.7787	7.2977787	6.2015988	26.0202012	light	MTW
human	6	D02-MOP1	D02-MOP1-SU12	2012-07-30 19:00:00	05:01:00	1	SU	12	1.313360262	75.2500000	2012-07-30 19:00:00	05:01:00	MOP	Mozart Park	1000	7297.7787	7.2977787	6.2015988	26.0202012	light	MTW
human	6	D03-MFP1	D03-MFP1-SU11	2011-07-26 19:00:00	05:34:00	1	SU	11	1.457349925	83.5000000	2011-07-26 19:00:00	05:34:00	MFP	Mayfair Park	1000	14873.9988	14.8739988	14.1841647	26.9399795	light	MTW
human	6	D02-MOP1	D02-MOP1-SU12	2012-08-01 19:00:00	05:19:00	1	SU	12	1.391900078	79.7500000	2012-08-01 19:00:00	05:19:00	MOP	Mozart Park	1000	7297.7787	7.2977787	6.2015988	26.0202012	light	MTW
human	6	R02-ALT1	R02-ALT1-SU12	2012-07-21 19:00:00	05:55:00	1	SU	12	1.548979711	88.7500000	2012-07-21 19:00:00	05:55:00	ALT	Altgeld Park	1000	21727.7280	21.7277280	24.0492990	31.0786467	light	MTW
human	6	D03-CHP1	D03-CHP1-SU11	2011-07-16 19:00:00	05:54:00	1	SU	11	1.544616388	88.5000000	2011-07-16 19:00:00	05:54:00	CHP	Chopin Park	1000	6430.0559	6.4300559	6.0838004	17.9480618	light	MTW
human	6	D02-MOP1	D02-MOP1-SU12	2012-08-01 19:00:00	05:59:00	1	SU	12	1.566433004	89.7500000	2012-08-01 19:00:00	05:59:00	MOP	Mozart Park	1000	7297.7787	7.2977787	6.2015988	26.0202012	light	MTW
human	6	D02-MOP1	D02-MOP1-SU12	2012-07-29 19:00:00	05:44:00	1	SU	12	1.500983157	86.0000000	2012-07-29 19:00:00	05:44:00	MOP	Mozart Park	1000	7297.7787	7.2977787	6.2015988	26.0202012	light	MTW
human	6	D02-MOP1	D02-MOP1-SU12	2012-08-03 19:00:00	05:58:00	2	SU	12	1.562069681	89.5000000	2012-08-03 19:00:00	05:58:00	MOP	Mozart Park	1000	7297.7787	7.2977787	6.2015988	26.0202012	light	MTW
human	6	D02-MOP1	D02-MOP1-SU12	2012-08-03 19:00:00	05:58:00	2	SU	12	1.562069681	89.5000000	2012-08-03 19:00:00	05:58:00	MOP	Mozart Park	1000	7297.7787	7.2977787	6.2015988	26.0202012	light	MTW
human	6	D02-MOP1	D02-MOP1-SU12	2012-08-02 19:00:00	05:14:00	1	SU	12	1.370083463	78.5000000	2012-08-02 19:00:00	05:14:00	MOP	Mozart Park	1000	7297.7787	7.2977787	6.2015988	26.0202012	light	MTW
human	6	D02-MOP1	D02-MOP1-SU12	2012-08-06 19:00:00	05:54:00	1	SU	12	1.544616388	88.5000000	2012-08-06 19:00:00	05:54:00	MOP	Mozart Park	1000	7297.7787	7.2977787	6.2015988	26.0202012	light	MTW
human	6	D02-SCP1	D02-SCP1-SU12	2012-07-22 19:00:00	05:24:00	2	SU	12	1.413716694	81.0000000	2012-07-22 19:00:00	05:24:00	SCP	Senior Citizen Memorial Park	1000	8577.5641	8.5775641	7.1220588	35.2435117	light	MTW
human	6	D02-MOP1	D02-MOP1-SU12	2012-07-29 19:00:00	05:38:00	1	SU	12	1.474803218	84.5000000	2012-07-29 19:00:00	05:38:00	MOP	Mozart Park	1000	7297.7787	7.2977787	6.2015988	26.0202012	light	MTW
human	6	J01-CLP1	J01-CLP1-SU12	2012-07-30 19:00:00	05:03:00	1	SU	12	1.322086908	75.7500000	2012-07-30 19:00:00	05:03:00	CLP	Clybourn Park	1000	8198.6459	8.1986459	8.7889157	15.0486848	light	MTW
human	6	D02-MOP1	D02-MOP1-SU12	2012-08-01 19:00:00	05:28:00	2	SU	12	1.431169987	82.0000000	2012-08-01 19:00:00	05:28:00	MOP	Mozart Park	1000	7297.7787	7.2977787	6.2015988	26.0202012	light	MTW
human	6	D02-MOP1	D02-MOP1-SU12	2012-07-30 19:00:00	05:58:00	1	SU	12	1.562069681	89.5000000	2012-07-30 19:00:00	05:58:00	MOP	Mozart Park	1000	7297.7787	7.2977787	6.2015988	26.0202012	light	MTW
human	6	J01-CLP1	J01-CLP1-SU12	2012-07-18 19:00:00	05:12:00	1	SU	12	1.361356817	78.0000000	2012-07-18 19:00:00	05:12:00	CLP	Clybourn Park	1000	8198.6459	8.1986459	8.7889157	15.0486848	light	MTW
human	6	D02-MOP1	D02-MOP1-SU12	2012-08-05 19:00:00	05:43:00	1	SU	12	1.496619834	85.7500000	2012-08-05 19:00:00	05:43:00	MOP	Mozart Park	1000	7297.7787	7.2977787	6.2015988	26.0202012	light	MTW
human	6	D02-SCP1	D02-SCP1-SU12	2012-07-22 19:00:00	05:23:00	2	SU	12	1.409353371	80.7500000	2012-07-22 19:00:00	05:23:00	SCP	Senior Citizen Memorial Park	1000	8577.5641	8.5775641	7.1220588	35.2435117	light	MTW
human	6	D02-MOP1	D02-MOP1-SU12	2012-08-01 19:00:00	05:44:00	1	SU	12	1.500983157	86.0000000	2012-08-01 19:00:00	05:44:00	MOP	Mozart Park	1000	7297.7787	7.2977787	6.2015988	26.0202012	light	MTW
human	6	D02-MOP1	D02-MOP1-SU12	2012-08-01 19:00:00	05:14:00	1	SU	12	1.370083463	78.5000000	2012-08-01 19:00:00	05:14:00	MOP	Mozart Park	1000	7297.7787	7.2977787	6.2015988	26.0202012	light	MTW
human	6	D02-MOP1	D02-MOP1-SU12	2012-08-01 19:00:00	05:51:00	1	SU	12	1.531526419	87.7500000	2012-08-01 19:00:00	05:51:00	MOP	Mozart Park	1000	7297.7787	7.2977787	6.2015988	26.0202012	light	MTW
human	6	D02-MOP1	D02-MOP1-SU12	2012-08-05 19:00:00	05:57:00	1	SU	12	1.557706357	89.2500000	2012-08-05 19:00:00	05:57:00	MOP	Mozart Park	1000	7297.7787	7.2977787	6.2015988	26.0202012	light	MTW
human	6	D02-MOP1	D02-MOP1-SU12	2012-07-31 19:00:00	05:58:00	2	SU	12	1.562069681	89.5000000	2012-07-31 19:00:00	05:58:00	MOP	Mozart Park	1000	7297.7787	7.2977787	6.2015988	26.0202012	light	MTW
human	6	D02-MOP1	D02-MOP1-SU12	2012-07-29 19:00:00	05:54:00	1	SU	12	1.544616388	88.5000000	2012-07-29 19:00:00	05:54:00	MOP	Mozart Park	1000	7297.7787	7.2977787	6.2015988	26.0202012	light	MTW
human	6	J01-CLP1	J01-CLP1-SU12	2012-07-18 19:00:00	05:16:00	1	SU	12	1.378810109	79.0000000	2012-07-18 19:00:00	05:16:00	CLP	Clybourn Park	1000	8198.6459	8.1986459	8.7889157	15.0486848	light	MTW
human	6	D02-MOP1	D02-MOP1-SU12	2012-08-02 19:00:00	05:02:00	1	SU	12	1.317723585	75.5000000	2012-08-02 19:00:00	05:02:00	MOP	Mozart Park	1000	7297.7787	7.2977787	6.2015988	26.0202012	light	MTW
human	6	D02-MOP1	D02-MOP1-SU12	2012-08-07 19:00:00	05:44:00	1	SU	12	1.500983157	86.0000000	2012-08-07 19:00:00	05:44:00	MOP	Mozart Park	1000	7297.7787	7.2977787	6.2015988	26.0202012	light	MTW
human	6	D02-MOP1	D02-MOP1-SU12	2012-07-30 19:00:00	05:43:00	1	SU	12	1.496619834	85.7500000	2012-07-30 19:00:00	05:43:00	MOP	Mozart Park	1000	7297.7787	7.2977787	6.2015988	26.0202012	light	MTW
human	6	D02-MOP1	D02-MOP1-SU12	2012-08-01 19:00:00	05:10:00	1	SU	12	1.352630170	77.5000000	2012-08-01 19:00:00	05:10:00	MOP	Mozart Park	1000	7297.7787	7.2977787	6.2015988	26.0202012	light	MTW
human	6	D02-MOP1	D02-MOP1-SU12	2012-08-01 19:00:00	05:20:00	2	SU	12	1.396263402	80.0000000	2012-08-01 19:00:00	05:20:00	MOP	Mozart Park	1000	7297.7787	7.2977787	6.2015988	26.0202012	light	MTW
human	6	D02-MOP1	D02-MOP1-SU12	2012-07-31 19:00:00	05:54:00	2	SU	12	1.544616388	88.5000000	2012-07-31 19:00:00	05:54:00	MOP	Mozart Park	1000	7297.7787	7.2977787	6.2015988	26.0202012	light	MTW
human	6	D03-MFP1	D03-MFP1-SU12	2012-07-27 19:00:00	05:07:00	1	SU	12	1.339540201	76.7500000	2012-07-27 19:00:00	05:07:00	MFP	Mayfair Park	1000	14873.9988	14.8739988	14.1841647	26.9399795	light	MTW
human	6	D02-MOP1	D02-MOP1-SU12	2012-08-01 19:00:00	05:28:00	2	SU	12	1.431169987	82.0000000	2012-08-01 19:00:00	05:28:00	MOP	Mozart Park	1000	7297.7787	7.2977787	6.2015988	26.0202012	light	MTW
human	6	D02-MOP1	D02-MOP1-SU12	2012-07-27 19:00:00	05:58:00	2	SU	12	1.562069681	89.5000000	2012-07-27 19:00:00	05:58:00	MOP	Mozart Park	1000	7297.7787	7.2977787	6.2015988	26.0202012	light	MTW
human	6	D03-CHP1	D03-CHP1-SU12	2012-07-22 19:00:00	05:56:00	1	SU	12	1.553343034	89.0000000	2012-07-22 19:00:00	05:56:00	CHP	Chopin Park	1000	6430.0559	6.4300559	6.0838004	17.9480618	light	MTW
human	6	D02-MOP1	D02-MOP1-SU12	2012-07-31 19:00:00	05:58:00	2	SU	12	1.562069681	89.5000000	2012-07-31 19:00:00	05:58:00	MOP	Mozart Park	1000	7297.7787	7.2977787	6.2015988	26.0202012	light	MTW
human	6	D02-MOP1	D02-MOP1-SU12	2012-08-01 19:00:00	05:58:00	2	SU	12	1.562069681	89.5000000	2012-08-01 19:00:00	05:58:00	MOP	Mozart Park	1000	7297.7787	7.2977787	6.2015988	26.0202012	light	MTW
human	7	D03-CHP1	D03-CHP1-SU11	2011-07-17 19:00:00	06:39:00	1	SU	11	1.740965929	99.7500000	2011-07-17 19:00:00	06:39:00	CHP	Chopin Park	1000	6430.0559	6.4300559	6.0838004	17.9480618	light	Day
human	7	D02-MOP1	D02-MOP1-SU12	2012-08-01 19:00:00	06:45:00	3	SU	12	1.767145868	101.2500000	2012-08-01 19:00:00	06:45:00	MOP	Mozart Park	1000	7297.7787	7.2977787	6.2015988	26.0202012	light	Day
human	7	D03-CHP1	D03-CHP1-SU12	2012-07-14 19:00:00	06:16:00	1	SU	12	1.640609497	94.0000000	2012-07-14 19:00:00	06:16:00	CHP	Chopin Park	1000	6430.0559	6.4300559	6.0838004	17.9480618	light	Day
human	7	D02-MOP1	D02-MOP1-SU12	2012-08-05 19:00:00	06:14:00	1	SU	12	1.631882851	93.5000000	2012-08-05 19:00:00	06:14:00	MOP	Mozart Park	1000	7297.7787	7.2977787	6.2015988	26.0202012	light	Day
human	7	D02-MOP1	D02-MOP1-SU12	2012-07-30 19:00:00	06:54:00	1	SU	12	1.806415776	103.5000000	2012-07-30 19:00:00	06:54:00	MOP	Mozart Park	1000	7297.7787	7.2977787	6.2015988	26.0202012	light	Day
human	7	D02-MOP1	D02-MOP1-SU12	2012-07-28 19:00:00	06:32:00	1	SU	12	1.710422667	98.0000000	2012-07-28 19:00:00	06:32:00	MOP	Mozart Park	1000	7297.7787	7.2977787	6.2015988	26.0202012	light	Day
human	7	D03-CHP1	D03-CHP1-SU12	2012-08-02 19:00:00	06:23:00	1	SU	12	1.671152759	95.7500000	2012-08-02 19:00:00	06:23:00	CHP	Chopin Park	1000	6430.0559	6.4300559	6.0838004	17.9480618	light	Day
human	7	D02-MOP1	D02-MOP1-SU12	2012-08-01 19:00:00	06:59:00	1	SU	12	1.828232391	104.7500000	2012-08-01 19:00:00	06:59:00	MOP	Mozart Park	1000	7297.7787	7.2977787	6.2015988	26.0202012	light	Day
human	7	D02-MOP1	D02-MOP1-SU12	2012-08-05 19:00:00	06:03:00	2	SU	12	1.583886296	90.7500000	2012-08-05 19:00:00	06:03:00	MOP	Mozart Park	1000	7297.7787	7.2977787	6.2015988	26.0202012	light	Day
human	7	D03-MFP1	D03-MFP1-SU12	2012-07-25 19:00:00	06:44:00	1	SU	12	1.762782545	101.0000000	2012-07-25 19:00:00	06:44:00	MFP	Mayfair Park	1000	14873.9988	14.8739988	14.1841647	26.9399795	light	Day
human	7	D02-MOP1	D02-MOP1-SU12	2012-08-03 19:00:00	06:25:00	6	SU	12	1.679879405	96.2500000	2012-08-03 19:00:00	06:25:00	MOP	Mozart Park	1000	7297.7787	7.2977787	6.2015988	26.0202012	light	Day
human	7	D03-CHP1	D03-CHP1-SU12	2012-07-15 19:00:00	06:06:00	1	SU	12	1.596976266	91.5000000	2012-07-15 19:00:00	06:06:00	CHP	Chopin Park	1000	6430.0559	6.4300559	6.0838004	17.9480618	light	Day
human	7	D02-MOP1	D02-MOP1-SU12	2012-07-29 19:00:00	06:18:00	1	SU	12	1.649336143	94.5000000	2012-07-29 19:00:00	06:18:00	MOP	Mozart Park	1000	7297.7787	7.2977787	6.2015988	26.0202012	light	Day
human	7	D02-MOP1	D02-MOP1-SU12	2012-08-01 19:00:00	06:54:00	3	SU	12	1.806415776	103.5000000	2012-08-01 19:00:00	06:54:00	MOP	Mozart Park	1000	7297.7787	7.2977787	6.2015988	26.0202012	light	Day
human	7	D02-MOP1	D02-MOP1-SU12	2012-07-27 19:00:00	06:18:00	2	SU	12	1.649336143	94.5000000	2012-07-27 19:00:00	06:18:00	MOP	Mozart Park	1000	7297.7787	7.2977787	6.2015988	26.0202012	light	Day
human	7	D02-MOP1	D02-MOP1-SU12	2012-07-29 19:00:00	06:53:00	1	SU	12	1.802052453	103.2500000	2012-07-29 19:00:00	06:53:00	MOP	Mozart Park	1000	7297.7787	7.2977787	6.2015988	26.0202012	light	Day
human	7	D02-MOP1	D02-MOP1-SU12	2012-07-31 19:00:00	06:49:00	1	SU	12	1.784599160	102.2500000	2012-07-31 19:00:00	06:49:00	MOP	Mozart Park	1000	7297.7787	7.2977787	6.2015988	26.0202012	light	Day
human	7	D03-CHP1	D03-CHP1-SU11	2011-07-17 19:00:00	06:40:00	1	SU	11	1.745329252	100.0000000	2011-07-17 19:00:00	06:40:00	CHP	Chopin Park	1000	6430.0559	6.4300559	6.0838004	17.9480618	light	Day
human	7	D02-MOP1	D02-MOP1-SU12	2012-08-05 19:00:00	06:35:00	2	SU	12	1.723512636	98.7500000	2012-08-05 19:00:00	06:35:00	MOP	Mozart Park	1000	7297.7787	7.2977787	6.2015988	26.0202012	light	Day
human	7	D02-MOP1	D02-MOP1-SU12	2012-08-01 19:00:00	06:45:00	3	SU	12	1.767145868	101.2500000	2012-08-01 19:00:00	06:45:00	MOP	Mozart Park	1000	7297.7787	7.2977787	6.2015988	26.0202012	light	Day
human	7	D02-MOP1	D02-MOP1-SU12	2012-07-30 19:00:00	06:52:00	1	SU	12	1.797689130	103.0000000	2012-07-30 19:00:00	06:52:00	MOP	Mozart Park	1000	7297.7787	7.2977787	6.2015988	26.0202012	light	Day
human	7	D03-CHP1	D03-CHP1-SU11	2011-07-21 19:00:00	06:44:00	2	SU	11	1.762782545	101.0000000	2011-07-21 19:00:00	06:44:00	CHP	Chopin Park	1000	6430.0559	6.4300559	6.0838004	17.9480618	light	Day
human	7	D02-MOP1	D02-MOP1-SU12	2012-08-05 19:00:00	06:05:00	1	SU	12	1.592612942	91.2500000	2012-08-05 19:00:00	06:05:00	MOP	Mozart Park	1000	7297.7787	7.2977787	6.2015988	26.0202012	light	Day
human	7	D02-MOP1	D02-MOP1-SU12	2012-08-05 19:00:00	06:03:00	2	SU	12	1.583886296	90.7500000	2012-08-05 19:00:00	06:03:00	MOP	Mozart Park	1000	7297.7787	7.2977787	6.2015988	26.0202012	light	Day
human	7	D02-MOP1	D02-MOP1-SU12	2012-08-01 19:00:00	06:30:00	2	SU	12	1.701696021	97.5000000	2012-08-01 19:00:00	06:30:00	MOP	Mozart Park	1000	7297.7787	7.2977787	6.2015988	26.0202012	light	Day
human	7	J01-CLP1	J01-CLP1-SU12	2012-07-25 19:00:00	06:45:00	1	SU	12	1.767145868	101.2500000	2012-07-25 19:00:00	06:45:00	CLP	Clybourn Park	1000	8198.6459	8.1986459	8.7889157	15.0486848	light	Day
human	7	D02-MOP1	D02-MOP1-SU12	2012-08-07 19:00:00	06:34:00	1	SU	12	1.719149313	98.5000000	2012-08-07 19:00:00	06:34:00	MOP	Mozart Park	1000	7297.7787	7.2977787	6.2015988	26.0202012	light	Day
human	7	D02-MOP1	D02-MOP1-SU12	2012-08-07 19:00:00	06:30:00	1	SU	12	1.701696021	97.5000000	2012-08-07 19:00:00	06:30:00	MOP	Mozart Park	1000	7297.7787	7.2977787	6.2015988	26.0202012	light	Day
human	7	D02-SCP1	D02-SCP1-SU12	2012-08-04 19:00:00	06:38:00	1	SU	12	1.736602606	99.5000000	2012-08-04 19:00:00	06:38:00	SCP	Senior Citizen Memorial Park	1000	8577.5641	8.5775641	7.1220588	35.2435117	light	Day
human	7	J01-SEP1	J01-SEP1-SU12	2012-07-14 19:00:00	06:44:00	2	SU	12	1.762782545	101.0000000	2012-07-14 19:00:00	06:44:00	SEP	Seward Park	1000	19723.7524	19.7237524	21.5476940	32.6108978	light	Day
human	7	D03-CHP1	D03-CHP1-SU12	2012-07-19 19:00:00	06:52:00	1	SU	12	1.797689130	103.0000000	2012-07-19 19:00:00	06:52:00	CHP	Chopin Park	1000	6430.0559	6.4300559	6.0838004	17.9480618	light	Day
human	7	D02-MOP1	D02-MOP1-SU12	2012-08-01 19:00:00	06:41:00	2	SU	12	1.749692575	100.2500000	2012-08-01 19:00:00	06:41:00	MOP	Mozart Park	1000	7297.7787	7.2977787	6.2015988	26.0202012	light	Day
human	7	D02-MOP1	D02-MOP1-SU12	2012-08-04 19:00:00	06:45:00	1	SU	12	1.767145868	101.2500000	2012-08-04 19:00:00	06:45:00	MOP	Mozart Park	1000	7297.7787	7.2977787	6.2015988	26.0202012	light	Day
human	7	D03-MFP1	D03-MFP1-SU11	2011-07-26 19:00:00	06:22:00	2	SU	11	1.666789436	95.5000000	2011-07-26 19:00:00	06:22:00	MFP	Mayfair Park	1000	14873.9988	14.8739988	14.1841647	26.9399795	light	Day
human	7	D02-MOP1	D02-MOP1-SU12	2012-08-05 19:00:00	06:18:00	2	SU	12	1.649336143	94.5000000	2012-08-05 19:00:00	06:18:00	MOP	Mozart Park	1000	7297.7787	7.2977787	6.2015988	26.0202012	light	Day
human	7	D02-MOP1	D02-MOP1-SU12	2012-08-05 19:00:00	06:25:00	1	SU	12	1.679879405	96.2500000	2012-08-05 19:00:00	06:25:00	MOP	Mozart Park	1000	7297.7787	7.2977787	6.2015988	26.0202012	light	Day
human	7	D02-MOP1	D02-MOP1-SU12	2012-07-31 19:00:00	06:52:00	1	SU	12	1.797689130	103.0000000	2012-07-31 19:00:00	06:52:00	MOP	Mozart Park	1000	7297.7787	7.2977787	6.2015988	26.0202012	light	Day
human	7	R02-ALT1	R02-ALT1-SU11	2011-07-24 19:00:00	06:32:00	1	SU	11	1.710422667	98.0000000	2011-07-24 19:00:00	06:32:00	ALT	Altgeld Park	1000	21727.7280	21.7277280	24.0492990	31.0786467	light	Day
human	7	D03-CHP1	D03-CHP1-SU12	2012-07-17 19:00:00	06:33:00	1	SU	12	1.714785990	98.2500000	2012-07-17 19:00:00	06:33:00	CHP	Chopin Park	1000	6430.0559	6.4300559	6.0838004	17.9480618	light	Day
human	7	R02-ALT1	R02-ALT1-SU11	2011-07-24 19:00:00	06:34:00	1	SU	11	1.719149313	98.5000000	2011-07-24 19:00:00	06:34:00	ALT	Altgeld Park	1000	21727.7280	21.7277280	24.0492990	31.0786467	light	Day
human	7	J01-SEP1	J01-SEP1-SU12	2012-07-14 19:00:00	06:44:00	2	SU	12	1.762782545	101.0000000	2012-07-14 19:00:00	06:44:00	SEP	Seward Park	1000	19723.7524	19.7237524	21.5476940	32.6108978	light	Day
human	7	D02-MOP1	D02-MOP1-SU12	2012-07-30 19:00:00	06:10:00	1	SU	12	1.614429558	92.5000000	2012-07-30 19:00:00	06:10:00	MOP	Mozart Park	1000	7297.7787	7.2977787	6.2015988	26.0202012	light	Day
human	7	R02-ALT1	R02-ALT1-SU11	2011-07-17 19:00:00	06:52:00	1	SU	11	1.797689130	103.0000000	2011-07-17 19:00:00	06:52:00	ALT	Altgeld Park	1000	21727.7280	21.7277280	24.0492990	31.0786467	light	Day
human	7	J01-SKP1	J01-SKP1-SU12	2012-08-07 19:00:00	06:45:00	1	SU	12	1.767145868	101.2500000	2012-08-07 19:00:00	06:45:00	SKP	Skinner Park	1000	10125.3387	10.1253387	9.1187505	26.2599263	light	Day
human	7	D03-MFP1	D03-MFP1-SU11	2011-07-27 19:00:00	06:28:00	1	SU	11	1.692969374	97.0000000	2011-07-27 19:00:00	06:28:00	MFP	Mayfair Park	1000	14873.9988	14.8739988	14.1841647	26.9399795	light	Day
human	7	R02-ALT1	R02-ALT1-SU11	2011-07-14 19:00:00	06:51:00	1	SU	11	1.793325806	102.7500000	2011-07-14 19:00:00	06:51:00	ALT	Altgeld Park	1000	21727.7280	21.7277280	24.0492990	31.0786467	light	Day
human	7	J01-CLP1	J01-CLP1-SU12	2012-07-14 19:00:00	06:59:00	1	SU	12	1.828232391	104.7500000	2012-07-14 19:00:00	06:59:00	CLP	Clybourn Park	1000	8198.6459	8.1986459	8.7889157	15.0486848	light	Day
human	7	D02-MOP1	D02-MOP1-SU12	2012-08-01 19:00:00	06:36:00	3	SU	12	1.727875959	99.0000000	2012-08-01 19:00:00	06:36:00	MOP	Mozart Park	1000	7297.7787	7.2977787	6.2015988	26.0202012	light	Day
human	7	D02-MOP1	D02-MOP1-SU12	2012-07-29 19:00:00	06:49:00	1	SU	12	1.784599160	102.2500000	2012-07-29 19:00:00	06:49:00	MOP	Mozart Park	1000	7297.7787	7.2977787	6.2015988	26.0202012	light	Day
human	7	D02-MOP1	D02-MOP1-SU12	2012-07-29 19:00:00	06:13:00	1	SU	12	1.627519527	93.2500000	2012-07-29 19:00:00	06:13:00	MOP	Mozart Park	1000	7297.7787	7.2977787	6.2015988	26.0202012	light	Day
human	7	D02-MOP1	D02-MOP1-SU12	2012-07-29 19:00:00	06:09:00	2	SU	12	1.610066235	92.2500000	2012-07-29 19:00:00	06:09:00	MOP	Mozart Park	1000	7297.7787	7.2977787	6.2015988	26.0202012	light	Day
human	7	D03-CHP1	D03-CHP1-SU12	2012-07-30 19:00:00	06:51:00	1	SU	12	1.793325806	102.7500000	2012-07-30 19:00:00	06:51:00	CHP	Chopin Park	1000	6430.0559	6.4300559	6.0838004	17.9480618	light	Day
human	7	D03-CHP1	D03-CHP1-SU12	2012-07-19 19:00:00	06:45:00	1	SU	12	1.767145868	101.2500000	2012-07-19 19:00:00	06:45:00	CHP	Chopin Park	1000	6430.0559	6.4300559	6.0838004	17.9480618	light	Day
human	7	D02-MOP1	D02-MOP1-SU12	2012-07-28 19:00:00	06:52:00	1	SU	12	1.797689130	103.0000000	2012-07-28 19:00:00	06:52:00	MOP	Mozart Park	1000	7297.7787	7.2977787	6.2015988	26.0202012	light	Day
human	7	D03-CHP1	D03-CHP1-SU12	2012-07-27 19:00:00	06:32:00	1	SU	12	1.710422667	98.0000000	2012-07-27 19:00:00	06:32:00	CHP	Chopin Park	1000	6430.0559	6.4300559	6.0838004	17.9480618	light	Day
human	7	D03-CHP1	D03-CHP1-SU12	2012-07-10 19:00:00	06:17:00	2	SU	12	1.644972820	94.2500000	2012-07-10 19:00:00	06:17:00	CHP	Chopin Park	1000	6430.0559	6.4300559	6.0838004	17.9480618	light	Day
human	7	D02-MOP1	D02-MOP1-SU12	2012-08-06 19:00:00	06:27:00	1	SU	12	1.688606051	96.7500000	2012-08-06 19:00:00	06:27:00	MOP	Mozart Park	1000	7297.7787	7.2977787	6.2015988	26.0202012	light	Day
human	7	D02-MOP1	D02-MOP1-SU12	2012-07-27 19:00:00	06:10:00	1	SU	12	1.614429558	92.5000000	2012-07-27 19:00:00	06:10:00	MOP	Mozart Park	1000	7297.7787	7.2977787	6.2015988	26.0202012	light	Day
human	7	D02-MOP1	D02-MOP1-SU12	2012-07-29 19:00:00	06:55:00	1	SU	12	1.810779099	103.7500000	2012-07-29 19:00:00	06:55:00	MOP	Mozart Park	1000	7297.7787	7.2977787	6.2015988	26.0202012	light	Day
human	7	D02-MOP1	D02-MOP1-SU12	2012-08-05 19:00:00	06:15:00	1	SU	12	1.636246174	93.7500000	2012-08-05 19:00:00	06:15:00	MOP	Mozart Park	1000	7297.7787	7.2977787	6.2015988	26.0202012	light	Day
human	7	D02-MOP1	D02-MOP1-SU12	2012-07-29 19:00:00	06:05:00	1	SU	12	1.592612942	91.2500000	2012-07-29 19:00:00	06:05:00	MOP	Mozart Park	1000	7297.7787	7.2977787	6.2015988	26.0202012	light	Day
human	7	D02-MOP1	D02-MOP1-SU12	2012-07-27 19:00:00	06:56:00	1	SU	12	1.815142422	104.0000000	2012-07-27 19:00:00	06:56:00	MOP	Mozart Park	1000	7297.7787	7.2977787	6.2015988	26.0202012	light	Day
human	7	D02-MOP1	D02-MOP1-SU12	2012-08-06 19:00:00	06:21:00	1	SU	12	1.662426113	95.2500000	2012-08-06 19:00:00	06:21:00	MOP	Mozart Park	1000	7297.7787	7.2977787	6.2015988	26.0202012	light	Day
human	7	D02-MOP1	D02-MOP1-SU12	2012-07-30 19:00:00	06:46:00	1	SU	12	1.771509191	101.5000000	2012-07-30 19:00:00	06:46:00	MOP	Mozart Park	1000	7297.7787	7.2977787	6.2015988	26.0202012	light	Day
human	7	D02-MOP1	D02-MOP1-SU12	2012-07-29 19:00:00	06:01:00	2	SU	12	1.575159650	90.2500000	2012-07-29 19:00:00	06:01:00	MOP	Mozart Park	1000	7297.7787	7.2977787	6.2015988	26.0202012	light	Day
human	7	D03-CHP1	D03-CHP1-SU12	2012-07-18 19:00:00	06:03:00	3	SU	12	1.583886296	90.7500000	2012-07-18 19:00:00	06:03:00	CHP	Chopin Park	1000	6430.0559	6.4300559	6.0838004	17.9480618	light	Day
human	7	D02-MOP1	D02-MOP1-SU12	2012-07-31 19:00:00	06:25:00	2	SU	12	1.679879405	96.2500000	2012-07-31 19:00:00	06:25:00	MOP	Mozart Park	1000	7297.7787	7.2977787	6.2015988	26.0202012	light	Day
human	7	D02-MOP1	D02-MOP1-SU12	2012-07-31 19:00:00	06:31:00	1	SU	12	1.706059344	97.7500000	2012-07-31 19:00:00	06:31:00	MOP	Mozart Park	1000	7297.7787	7.2977787	6.2015988	26.0202012	light	Day
human	7	D02-MOP1	D02-MOP1-SU12	2012-08-06 19:00:00	06:16:00	1	SU	12	1.640609497	94.0000000	2012-08-06 19:00:00	06:16:00	MOP	Mozart Park	1000	7297.7787	7.2977787	6.2015988	26.0202012	light	Day
human	7	D03-CHP1	D03-CHP1-SU12	2012-07-29 19:00:00	06:30:00	1	SU	12	1.701696021	97.5000000	2012-07-29 19:00:00	06:30:00	CHP	Chopin Park	1000	6430.0559	6.4300559	6.0838004	17.9480618	light	Day
human	7	D03-MFP1	D03-MFP1-SU12	2012-08-05 19:00:00	06:36:00	4	SU	12	1.727875959	99.0000000	2012-08-05 19:00:00	06:36:00	MFP	Mayfair Park	1000	14873.9988	14.8739988	14.1841647	26.9399795	light	Day
human	7	D02-MOP1	D02-MOP1-SU12	2012-07-27 19:00:00	06:14:00	1	SU	12	1.631882851	93.5000000	2012-07-27 19:00:00	06:14:00	MOP	Mozart Park	1000	7297.7787	7.2977787	6.2015988	26.0202012	light	Day
human	7	D02-MOP1	D02-MOP1-SU12	2012-08-01 19:00:00	06:54:00	3	SU	12	1.806415776	103.5000000	2012-08-01 19:00:00	06:54:00	MOP	Mozart Park	1000	7297.7787	7.2977787	6.2015988	26.0202012	light	Day
human	7	D03-CHP1	D03-CHP1-SU12	2012-07-12 19:00:00	06:21:00	2	SU	12	1.662426113	95.2500000	2012-07-12 19:00:00	06:21:00	CHP	Chopin Park	1000	6430.0559	6.4300559	6.0838004	17.9480618	light	Day
human	7	D03-CHP1	D03-CHP1-SU12	2012-07-12 19:00:00	06:21:00	2	SU	12	1.662426113	95.2500000	2012-07-12 19:00:00	06:21:00	CHP	Chopin Park	1000	6430.0559	6.4300559	6.0838004	17.9480618	light	Day
human	7	D02-MOP1	D02-MOP1-SU12	2012-08-05 19:00:00	06:35:00	2	SU	12	1.723512636	98.7500000	2012-08-05 19:00:00	06:35:00	MOP	Mozart Park	1000	7297.7787	7.2977787	6.2015988	26.0202012	light	Day
human	7	S02-BRI1	S02-BRI1-SU12	2012-08-02 19:00:00	06:43:00	1	SU	12	1.758419221	100.7500000	2012-08-02 19:00:00	06:43:00	BRI	Brighton Park	1000	9750.9150	9.7509150	8.7993253	28.1221706	light	Day
human	7	D03-MFP1	D03-MFP1-SU12	2012-08-05 19:00:00	06:36:00	4	SU	12	1.727875959	99.0000000	2012-08-05 19:00:00	06:36:00	MFP	Mayfair Park	1000	14873.9988	14.8739988	14.1841647	26.9399795	light	Day
human	7	D02-MOP1	D02-MOP1-SU12	2012-08-05 19:00:00	06:18:00	2	SU	12	1.649336143	94.5000000	2012-08-05 19:00:00	06:18:00	MOP	Mozart Park	1000	7297.7787	7.2977787	6.2015988	26.0202012	light	Day
human	7	D02-MOP1	D02-MOP1-SU12	2012-08-04 19:00:00	06:49:00	2	SU	12	1.784599160	102.2500000	2012-08-04 19:00:00	06:49:00	MOP	Mozart Park	1000	7297.7787	7.2977787	6.2015988	26.0202012	light	Day
human	7	D02-MOP1	D02-MOP1-SU12	2012-08-01 19:00:00	06:02:00	2	SU	12	1.579522973	90.5000000	2012-08-01 19:00:00	06:02:00	MOP	Mozart Park	1000	7297.7787	7.2977787	6.2015988	26.0202012	light	Day
human	7	D02-MOP1	D02-MOP1-SU12	2012-08-03 19:00:00	06:25:00	6	SU	12	1.679879405	96.2500000	2012-08-03 19:00:00	06:25:00	MOP	Mozart Park	1000	7297.7787	7.2977787	6.2015988	26.0202012	light	Day
human	7	D02-MOP1	D02-MOP1-SU12	2012-08-06 19:00:00	06:41:00	1	SU	12	1.749692575	100.2500000	2012-08-06 19:00:00	06:41:00	MOP	Mozart Park	1000	7297.7787	7.2977787	6.2015988	26.0202012	light	Day
human	7	D02-MOP1	D02-MOP1-SU12	2012-07-29 19:00:00	06:36:00	1	SU	12	1.727875959	99.0000000	2012-07-29 19:00:00	06:36:00	MOP	Mozart Park	1000	7297.7787	7.2977787	6.2015988	26.0202012	light	Day
human	7	D02-MOP1	D02-MOP1-SU12	2012-08-06 19:00:00	06:32:00	1	SU	12	1.710422667	98.0000000	2012-08-06 19:00:00	06:32:00	MOP	Mozart Park	1000	7297.7787	7.2977787	6.2015988	26.0202012	light	Day
human	7	D03-MFP1	D03-MFP1-SU12	2012-08-06 19:00:00	06:28:00	1	SU	12	1.692969374	97.0000000	2012-08-06 19:00:00	06:28:00	MFP	Mayfair Park	1000	14873.9988	14.8739988	14.1841647	26.9399795	light	Day
human	7	D02-MOP1	D02-MOP1-SU12	2012-08-07 19:00:00	06:19:00	1	SU	12	1.653699466	94.7500000	2012-08-07 19:00:00	06:19:00	MOP	Mozart Park	1000	7297.7787	7.2977787	6.2015988	26.0202012	light	Day
human	7	D02-MOP1	D02-MOP1-SU12	2012-07-29 19:00:00	06:01:00	2	SU	12	1.575159650	90.2500000	2012-07-29 19:00:00	06:01:00	MOP	Mozart Park	1000	7297.7787	7.2977787	6.2015988	26.0202012	light	Day
human	7	D02-MOP1	D02-MOP1-SU12	2012-07-29 19:00:00	06:33:00	2	SU	12	1.714785990	98.2500000	2012-07-29 19:00:00	06:33:00	MOP	Mozart Park	1000	7297.7787	7.2977787	6.2015988	26.0202012	light	Day
human	7	D03-CHP1	D03-CHP1-SU12	2012-07-17 19:00:00	06:09:00	1	SU	12	1.610066235	92.2500000	2012-07-17 19:00:00	06:09:00	CHP	Chopin Park	1000	6430.0559	6.4300559	6.0838004	17.9480618	light	Day
human	7	D02-MOP1	D02-MOP1-SU12	2012-07-31 19:00:00	06:12:00	1	SU	12	1.623156204	93.0000000	2012-07-31 19:00:00	06:12:00	MOP	Mozart Park	1000	7297.7787	7.2977787	6.2015988	26.0202012	light	Day
human	7	R02-ALT1	R02-ALT1-SU11	2011-07-24 19:00:00	06:31:00	1	SU	11	1.706059344	97.7500000	2011-07-24 19:00:00	06:31:00	ALT	Altgeld Park	1000	21727.7280	21.7277280	24.0492990	31.0786467	light	Day
human	7	D02-MOP1	D02-MOP1-SU12	2012-07-31 19:00:00	06:13:00	2	SU	12	1.627519527	93.2500000	2012-07-31 19:00:00	06:13:00	MOP	Mozart Park	1000	7297.7787	7.2977787	6.2015988	26.0202012	light	Day
human	7	D02-MOP1	D02-MOP1-SU12	2012-07-29 19:00:00	06:56:00	1	SU	12	1.815142422	104.0000000	2012-07-29 19:00:00	06:56:00	MOP	Mozart Park	1000	7297.7787	7.2977787	6.2015988	26.0202012	light	Day
human	7	D02-MOP1	D02-MOP1-SU12	2012-08-05 19:00:00	06:07:00	1	SU	12	1.601339589	91.7500000	2012-08-05 19:00:00	06:07:00	MOP	Mozart Park	1000	7297.7787	7.2977787	6.2015988	26.0202012	light	Day
human	7	D02-MOP1	D02-MOP1-SU12	2012-07-31 19:00:00	06:14:00	1	SU	12	1.631882851	93.5000000	2012-07-31 19:00:00	06:14:00	MOP	Mozart Park	1000	7297.7787	7.2977787	6.2015988	26.0202012	light	Day
human	7	D03-MFP1	D03-MFP1-SU12	2012-07-29 19:00:00	06:35:00	1	SU	12	1.723512636	98.7500000	2012-07-29 19:00:00	06:35:00	MFP	Mayfair Park	1000	14873.9988	14.8739988	14.1841647	26.9399795	light	Day
human	7	D02-MOP1	D02-MOP1-SU12	2012-07-27 19:00:00	06:02:00	1	SU	12	1.579522973	90.5000000	2012-07-27 19:00:00	06:02:00	MOP	Mozart Park	1000	7297.7787	7.2977787	6.2015988	26.0202012	light	Day
human	7	D02-MOP1	D02-MOP1-SU12	2012-08-05 19:00:00	06:27:00	1	SU	12	1.688606051	96.7500000	2012-08-05 19:00:00	06:27:00	MOP	Mozart Park	1000	7297.7787	7.2977787	6.2015988	26.0202012	light	Day
human	7	D02-MOP1	D02-MOP1-SU12	2012-08-07 19:00:00	06:04:00	1	SU	12	1.588249619	91.0000000	2012-08-07 19:00:00	06:04:00	MOP	Mozart Park	1000	7297.7787	7.2977787	6.2015988	26.0202012	light	Day
human	7	D02-MOP1	D02-MOP1-SU12	2012-08-07 19:00:00	06:06:00	1	SU	12	1.596976266	91.5000000	2012-08-07 19:00:00	06:06:00	MOP	Mozart Park	1000	7297.7787	7.2977787	6.2015988	26.0202012	light	Day
human	7	D02-MOP1	D02-MOP1-SU12	2012-07-28 19:00:00	06:47:00	1	SU	12	1.775872514	101.7500000	2012-07-28 19:00:00	06:47:00	MOP	Mozart Park	1000	7297.7787	7.2977787	6.2015988	26.0202012	light	Day
human	7	D03-CHP1	D03-CHP1-SU12	2012-07-21 19:00:00	06:47:00	1	SU	12	1.775872514	101.7500000	2012-07-21 19:00:00	06:47:00	CHP	Chopin Park	1000	6430.0559	6.4300559	6.0838004	17.9480618	light	Day
human	7	D02-MOP1	D02-MOP1-SU12	2012-08-01 19:00:00	06:41:00	2	SU	12	1.749692575	100.2500000	2012-08-01 19:00:00	06:41:00	MOP	Mozart Park	1000	7297.7787	7.2977787	6.2015988	26.0202012	light	Day
human	7	D02-MOP1	D02-MOP1-SU12	2012-08-04 19:00:00	06:42:00	2	SU	12	1.754055898	100.5000000	2012-08-04 19:00:00	06:42:00	MOP	Mozart Park	1000	7297.7787	7.2977787	6.2015988	26.0202012	light	Day
human	7	D02-SCP1	D02-SCP1-SU12	2012-08-01 19:00:00	06:42:00	1	SU	12	1.754055898	100.5000000	2012-08-01 19:00:00	06:42:00	SCP	Senior Citizen Memorial Park	1000	8577.5641	8.5775641	7.1220588	35.2435117	light	Day
human	7	D02-MOP1	D02-MOP1-SU12	2012-08-07 19:00:00	06:13:00	1	SU	12	1.627519527	93.2500000	2012-08-07 19:00:00	06:13:00	MOP	Mozart Park	1000	7297.7787	7.2977787	6.2015988	26.0202012	light	Day
human	7	D02-MOP1	D02-MOP1-SU12	2012-08-04 19:00:00	06:42:00	2	SU	12	1.754055898	100.5000000	2012-08-04 19:00:00	06:42:00	MOP	Mozart Park	1000	7297.7787	7.2977787	6.2015988	26.0202012	light	Day
human	7	D02-MOP1	D02-MOP1-SU12	2012-08-07 19:00:00	06:31:00	2	SU	12	1.706059344	97.7500000	2012-08-07 19:00:00	06:31:00	MOP	Mozart Park	1000	7297.7787	7.2977787	6.2015988	26.0202012	light	Day
human	7	D02-MOP1	D02-MOP1-SU12	2012-08-02 19:00:00	06:39:00	1	SU	12	1.740965929	99.7500000	2012-08-02 19:00:00	06:39:00	MOP	Mozart Park	1000	7297.7787	7.2977787	6.2015988	26.0202012	light	Day
human	7	D02-MOP1	D02-MOP1-SU12	2012-07-31 19:00:00	06:37:00	1	SU	12	1.732239283	99.2500000	2012-07-31 19:00:00	06:37:00	MOP	Mozart Park	1000	7297.7787	7.2977787	6.2015988	26.0202012	light	Day
human	7	D03-CHP1	D03-CHP1-SU12	2012-07-17 19:00:00	06:38:00	1	SU	12	1.736602606	99.5000000	2012-07-17 19:00:00	06:38:00	CHP	Chopin Park	1000	6430.0559	6.4300559	6.0838004	17.9480618	light	Day
human	7	D03-CHP1	D03-CHP1-SU11	2011-07-13 19:00:00	06:25:00	1	SU	11	1.679879405	96.2500000	2011-07-13 19:00:00	06:25:00	CHP	Chopin Park	1000	6430.0559	6.4300559	6.0838004	17.9480618	light	Day
human	7	D02-MOP1	D02-MOP1-SU12	2012-08-06 19:00:00	06:45:00	1	SU	12	1.767145868	101.2500000	2012-08-06 19:00:00	06:45:00	MOP	Mozart Park	1000	7297.7787	7.2977787	6.2015988	26.0202012	light	Day
human	7	D02-MOP1	D02-MOP1-SU12	2012-08-05 19:00:00	06:29:00	1	SU	12	1.697332698	97.2500000	2012-08-05 19:00:00	06:29:00	MOP	Mozart Park	1000	7297.7787	7.2977787	6.2015988	26.0202012	light	Day
human	7	D02-MOP1	D02-MOP1-SU12	2012-08-01 19:00:00	06:13:00	1	SU	12	1.627519527	93.2500000	2012-08-01 19:00:00	06:13:00	MOP	Mozart Park	1000	7297.7787	7.2977787	6.2015988	26.0202012	light	Day
human	7	D02-MOP1	D02-MOP1-SU12	2012-08-05 19:00:00	06:12:00	1	SU	12	1.623156204	93.0000000	2012-08-05 19:00:00	06:12:00	MOP	Mozart Park	1000	7297.7787	7.2977787	6.2015988	26.0202012	light	Day
human	7	D03-CHP1	D03-CHP1-SU12	2012-07-21 19:00:00	06:39:00	1	SU	12	1.740965929	99.7500000	2012-07-21 19:00:00	06:39:00	CHP	Chopin Park	1000	6430.0559	6.4300559	6.0838004	17.9480618	light	Day
human	7	D02-MOP1	D02-MOP1-SU12	2012-07-31 19:00:00	06:02:00	1	SU	12	1.579522973	90.5000000	2012-07-31 19:00:00	06:02:00	MOP	Mozart Park	1000	7297.7787	7.2977787	6.2015988	26.0202012	light	Day
human	7	D02-MOP1	D02-MOP1-SU12	2012-07-29 19:00:00	06:28:00	1	SU	12	1.692969374	97.0000000	2012-07-29 19:00:00	06:28:00	MOP	Mozart Park	1000	7297.7787	7.2977787	6.2015988	26.0202012	light	Day
human	7	D02-MOP1	D02-MOP1-SU12	2012-07-29 19:00:00	06:46:00	1	SU	12	1.771509191	101.5000000	2012-07-29 19:00:00	06:46:00	MOP	Mozart Park	1000	7297.7787	7.2977787	6.2015988	26.0202012	light	Day
human	7	D02-MOP1	D02-MOP1-SU12	2012-08-01 19:00:00	06:36:00	3	SU	12	1.727875959	99.0000000	2012-08-01 19:00:00	06:36:00	MOP	Mozart Park	1000	7297.7787	7.2977787	6.2015988	26.0202012	light	Day
human	7	D02-MOP1	D02-MOP1-SU12	2012-08-02 19:00:00	06:13:00	1	SU	12	1.627519527	93.2500000	2012-08-02 19:00:00	06:13:00	MOP	Mozart Park	1000	7297.7787	7.2977787	6.2015988	26.0202012	light	Day
human	7	D02-MOP1	D02-MOP1-SU12	2012-08-03 19:00:00	06:19:00	1	SU	12	1.653699466	94.7500000	2012-08-03 19:00:00	06:19:00	MOP	Mozart Park	1000	7297.7787	7.2977787	6.2015988	26.0202012	light	Day
human	7	D03-CHP1	D03-CHP1-SU12	2012-08-02 19:00:00	06:17:00	1	SU	12	1.644972820	94.2500000	2012-08-02 19:00:00	06:17:00	CHP	Chopin Park	1000	6430.0559	6.4300559	6.0838004	17.9480618	light	Day
human	7	D03-CHP1	D03-CHP1-SU12	2012-07-11 19:00:00	06:33:00	1	SU	12	1.714785990	98.2500000	2012-07-11 19:00:00	06:33:00	CHP	Chopin Park	1000	6430.0559	6.4300559	6.0838004	17.9480618	light	Day
human	7	D02-MOP1	D02-MOP1-SU12	2012-08-06 19:00:00	06:57:00	1	SU	12	1.819505745	104.2500000	2012-08-06 19:00:00	06:57:00	MOP	Mozart Park	1000	7297.7787	7.2977787	6.2015988	26.0202012	light	Day
human	7	D02-MOP1	D02-MOP1-SU12	2012-08-05 19:00:00	06:39:00	1	SU	12	1.740965929	99.7500000	2012-08-05 19:00:00	06:39:00	MOP	Mozart Park	1000	7297.7787	7.2977787	6.2015988	26.0202012	light	Day
human	7	D02-MOP1	D02-MOP1-SU12	2012-07-30 19:00:00	06:40:00	2	SU	12	1.745329252	100.0000000	2012-07-30 19:00:00	06:40:00	MOP	Mozart Park	1000	7297.7787	7.2977787	6.2015988	26.0202012	light	Day
human	7	D03-CHP1	D03-CHP1-SU12	2012-07-25 19:00:00	06:06:00	1	SU	12	1.596976266	91.5000000	2012-07-25 19:00:00	06:06:00	CHP	Chopin Park	1000	6430.0559	6.4300559	6.0838004	17.9480618	light	Day
human	7	D02-MOP1	D02-MOP1-SU12	2012-08-01 19:00:00	06:12:00	1	SU	12	1.623156204	93.0000000	2012-08-01 19:00:00	06:12:00	MOP	Mozart Park	1000	7297.7787	7.2977787	6.2015988	26.0202012	light	Day
human	7	R02-ALT1	R02-ALT1-SU11	2011-07-25 19:00:00	06:04:00	1	SU	11	1.588249619	91.0000000	2011-07-25 19:00:00	06:04:00	ALT	Altgeld Park	1000	21727.7280	21.7277280	24.0492990	31.0786467	light	Day
human	7	J01-SEP1	J01-SEP1-SU12	2012-07-14 19:00:00	06:44:00	2	SU	12	1.762782545	101.0000000	2012-07-14 19:00:00	06:44:00	SEP	Seward Park	1000	19723.7524	19.7237524	21.5476940	32.6108978	light	Day
human	7	D03-CHP1	D03-CHP1-SU11	2011-07-13 19:00:00	06:39:00	1	SU	11	1.740965929	99.7500000	2011-07-13 19:00:00	06:39:00	CHP	Chopin Park	1000	6430.0559	6.4300559	6.0838004	17.9480618	light	Day
human	7	D02-MOP1	D02-MOP1-SU12	2012-07-29 19:00:00	06:33:00	1	SU	12	1.714785990	98.2500000	2012-07-29 19:00:00	06:33:00	MOP	Mozart Park	1000	7297.7787	7.2977787	6.2015988	26.0202012	light	Day
human	7	D02-MOP1	D02-MOP1-SU12	2012-07-31 19:00:00	06:24:00	3	SU	12	1.675516082	96.0000000	2012-07-31 19:00:00	06:24:00	MOP	Mozart Park	1000	7297.7787	7.2977787	6.2015988	26.0202012	light	Day
human	7	D02-MOP1	D02-MOP1-SU12	2012-08-03 19:00:00	06:07:00	1	SU	12	1.601339589	91.7500000	2012-08-03 19:00:00	06:07:00	MOP	Mozart Park	1000	7297.7787	7.2977787	6.2015988	26.0202012	light	Day
human	7	D02-MOP1	D02-MOP1-SU12	2012-07-31 19:00:00	06:39:00	1	SU	12	1.740965929	99.7500000	2012-07-31 19:00:00	06:39:00	MOP	Mozart Park	1000	7297.7787	7.2977787	6.2015988	26.0202012	light	Day
human	7	J01-CLP1	J01-CLP1-SU12	2012-07-25 19:00:00	06:46:00	1	SU	12	1.771509191	101.5000000	2012-07-25 19:00:00	06:46:00	CLP	Clybourn Park	1000	8198.6459	8.1986459	8.7889157	15.0486848	light	Day
human	7	D02-MOP1	D02-MOP1-SU12	2012-07-31 19:00:00	06:06:00	2	SU	12	1.596976266	91.5000000	2012-07-31 19:00:00	06:06:00	MOP	Mozart Park	1000	7297.7787	7.2977787	6.2015988	26.0202012	light	Day
human	7	D02-MOP1	D02-MOP1-SU12	2012-08-03 19:00:00	06:25:00	6	SU	12	1.679879405	96.2500000	2012-08-03 19:00:00	06:25:00	MOP	Mozart Park	1000	7297.7787	7.2977787	6.2015988	26.0202012	light	Day
human	7	D03-CHP1	D03-CHP1-SU11	2011-07-18 19:00:00	06:24:00	1	SU	11	1.675516082	96.0000000	2011-07-18 19:00:00	06:24:00	CHP	Chopin Park	1000	6430.0559	6.4300559	6.0838004	17.9480618	light	Day
human	7	D02-MOP1	D02-MOP1-SU12	2012-08-01 19:00:00	06:05:00	1	SU	12	1.592612942	91.2500000	2012-08-01 19:00:00	06:05:00	MOP	Mozart Park	1000	7297.7787	7.2977787	6.2015988	26.0202012	light	Day
human	7	D02-MOP1	D02-MOP1-SU12	2012-07-28 19:00:00	06:11:00	1	SU	12	1.618792881	92.7500000	2012-07-28 19:00:00	06:11:00	MOP	Mozart Park	1000	7297.7787	7.2977787	6.2015988	26.0202012	light	Day
human	7	S02-BRI1	S02-BRI1-SU12	2012-07-26 19:00:00	06:49:00	1	SU	12	1.784599160	102.2500000	2012-07-26 19:00:00	06:49:00	BRI	Brighton Park	1000	9750.9150	9.7509150	8.7993253	28.1221706	light	Day
human	7	D02-MOP1	D02-MOP1-SU12	2012-07-29 19:00:00	06:06:00	1	SU	12	1.596976266	91.5000000	2012-07-29 19:00:00	06:06:00	MOP	Mozart Park	1000	7297.7787	7.2977787	6.2015988	26.0202012	light	Day
human	7	R02-ALT1	R02-ALT1-SU11	2011-07-19 19:00:00	06:44:00	1	SU	11	1.762782545	101.0000000	2011-07-19 19:00:00	06:44:00	ALT	Altgeld Park	1000	21727.7280	21.7277280	24.0492990	31.0786467	light	Day
human	7	J01-SKP1	J01-SKP1-SU11	2011-08-06 19:00:00	06:49:00	1	SU	11	1.784599160	102.2500000	2011-08-06 19:00:00	06:49:00	SKP	Skinner Park	1000	10125.3387	10.1253387	9.1187505	26.2599263	light	Day
human	7	D02-MOP1	D02-MOP1-SU12	2012-08-06 19:00:00	06:01:00	1	SU	12	1.575159650	90.2500000	2012-08-06 19:00:00	06:01:00	MOP	Mozart Park	1000	7297.7787	7.2977787	6.2015988	26.0202012	light	Day
human	7	D02-MOP1	D02-MOP1-SU12	2012-08-04 19:00:00	06:50:00	1	SU	12	1.788962483	102.5000000	2012-08-04 19:00:00	06:50:00	MOP	Mozart Park	1000	7297.7787	7.2977787	6.2015988	26.0202012	light	Day
human	7	D03-CHP1	D03-CHP1-SU12	2012-07-12 19:00:00	06:14:00	1	SU	12	1.631882851	93.5000000	2012-07-12 19:00:00	06:14:00	CHP	Chopin Park	1000	6430.0559	6.4300559	6.0838004	17.9480618	light	Day
human	7	D02-MOP1	D02-MOP1-SU12	2012-07-30 19:00:00	06:03:00	1	SU	12	1.583886296	90.7500000	2012-07-30 19:00:00	06:03:00	MOP	Mozart Park	1000	7297.7787	7.2977787	6.2015988	26.0202012	light	Day
human	7	R02-ALT1	R02-ALT1-SU12	2012-07-22 19:00:00	06:36:00	1	SU	12	1.727875959	99.0000000	2012-07-22 19:00:00	06:36:00	ALT	Altgeld Park	1000	21727.7280	21.7277280	24.0492990	31.0786467	light	Day
human	7	J01-CLP1	J01-CLP1-SU12	2012-07-22 19:00:00	06:48:00	1	SU	12	1.780235837	102.0000000	2012-07-22 19:00:00	06:48:00	CLP	Clybourn Park	1000	8198.6459	8.1986459	8.7889157	15.0486848	light	Day
human	7	D02-MOP1	D02-MOP1-SU12	2012-07-31 19:00:00	06:06:00	1	SU	12	1.596976266	91.5000000	2012-07-31 19:00:00	06:06:00	MOP	Mozart Park	1000	7297.7787	7.2977787	6.2015988	26.0202012	light	Day
human	7	D02-MOP1	D02-MOP1-SU12	2012-08-07 19:00:00	06:25:00	1	SU	12	1.679879405	96.2500000	2012-08-07 19:00:00	06:25:00	MOP	Mozart Park	1000	7297.7787	7.2977787	6.2015988	26.0202012	light	Day
human	7	D02-MOP1	D02-MOP1-SU12	2012-07-31 19:00:00	06:16:00	1	SU	12	1.640609497	94.0000000	2012-07-31 19:00:00	06:16:00	MOP	Mozart Park	1000	7297.7787	7.2977787	6.2015988	26.0202012	light	Day
human	7	D02-MOP1	D02-MOP1-SU12	2012-08-06 19:00:00	06:08:00	1	SU	12	1.605702912	92.0000000	2012-08-06 19:00:00	06:08:00	MOP	Mozart Park	1000	7297.7787	7.2977787	6.2015988	26.0202012	light	Day
human	7	D03-CHP1	D03-CHP1-SU12	2012-07-18 19:00:00	06:03:00	3	SU	12	1.583886296	90.7500000	2012-07-18 19:00:00	06:03:00	CHP	Chopin Park	1000	6430.0559	6.4300559	6.0838004	17.9480618	light	Day
human	7	D03-MFP1	D03-MFP1-SU11	2011-07-26 19:00:00	06:22:00	2	SU	11	1.666789436	95.5000000	2011-07-26 19:00:00	06:22:00	MFP	Mayfair Park	1000	14873.9988	14.8739988	14.1841647	26.9399795	light	Day
human	7	D02-MOP1	D02-MOP1-SU12	2012-07-31 19:00:00	06:05:00	1	SU	12	1.592612942	91.2500000	2012-07-31 19:00:00	06:05:00	MOP	Mozart Park	1000	7297.7787	7.2977787	6.2015988	26.0202012	light	Day
human	7	D02-MOP1	D02-MOP1-SU12	2012-08-06 19:00:00	06:56:00	1	SU	12	1.815142422	104.0000000	2012-08-06 19:00:00	06:56:00	MOP	Mozart Park	1000	7297.7787	7.2977787	6.2015988	26.0202012	light	Day
human	7	D03-CHP1	D03-CHP1-SU12	2012-07-15 19:00:00	06:14:00	1	SU	12	1.631882851	93.5000000	2012-07-15 19:00:00	06:14:00	CHP	Chopin Park	1000	6430.0559	6.4300559	6.0838004	17.9480618	light	Day
human	7	D02-MOP1	D02-MOP1-SU12	2012-07-31 19:00:00	06:56:00	1	SU	12	1.815142422	104.0000000	2012-07-31 19:00:00	06:56:00	MOP	Mozart Park	1000	7297.7787	7.2977787	6.2015988	26.0202012	light	Day
human	7	D02-MOP1	D02-MOP1-SU12	2012-08-02 19:00:00	06:34:00	1	SU	12	1.719149313	98.5000000	2012-08-02 19:00:00	06:34:00	MOP	Mozart Park	1000	7297.7787	7.2977787	6.2015988	26.0202012	light	Day
human	7	S02-BRI1	S02-BRI1-SU12	2012-07-14 19:00:00	06:57:00	1	SU	12	1.819505745	104.2500000	2012-07-14 19:00:00	06:57:00	BRI	Brighton Park	1000	9750.9150	9.7509150	8.7993253	28.1221706	light	Day
human	7	D03-CHP1	D03-CHP1-SU12	2012-07-16 19:00:00	06:05:00	1	SU	12	1.592612942	91.2500000	2012-07-16 19:00:00	06:05:00	CHP	Chopin Park	1000	6430.0559	6.4300559	6.0838004	17.9480618	light	Day
human	7	D02-MOP1	D02-MOP1-SU12	2012-07-28 19:00:00	06:57:00	1	SU	12	1.819505745	104.2500000	2012-07-28 19:00:00	06:57:00	MOP	Mozart Park	1000	7297.7787	7.2977787	6.2015988	26.0202012	light	Day
human	7	D03-CHP1	D03-CHP1-SU12	2012-07-17 19:00:00	06:40:00	1	SU	12	1.745329252	100.0000000	2012-07-17 19:00:00	06:40:00	CHP	Chopin Park	1000	6430.0559	6.4300559	6.0838004	17.9480618	light	Day
human	7	D02-MOP1	D02-MOP1-SU12	2012-08-03 19:00:00	06:52:00	1	SU	12	1.797689130	103.0000000	2012-08-03 19:00:00	06:52:00	MOP	Mozart Park	1000	7297.7787	7.2977787	6.2015988	26.0202012	light	Day
human	7	D03-CHP1	D03-CHP1-SU11	2011-07-29 19:00:00	06:00:00	1	SU	11	1.570796327	90.0000000	2011-07-29 19:00:00	06:00:00	CHP	Chopin Park	1000	6430.0559	6.4300559	6.0838004	17.9480618	light	Day
human	7	J01-SEP1	J01-SEP1-SU12	2012-07-14 19:00:00	06:44:00	2	SU	12	1.762782545	101.0000000	2012-07-14 19:00:00	06:44:00	SEP	Seward Park	1000	19723.7524	19.7237524	21.5476940	32.6108978	light	Day
human	7	D02-MOP1	D02-MOP1-SU12	2012-07-27 19:00:00	06:37:00	1	SU	12	1.732239283	99.2500000	2012-07-27 19:00:00	06:37:00	MOP	Mozart Park	1000	7297.7787	7.2977787	6.2015988	26.0202012	light	Day
human	7	D02-MOP1	D02-MOP1-SU12	2012-08-01 19:00:00	06:54:00	3	SU	12	1.806415776	103.5000000	2012-08-01 19:00:00	06:54:00	MOP	Mozart Park	1000	7297.7787	7.2977787	6.2015988	26.0202012	light	Day
human	7	D03-CHP1	D03-CHP1-SU12	2012-08-04 19:00:00	06:36:00	1	SU	12	1.727875959	99.0000000	2012-08-04 19:00:00	06:36:00	CHP	Chopin Park	1000	6430.0559	6.4300559	6.0838004	17.9480618	light	Day
human	7	D02-MOP1	D02-MOP1-SU12	2012-07-28 19:00:00	06:42:00	1	SU	12	1.754055898	100.5000000	2012-07-28 19:00:00	06:42:00	MOP	Mozart Park	1000	7297.7787	7.2977787	6.2015988	26.0202012	light	Day
human	7	D02-MOP1	D02-MOP1-SU12	2012-08-01 19:00:00	06:49:00	2	SU	12	1.784599160	102.2500000	2012-08-01 19:00:00	06:49:00	MOP	Mozart Park	1000	7297.7787	7.2977787	6.2015988	26.0202012	light	Day
human	7	D03-CHP1	D03-CHP1-SU11	2011-07-13 19:00:00	06:24:00	1	SU	11	1.675516082	96.0000000	2011-07-13 19:00:00	06:24:00	CHP	Chopin Park	1000	6430.0559	6.4300559	6.0838004	17.9480618	light	Day
human	7	D02-MOP1	D02-MOP1-SU12	2012-07-27 19:00:00	06:18:00	2	SU	12	1.649336143	94.5000000	2012-07-27 19:00:00	06:18:00	MOP	Mozart Park	1000	7297.7787	7.2977787	6.2015988	26.0202012	light	Day
human	7	D02-MOP1	D02-MOP1-SU12	2012-07-29 19:00:00	06:50:00	1	SU	12	1.788962483	102.5000000	2012-07-29 19:00:00	06:50:00	MOP	Mozart Park	1000	7297.7787	7.2977787	6.2015988	26.0202012	light	Day
human	7	D02-MOP1	D02-MOP1-SU12	2012-08-03 19:00:00	06:33:00	1	SU	12	1.714785990	98.2500000	2012-08-03 19:00:00	06:33:00	MOP	Mozart Park	1000	7297.7787	7.2977787	6.2015988	26.0202012	light	Day
human	7	J01-SKP1	J01-SKP1-SU11	2011-07-14 19:00:00	06:40:00	1	SU	11	1.745329252	100.0000000	2011-07-14 19:00:00	06:40:00	SKP	Skinner Park	1000	10125.3387	10.1253387	9.1187505	26.2599263	light	Day
human	7	D02-MOP1	D02-MOP1-SU12	2012-08-04 19:00:00	06:56:00	2	SU	12	1.815142422	104.0000000	2012-08-04 19:00:00	06:56:00	MOP	Mozart Park	1000	7297.7787	7.2977787	6.2015988	26.0202012	light	Day
human	7	D02-MOP1	D02-MOP1-SU12	2012-08-04 19:00:00	06:56:00	2	SU	12	1.815142422	104.0000000	2012-08-04 19:00:00	06:56:00	MOP	Mozart Park	1000	7297.7787	7.2977787	6.2015988	26.0202012	light	Day
human	7	D02-MOP1	D02-MOP1-SU12	2012-08-03 19:00:00	06:25:00	6	SU	12	1.679879405	96.2500000	2012-08-03 19:00:00	06:25:00	MOP	Mozart Park	1000	7297.7787	7.2977787	6.2015988	26.0202012	light	Day
human	7	D02-MOP1	D02-MOP1-SU12	2012-08-03 19:00:00	06:25:00	6	SU	12	1.679879405	96.2500000	2012-08-03 19:00:00	06:25:00	MOP	Mozart Park	1000	7297.7787	7.2977787	6.2015988	26.0202012	light	Day
human	7	R02-ALT1	R02-ALT1-SU11	2011-07-24 19:00:00	06:33:00	1	SU	11	1.714785990	98.2500000	2011-07-24 19:00:00	06:33:00	ALT	Altgeld Park	1000	21727.7280	21.7277280	24.0492990	31.0786467	light	Day
human	7	D02-MOP1	D02-MOP1-SU12	2012-08-01 19:00:00	06:02:00	2	SU	12	1.579522973	90.5000000	2012-08-01 19:00:00	06:02:00	MOP	Mozart Park	1000	7297.7787	7.2977787	6.2015988	26.0202012	light	Day
human	7	D02-MOP1	D02-MOP1-SU12	2012-08-01 19:00:00	06:54:00	1	SU	12	1.806415776	103.5000000	2012-08-01 19:00:00	06:54:00	MOP	Mozart Park	1000	7297.7787	7.2977787	6.2015988	26.0202012	light	Day
human	7	D03-CHP1	D03-CHP1-SU12	2012-07-14 19:00:00	06:26:00	1	SU	12	1.684242728	96.5000000	2012-07-14 19:00:00	06:26:00	CHP	Chopin Park	1000	6430.0559	6.4300559	6.0838004	17.9480618	light	Day
human	7	R02-ALT1	R02-ALT1-SU11	2011-07-25 19:00:00	06:03:00	1	SU	11	1.583886296	90.7500000	2011-07-25 19:00:00	06:03:00	ALT	Altgeld Park	1000	21727.7280	21.7277280	24.0492990	31.0786467	light	Day
human	7	R02-ALT1	R02-ALT1-SU11	2011-07-25 19:00:00	06:05:00	1	SU	11	1.592612942	91.2500000	2011-07-25 19:00:00	06:05:00	ALT	Altgeld Park	1000	21727.7280	21.7277280	24.0492990	31.0786467	light	Day
human	7	D02-MOP1	D02-MOP1-SU12	2012-07-30 19:00:00	06:06:00	1	SU	12	1.596976266	91.5000000	2012-07-30 19:00:00	06:06:00	MOP	Mozart Park	1000	7297.7787	7.2977787	6.2015988	26.0202012	light	Day
human	7	D02-MOP1	D02-MOP1-SU12	2012-07-28 19:00:00	06:27:00	1	SU	12	1.688606051	96.7500000	2012-07-28 19:00:00	06:27:00	MOP	Mozart Park	1000	7297.7787	7.2977787	6.2015988	26.0202012	light	Day
human	7	D02-MOP1	D02-MOP1-SU12	2012-07-30 19:00:00	06:14:00	1	SU	12	1.631882851	93.5000000	2012-07-30 19:00:00	06:14:00	MOP	Mozart Park	1000	7297.7787	7.2977787	6.2015988	26.0202012	light	Day
human	7	D02-MOP1	D02-MOP1-SU12	2012-08-04 19:00:00	06:29:00	1	SU	12	1.697332698	97.2500000	2012-08-04 19:00:00	06:29:00	MOP	Mozart Park	1000	7297.7787	7.2977787	6.2015988	26.0202012	light	Day
human	7	D03-CHP1	D03-CHP1-SU12	2012-07-18 19:00:00	06:03:00	3	SU	12	1.583886296	90.7500000	2012-07-18 19:00:00	06:03:00	CHP	Chopin Park	1000	6430.0559	6.4300559	6.0838004	17.9480618	light	Day
human	7	D02-MOP1	D02-MOP1-SU12	2012-07-29 19:00:00	06:13:00	2	SU	12	1.627519527	93.2500000	2012-07-29 19:00:00	06:13:00	MOP	Mozart Park	1000	7297.7787	7.2977787	6.2015988	26.0202012	light	Day
human	7	D03-CHP1	D03-CHP1-SU12	2012-07-22 19:00:00	06:03:00	1	SU	12	1.583886296	90.7500000	2012-07-22 19:00:00	06:03:00	CHP	Chopin Park	1000	6430.0559	6.4300559	6.0838004	17.9480618	light	Day
human	7	D03-MFP1	D03-MFP1-SU12	2012-08-07 19:00:00	06:30:00	1	SU	12	1.701696021	97.5000000	2012-08-07 19:00:00	06:30:00	MFP	Mayfair Park	1000	14873.9988	14.8739988	14.1841647	26.9399795	light	Day
human	7	D03-CHP1	D03-CHP1-SU11	2011-07-15 19:00:00	06:49:00	1	SU	11	1.784599160	102.2500000	2011-07-15 19:00:00	06:49:00	CHP	Chopin Park	1000	6430.0559	6.4300559	6.0838004	17.9480618	light	Day
human	7	D02-MOP1	D02-MOP1-SU12	2012-08-06 19:00:00	06:09:00	1	SU	12	1.610066235	92.2500000	2012-08-06 19:00:00	06:09:00	MOP	Mozart Park	1000	7297.7787	7.2977787	6.2015988	26.0202012	light	Day
human	7	D02-MOP1	D02-MOP1-SU12	2012-08-01 19:00:00	06:16:00	1	SU	12	1.640609497	94.0000000	2012-08-01 19:00:00	06:16:00	MOP	Mozart Park	1000	7297.7787	7.2977787	6.2015988	26.0202012	light	Day
human	7	D02-MOP1	D02-MOP1-SU12	2012-08-07 19:00:00	06:31:00	2	SU	12	1.706059344	97.7500000	2012-08-07 19:00:00	06:31:00	MOP	Mozart Park	1000	7297.7787	7.2977787	6.2015988	26.0202012	light	Day
human	7	D03-CHP1	D03-CHP1-SU11	2011-07-13 19:00:00	06:58:00	1	SU	11	1.823869068	104.5000000	2011-07-13 19:00:00	06:58:00	CHP	Chopin Park	1000	6430.0559	6.4300559	6.0838004	17.9480618	light	Day
human	7	D02-MOP1	D02-MOP1-SU12	2012-07-31 19:00:00	06:19:00	1	SU	12	1.653699466	94.7500000	2012-07-31 19:00:00	06:19:00	MOP	Mozart Park	1000	7297.7787	7.2977787	6.2015988	26.0202012	light	Day
human	7	D02-MOP1	D02-MOP1-SU12	2012-08-03 19:00:00	06:25:00	6	SU	12	1.679879405	96.2500000	2012-08-03 19:00:00	06:25:00	MOP	Mozart Park	1000	7297.7787	7.2977787	6.2015988	26.0202012	light	Day
human	7	D02-MOP1	D02-MOP1-SU12	2012-07-29 19:00:00	06:45:00	1	SU	12	1.767145868	101.2500000	2012-07-29 19:00:00	06:45:00	MOP	Mozart Park	1000	7297.7787	7.2977787	6.2015988	26.0202012	light	Day
human	7	D03-MFP1	D03-MFP1-SU12	2012-08-05 19:00:00	06:36:00	4	SU	12	1.727875959	99.0000000	2012-08-05 19:00:00	06:36:00	MFP	Mayfair Park	1000	14873.9988	14.8739988	14.1841647	26.9399795	light	Day
human	7	D03-MFP1	D03-MFP1-SU12	2012-08-05 19:00:00	06:36:00	4	SU	12	1.727875959	99.0000000	2012-08-05 19:00:00	06:36:00	MFP	Mayfair Park	1000	14873.9988	14.8739988	14.1841647	26.9399795	light	Day
human	7	D02-MOP1	D02-MOP1-SU12	2012-08-01 19:00:00	06:58:00	1	SU	12	1.823869068	104.5000000	2012-08-01 19:00:00	06:58:00	MOP	Mozart Park	1000	7297.7787	7.2977787	6.2015988	26.0202012	light	Day
human	7	D02-MOP1	D02-MOP1-SU12	2012-07-31 19:00:00	06:00:00	2	SU	12	1.570796327	90.0000000	2012-07-31 19:00:00	06:00:00	MOP	Mozart Park	1000	7297.7787	7.2977787	6.2015988	26.0202012	light	Day
human	7	D03-CHP1	D03-CHP1-SU12	2012-07-11 19:00:00	06:37:00	1	SU	12	1.732239283	99.2500000	2012-07-11 19:00:00	06:37:00	CHP	Chopin Park	1000	6430.0559	6.4300559	6.0838004	17.9480618	light	Day
human	7	D03-CHP1	D03-CHP1-SU12	2012-07-11 19:00:00	06:29:00	1	SU	12	1.697332698	97.2500000	2012-07-11 19:00:00	06:29:00	CHP	Chopin Park	1000	6430.0559	6.4300559	6.0838004	17.9480618	light	Day
human	7	D02-MOP1	D02-MOP1-SU12	2012-08-05 19:00:00	06:50:00	1	SU	12	1.788962483	102.5000000	2012-08-05 19:00:00	06:50:00	MOP	Mozart Park	1000	7297.7787	7.2977787	6.2015988	26.0202012	light	Day
human	7	D02-MOP1	D02-MOP1-SU12	2012-08-01 19:00:00	06:36:00	3	SU	12	1.727875959	99.0000000	2012-08-01 19:00:00	06:36:00	MOP	Mozart Park	1000	7297.7787	7.2977787	6.2015988	26.0202012	light	Day
human	7	D02-MOP1	D02-MOP1-SU12	2012-07-29 19:00:00	06:17:00	1	SU	12	1.644972820	94.2500000	2012-07-29 19:00:00	06:17:00	MOP	Mozart Park	1000	7297.7787	7.2977787	6.2015988	26.0202012	light	Day
human	7	D03-CHP1	D03-CHP1-SU12	2012-08-01 19:00:00	06:37:00	1	SU	12	1.732239283	99.2500000	2012-08-01 19:00:00	06:37:00	CHP	Chopin Park	1000	6430.0559	6.4300559	6.0838004	17.9480618	light	Day
human	7	D03-CHP1	D03-CHP1-SU12	2012-08-01 19:00:00	06:48:00	1	SU	12	1.780235837	102.0000000	2012-08-01 19:00:00	06:48:00	CHP	Chopin Park	1000	6430.0559	6.4300559	6.0838004	17.9480618	light	Day
human	7	D02-MOP1	D02-MOP1-SU12	2012-07-29 19:00:00	06:09:00	2	SU	12	1.610066235	92.2500000	2012-07-29 19:00:00	06:09:00	MOP	Mozart Park	1000	7297.7787	7.2977787	6.2015988	26.0202012	light	Day
human	7	D02-SCP1	D02-SCP1-SU12	2012-08-02 19:00:00	06:54:00	1	SU	12	1.806415776	103.5000000	2012-08-02 19:00:00	06:54:00	SCP	Senior Citizen Memorial Park	1000	8577.5641	8.5775641	7.1220588	35.2435117	light	Day
human	7	D02-MOP1	D02-MOP1-SU12	2012-07-31 19:00:00	06:24:00	3	SU	12	1.675516082	96.0000000	2012-07-31 19:00:00	06:24:00	MOP	Mozart Park	1000	7297.7787	7.2977787	6.2015988	26.0202012	light	Day
human	7	D03-MFP1	D03-MFP1-SU12	2012-07-26 19:00:00	06:44:00	1	SU	12	1.762782545	101.0000000	2012-07-26 19:00:00	06:44:00	MFP	Mayfair Park	1000	14873.9988	14.8739988	14.1841647	26.9399795	light	Day
human	7	D02-MOP1	D02-MOP1-SU12	2012-07-31 19:00:00	06:09:00	1	SU	12	1.610066235	92.2500000	2012-07-31 19:00:00	06:09:00	MOP	Mozart Park	1000	7297.7787	7.2977787	6.2015988	26.0202012	light	Day
human	7	D03-CHP1	D03-CHP1-SU12	2012-07-27 19:00:00	06:27:00	1	SU	12	1.688606051	96.7500000	2012-07-27 19:00:00	06:27:00	CHP	Chopin Park	1000	6430.0559	6.4300559	6.0838004	17.9480618	light	Day
human	7	D02-MOP1	D02-MOP1-SU12	2012-07-29 19:00:00	06:33:00	2	SU	12	1.714785990	98.2500000	2012-07-29 19:00:00	06:33:00	MOP	Mozart Park	1000	7297.7787	7.2977787	6.2015988	26.0202012	light	Day
human	7	D02-MOP1	D02-MOP1-SU12	2012-07-31 19:00:00	06:19:00	2	SU	12	1.653699466	94.7500000	2012-07-31 19:00:00	06:19:00	MOP	Mozart Park	1000	7297.7787	7.2977787	6.2015988	26.0202012	light	Day
human	7	D02-MOP1	D02-MOP1-SU12	2012-08-06 19:00:00	06:37:00	1	SU	12	1.732239283	99.2500000	2012-08-06 19:00:00	06:37:00	MOP	Mozart Park	1000	7297.7787	7.2977787	6.2015988	26.0202012	light	Day
human	7	D02-MOP1	D02-MOP1-SU12	2012-07-31 19:00:00	06:06:00	2	SU	12	1.596976266	91.5000000	2012-07-31 19:00:00	06:06:00	MOP	Mozart Park	1000	7297.7787	7.2977787	6.2015988	26.0202012	light	Day
human	7	D02-MOP1	D02-MOP1-SU12	2012-08-05 19:00:00	06:35:00	2	SU	12	1.723512636	98.7500000	2012-08-05 19:00:00	06:35:00	MOP	Mozart Park	1000	7297.7787	7.2977787	6.2015988	26.0202012	light	Day
human	7	D02-MOP1	D02-MOP1-SU12	2012-07-29 19:00:00	06:20:00	1	SU	12	1.658062789	95.0000000	2012-07-29 19:00:00	06:20:00	MOP	Mozart Park	1000	7297.7787	7.2977787	6.2015988	26.0202012	light	Day
human	7	D02-MOP1	D02-MOP1-SU12	2012-07-27 19:00:00	06:06:00	1	SU	12	1.596976266	91.5000000	2012-07-27 19:00:00	06:06:00	MOP	Mozart Park	1000	7297.7787	7.2977787	6.2015988	26.0202012	light	Day
human	7	D02-MOP1	D02-MOP1-SU12	2012-08-05 19:00:00	06:32:00	1	SU	12	1.710422667	98.0000000	2012-08-05 19:00:00	06:32:00	MOP	Mozart Park	1000	7297.7787	7.2977787	6.2015988	26.0202012	light	Day
human	7	D03-CHP1	D03-CHP1-SU12	2012-07-30 19:00:00	06:42:00	1	SU	12	1.754055898	100.5000000	2012-07-30 19:00:00	06:42:00	CHP	Chopin Park	1000	6430.0559	6.4300559	6.0838004	17.9480618	light	Day
human	7	D02-MOP1	D02-MOP1-SU12	2012-08-06 19:00:00	06:15:00	1	SU	12	1.636246174	93.7500000	2012-08-06 19:00:00	06:15:00	MOP	Mozart Park	1000	7297.7787	7.2977787	6.2015988	26.0202012	light	Day
human	7	D02-MOP1	D02-MOP1-SU12	2012-07-31 19:00:00	06:24:00	3	SU	12	1.675516082	96.0000000	2012-07-31 19:00:00	06:24:00	MOP	Mozart Park	1000	7297.7787	7.2977787	6.2015988	26.0202012	light	Day
human	7	D03-CHP1	D03-CHP1-SU12	2012-07-10 19:00:00	06:17:00	2	SU	12	1.644972820	94.2500000	2012-07-10 19:00:00	06:17:00	CHP	Chopin Park	1000	6430.0559	6.4300559	6.0838004	17.9480618	light	Day
human	7	D02-MOP1	D02-MOP1-SU12	2012-08-07 19:00:00	06:37:00	2	SU	12	1.732239283	99.2500000	2012-08-07 19:00:00	06:37:00	MOP	Mozart Park	1000	7297.7787	7.2977787	6.2015988	26.0202012	light	Day
human	7	D03-CHP1	D03-CHP1-SU12	2012-07-31 19:00:00	06:33:00	1	SU	12	1.714785990	98.2500000	2012-07-31 19:00:00	06:33:00	CHP	Chopin Park	1000	6430.0559	6.4300559	6.0838004	17.9480618	light	Day
human	7	D03-CHP1	D03-CHP1-SU12	2012-07-13 19:00:00	06:14:00	1	SU	12	1.631882851	93.5000000	2012-07-13 19:00:00	06:14:00	CHP	Chopin Park	1000	6430.0559	6.4300559	6.0838004	17.9480618	light	Day
human	7	S02-BRI1	S02-BRI1-SU12	2012-07-12 19:00:00	06:11:00	1	SU	12	1.618792881	92.7500000	2012-07-12 19:00:00	06:11:00	BRI	Brighton Park	1000	9750.9150	9.7509150	8.7993253	28.1221706	light	Day
human	7	D02-MOP1	D02-MOP1-SU12	2012-08-04 19:00:00	06:49:00	2	SU	12	1.784599160	102.2500000	2012-08-04 19:00:00	06:49:00	MOP	Mozart Park	1000	7297.7787	7.2977787	6.2015988	26.0202012	light	Day
human	7	D02-MOP1	D02-MOP1-SU12	2012-07-30 19:00:00	06:40:00	2	SU	12	1.745329252	100.0000000	2012-07-30 19:00:00	06:40:00	MOP	Mozart Park	1000	7297.7787	7.2977787	6.2015988	26.0202012	light	Day
human	7	D02-MOP1	D02-MOP1-SU12	2012-08-07 19:00:00	06:43:00	2	SU	12	1.758419221	100.7500000	2012-08-07 19:00:00	06:43:00	MOP	Mozart Park	1000	7297.7787	7.2977787	6.2015988	26.0202012	light	Day
human	7	D02-MOP1	D02-MOP1-SU12	2012-07-31 19:00:00	06:00:00	2	SU	12	1.570796327	90.0000000	2012-07-31 19:00:00	06:00:00	MOP	Mozart Park	1000	7297.7787	7.2977787	6.2015988	26.0202012	light	Day
human	7	D03-CHP1	D03-CHP1-SU11	2011-08-03 19:00:00	06:36:00	1	SU	11	1.727875959	99.0000000	2011-08-03 19:00:00	06:36:00	CHP	Chopin Park	1000	6430.0559	6.4300559	6.0838004	17.9480618	light	Day
human	7	D02-MOP1	D02-MOP1-SU12	2012-08-07 19:00:00	06:11:00	1	SU	12	1.618792881	92.7500000	2012-08-07 19:00:00	06:11:00	MOP	Mozart Park	1000	7297.7787	7.2977787	6.2015988	26.0202012	light	Day
human	7	D02-MOP1	D02-MOP1-SU12	2012-08-01 19:00:00	06:06:00	1	SU	12	1.596976266	91.5000000	2012-08-01 19:00:00	06:06:00	MOP	Mozart Park	1000	7297.7787	7.2977787	6.2015988	26.0202012	light	Day
human	7	D03-CHP1	D03-CHP1-SU12	2012-07-29 19:00:00	06:38:00	1	SU	12	1.736602606	99.5000000	2012-07-29 19:00:00	06:38:00	CHP	Chopin Park	1000	6430.0559	6.4300559	6.0838004	17.9480618	light	Day
human	7	D02-MOP1	D02-MOP1-SU12	2012-08-01 19:00:00	06:45:00	3	SU	12	1.767145868	101.2500000	2012-08-01 19:00:00	06:45:00	MOP	Mozart Park	1000	7297.7787	7.2977787	6.2015988	26.0202012	light	Day
human	7	R02-ALT1	R02-ALT1-SU11	2011-07-24 19:00:00	06:31:00	1	SU	11	1.706059344	97.7500000	2011-07-24 19:00:00	06:31:00	ALT	Altgeld Park	1000	21727.7280	21.7277280	24.0492990	31.0786467	light	Day
human	7	D03-CHP1	D03-CHP1-SU12	2012-07-25 19:00:00	06:15:00	1	SU	12	1.636246174	93.7500000	2012-07-25 19:00:00	06:15:00	CHP	Chopin Park	1000	6430.0559	6.4300559	6.0838004	17.9480618	light	Day
human	7	D02-MOP1	D02-MOP1-SU12	2012-07-28 19:00:00	06:37:00	1	SU	12	1.732239283	99.2500000	2012-07-28 19:00:00	06:37:00	MOP	Mozart Park	1000	7297.7787	7.2977787	6.2015988	26.0202012	light	Day
human	7	D03-CHP1	D03-CHP1-SU12	2012-07-31 19:00:00	06:44:00	1	SU	12	1.762782545	101.0000000	2012-07-31 19:00:00	06:44:00	CHP	Chopin Park	1000	6430.0559	6.4300559	6.0838004	17.9480618	light	Day
human	7	S02-BRI1	S02-BRI1-SU12	2012-07-10 19:00:00	06:17:00	1	SU	12	1.644972820	94.2500000	2012-07-10 19:00:00	06:17:00	BRI	Brighton Park	1000	9750.9150	9.7509150	8.7993253	28.1221706	light	Day
human	7	D02-MOP1	D02-MOP1-SU12	2012-08-03 19:00:00	06:06:00	1	SU	12	1.596976266	91.5000000	2012-08-03 19:00:00	06:06:00	MOP	Mozart Park	1000	7297.7787	7.2977787	6.2015988	26.0202012	light	Day
human	7	D02-MOP1	D02-MOP1-SU12	2012-08-03 19:00:00	06:01:00	1	SU	12	1.575159650	90.2500000	2012-08-03 19:00:00	06:01:00	MOP	Mozart Park	1000	7297.7787	7.2977787	6.2015988	26.0202012	light	Day
human	7	D02-MOP1	D02-MOP1-SU12	2012-08-01 19:00:00	06:49:00	2	SU	12	1.784599160	102.2500000	2012-08-01 19:00:00	06:49:00	MOP	Mozart Park	1000	7297.7787	7.2977787	6.2015988	26.0202012	light	Day
human	7	D02-MOP1	D02-MOP1-SU12	2012-08-03 19:00:00	06:24:00	1	SU	12	1.675516082	96.0000000	2012-08-03 19:00:00	06:24:00	MOP	Mozart Park	1000	7297.7787	7.2977787	6.2015988	26.0202012	light	Day
human	7	D02-MOP1	D02-MOP1-SU12	2012-08-02 19:00:00	06:05:00	1	SU	12	1.592612942	91.2500000	2012-08-02 19:00:00	06:05:00	MOP	Mozart Park	1000	7297.7787	7.2977787	6.2015988	26.0202012	light	Day
human	7	D02-MOP1	D02-MOP1-SU12	2012-07-29 19:00:00	06:40:00	1	SU	12	1.745329252	100.0000000	2012-07-29 19:00:00	06:40:00	MOP	Mozart Park	1000	7297.7787	7.2977787	6.2015988	26.0202012	light	Day
human	7	D02-MOP1	D02-MOP1-SU12	2012-07-28 19:00:00	06:18:00	1	SU	12	1.649336143	94.5000000	2012-07-28 19:00:00	06:18:00	MOP	Mozart Park	1000	7297.7787	7.2977787	6.2015988	26.0202012	light	Day
human	7	D03-CHP1	D03-CHP1-SU12	2012-07-10 19:00:00	06:15:00	1	SU	12	1.636246174	93.7500000	2012-07-10 19:00:00	06:15:00	CHP	Chopin Park	1000	6430.0559	6.4300559	6.0838004	17.9480618	light	Day
human	7	D02-MOP1	D02-MOP1-SU12	2012-07-28 19:00:00	06:03:00	1	SU	12	1.583886296	90.7500000	2012-07-28 19:00:00	06:03:00	MOP	Mozart Park	1000	7297.7787	7.2977787	6.2015988	26.0202012	light	Day
human	7	D03-CHP1	D03-CHP1-SU12	2012-07-12 19:00:00	06:37:00	1	SU	12	1.732239283	99.2500000	2012-07-12 19:00:00	06:37:00	CHP	Chopin Park	1000	6430.0559	6.4300559	6.0838004	17.9480618	light	Day
human	7	D02-MOP1	D02-MOP1-SU12	2012-07-29 19:00:00	06:47:00	1	SU	12	1.775872514	101.7500000	2012-07-29 19:00:00	06:47:00	MOP	Mozart Park	1000	7297.7787	7.2977787	6.2015988	26.0202012	light	Day
human	7	D02-MOP1	D02-MOP1-SU12	2012-08-04 19:00:00	06:24:00	1	SU	12	1.675516082	96.0000000	2012-08-04 19:00:00	06:24:00	MOP	Mozart Park	1000	7297.7787	7.2977787	6.2015988	26.0202012	light	Day
human	7	D02-MOP1	D02-MOP1-SU12	2012-08-07 19:00:00	06:37:00	2	SU	12	1.732239283	99.2500000	2012-08-07 19:00:00	06:37:00	MOP	Mozart Park	1000	7297.7787	7.2977787	6.2015988	26.0202012	light	Day
human	7	R02-ALT1	R02-ALT1-SU11	2011-07-23 19:00:00	06:26:00	1	SU	11	1.684242728	96.5000000	2011-07-23 19:00:00	06:26:00	ALT	Altgeld Park	1000	21727.7280	21.7277280	24.0492990	31.0786467	light	Day
human	7	D02-MOP1	D02-MOP1-SU12	2012-07-31 19:00:00	06:30:00	3	SU	12	1.701696021	97.5000000	2012-07-31 19:00:00	06:30:00	MOP	Mozart Park	1000	7297.7787	7.2977787	6.2015988	26.0202012	light	Day
human	7	D03-CHP1	D03-CHP1-SU12	2012-07-13 19:00:00	06:04:00	1	SU	12	1.588249619	91.0000000	2012-07-13 19:00:00	06:04:00	CHP	Chopin Park	1000	6430.0559	6.4300559	6.0838004	17.9480618	light	Day
human	7	D03-CHP1	D03-CHP1-SU12	2012-07-11 19:00:00	06:31:00	1	SU	12	1.706059344	97.7500000	2012-07-11 19:00:00	06:31:00	CHP	Chopin Park	1000	6430.0559	6.4300559	6.0838004	17.9480618	light	Day
human	7	D02-MOP1	D02-MOP1-SU12	2012-07-31 19:00:00	06:30:00	3	SU	12	1.701696021	97.5000000	2012-07-31 19:00:00	06:30:00	MOP	Mozart Park	1000	7297.7787	7.2977787	6.2015988	26.0202012	light	Day
human	7	D02-MOP1	D02-MOP1-SU12	2012-07-31 19:00:00	06:19:00	2	SU	12	1.653699466	94.7500000	2012-07-31 19:00:00	06:19:00	MOP	Mozart Park	1000	7297.7787	7.2977787	6.2015988	26.0202012	light	Day
human	7	D02-MOP1	D02-MOP1-SU12	2012-07-31 19:00:00	06:30:00	3	SU	12	1.701696021	97.5000000	2012-07-31 19:00:00	06:30:00	MOP	Mozart Park	1000	7297.7787	7.2977787	6.2015988	26.0202012	light	Day
human	7	D02-MOP1	D02-MOP1-SU12	2012-07-31 19:00:00	06:13:00	2	SU	12	1.627519527	93.2500000	2012-07-31 19:00:00	06:13:00	MOP	Mozart Park	1000	7297.7787	7.2977787	6.2015988	26.0202012	light	Day
human	7	D02-MOP1	D02-MOP1-SU12	2012-08-05 19:00:00	06:35:00	2	SU	12	1.723512636	98.7500000	2012-08-05 19:00:00	06:35:00	MOP	Mozart Park	1000	7297.7787	7.2977787	6.2015988	26.0202012	light	Day
human	7	D02-MOP1	D02-MOP1-SU12	2012-07-29 19:00:00	06:23:00	1	SU	12	1.671152759	95.7500000	2012-07-29 19:00:00	06:23:00	MOP	Mozart Park	1000	7297.7787	7.2977787	6.2015988	26.0202012	light	Day
human	7	D02-MOP1	D02-MOP1-SU12	2012-08-07 19:00:00	06:43:00	2	SU	12	1.758419221	100.7500000	2012-08-07 19:00:00	06:43:00	MOP	Mozart Park	1000	7297.7787	7.2977787	6.2015988	26.0202012	light	Day
human	7	D02-MOP1	D02-MOP1-SU12	2012-07-28 19:00:00	06:58:00	1	SU	12	1.823869068	104.5000000	2012-07-28 19:00:00	06:58:00	MOP	Mozart Park	1000	7297.7787	7.2977787	6.2015988	26.0202012	light	Day
human	7	D02-MOP1	D02-MOP1-SU12	2012-08-01 19:00:00	06:20:00	1	SU	12	1.658062789	95.0000000	2012-08-01 19:00:00	06:20:00	MOP	Mozart Park	1000	7297.7787	7.2977787	6.2015988	26.0202012	light	Day
human	7	D03-CHP1	D03-CHP1-SU12	2012-07-17 19:00:00	06:18:00	1	SU	12	1.649336143	94.5000000	2012-07-17 19:00:00	06:18:00	CHP	Chopin Park	1000	6430.0559	6.4300559	6.0838004	17.9480618	light	Day
human	7	D02-MOP1	D02-MOP1-SU12	2012-07-29 19:00:00	06:13:00	2	SU	12	1.627519527	93.2500000	2012-07-29 19:00:00	06:13:00	MOP	Mozart Park	1000	7297.7787	7.2977787	6.2015988	26.0202012	light	Day
human	7	D02-MOP1	D02-MOP1-SU12	2012-08-06 19:00:00	06:02:00	1	SU	12	1.579522973	90.5000000	2012-08-06 19:00:00	06:02:00	MOP	Mozart Park	1000	7297.7787	7.2977787	6.2015988	26.0202012	light	Day
human	7	D02-MOP1	D02-MOP1-SU12	2012-07-30 19:00:00	06:17:00	1	SU	12	1.644972820	94.2500000	2012-07-30 19:00:00	06:17:00	MOP	Mozart Park	1000	7297.7787	7.2977787	6.2015988	26.0202012	light	Day
human	7	D02-MOP1	D02-MOP1-SU12	2012-07-28 19:00:00	06:22:00	1	SU	12	1.666789436	95.5000000	2012-07-28 19:00:00	06:22:00	MOP	Mozart Park	1000	7297.7787	7.2977787	6.2015988	26.0202012	light	Day
human	7	D02-MOP1	D02-MOP1-SU12	2012-08-01 19:00:00	06:09:00	1	SU	12	1.610066235	92.2500000	2012-08-01 19:00:00	06:09:00	MOP	Mozart Park	1000	7297.7787	7.2977787	6.2015988	26.0202012	light	Day
human	7	D03-CHP1	D03-CHP1-SU12	2012-07-17 19:00:00	06:37:00	1	SU	12	1.732239283	99.2500000	2012-07-17 19:00:00	06:37:00	CHP	Chopin Park	1000	6430.0559	6.4300559	6.0838004	17.9480618	light	Day
human	7	D03-CHP1	D03-CHP1-SU12	2012-07-10 19:00:00	06:31:00	1	SU	12	1.706059344	97.7500000	2012-07-10 19:00:00	06:31:00	CHP	Chopin Park	1000	6430.0559	6.4300559	6.0838004	17.9480618	light	Day
human	7	D02-MOP1	D02-MOP1-SU12	2012-07-31 19:00:00	06:25:00	2	SU	12	1.679879405	96.2500000	2012-07-31 19:00:00	06:25:00	MOP	Mozart Park	1000	7297.7787	7.2977787	6.2015988	26.0202012	light	Day
human	7	D03-CHP1	D03-CHP1-SU12	2012-07-10 19:00:00	06:06:00	1	SU	12	1.596976266	91.5000000	2012-07-10 19:00:00	06:06:00	CHP	Chopin Park	1000	6430.0559	6.4300559	6.0838004	17.9480618	light	Day
human	7	D02-MOP1	D02-MOP1-SU12	2012-08-05 19:00:00	06:11:00	1	SU	12	1.618792881	92.7500000	2012-08-05 19:00:00	06:11:00	MOP	Mozart Park	1000	7297.7787	7.2977787	6.2015988	26.0202012	light	Day
human	7	D03-CHP1	D03-CHP1-SU12	2012-07-17 19:00:00	06:35:00	1	SU	12	1.723512636	98.7500000	2012-07-17 19:00:00	06:35:00	CHP	Chopin Park	1000	6430.0559	6.4300559	6.0838004	17.9480618	light	Day
human	7	D02-MOP1	D02-MOP1-SU12	2012-08-02 19:00:00	06:35:00	1	SU	12	1.723512636	98.7500000	2012-08-02 19:00:00	06:35:00	MOP	Mozart Park	1000	7297.7787	7.2977787	6.2015988	26.0202012	light	Day
human	7	D03-CHP1	D03-CHP1-SU11	2011-07-22 19:00:00	06:00:00	1	SU	11	1.570796327	90.0000000	2011-07-22 19:00:00	06:00:00	CHP	Chopin Park	1000	6430.0559	6.4300559	6.0838004	17.9480618	light	Day
human	7	D03-CHP1	D03-CHP1-SU11	2011-07-15 19:00:00	06:40:00	1	SU	11	1.745329252	100.0000000	2011-07-15 19:00:00	06:40:00	CHP	Chopin Park	1000	6430.0559	6.4300559	6.0838004	17.9480618	light	Day
human	7	D02-MOP1	D02-MOP1-SU12	2012-08-03 19:00:00	06:13:00	1	SU	12	1.627519527	93.2500000	2012-08-03 19:00:00	06:13:00	MOP	Mozart Park	1000	7297.7787	7.2977787	6.2015988	26.0202012	light	Day
human	7	D02-MOP1	D02-MOP1-SU12	2012-08-06 19:00:00	06:42:00	1	SU	12	1.754055898	100.5000000	2012-08-06 19:00:00	06:42:00	MOP	Mozart Park	1000	7297.7787	7.2977787	6.2015988	26.0202012	light	Day
human	7	D02-MOP1	D02-MOP1-SU12	2012-08-02 19:00:00	06:59:00	1	SU	12	1.828232391	104.7500000	2012-08-02 19:00:00	06:59:00	MOP	Mozart Park	1000	7297.7787	7.2977787	6.2015988	26.0202012	light	Day
human	7	D02-MOP1	D02-MOP1-SU12	2012-08-01 19:00:00	06:30:00	2	SU	12	1.701696021	97.5000000	2012-08-01 19:00:00	06:30:00	MOP	Mozart Park	1000	7297.7787	7.2977787	6.2015988	26.0202012	light	Day
human	7	D03-CHP1	D03-CHP1-SU12	2012-07-17 19:00:00	06:39:00	1	SU	12	1.740965929	99.7500000	2012-07-17 19:00:00	06:39:00	CHP	Chopin Park	1000	6430.0559	6.4300559	6.0838004	17.9480618	light	Day
human	7	S02-BRI1	S02-BRI1-SU12	2012-07-17 19:00:00	06:46:00	1	SU	12	1.771509191	101.5000000	2012-07-17 19:00:00	06:46:00	BRI	Brighton Park	1000	9750.9150	9.7509150	8.7993253	28.1221706	light	Day
human	7	D02-MOP1	D02-MOP1-SU12	2012-08-04 19:00:00	06:33:00	1	SU	12	1.714785990	98.2500000	2012-08-04 19:00:00	06:33:00	MOP	Mozart Park	1000	7297.7787	7.2977787	6.2015988	26.0202012	light	Day
human	7	D02-MOP1	D02-MOP1-SU12	2012-07-30 19:00:00	06:12:00	1	SU	12	1.623156204	93.0000000	2012-07-30 19:00:00	06:12:00	MOP	Mozart Park	1000	7297.7787	7.2977787	6.2015988	26.0202012	light	Day
human	7	R02-ALT1	R02-ALT1-SU11	2011-07-23 19:00:00	06:27:00	1	SU	11	1.688606051	96.7500000	2011-07-23 19:00:00	06:27:00	ALT	Altgeld Park	1000	21727.7280	21.7277280	24.0492990	31.0786467	light	Day
human	7	D03-CHP1	D03-CHP1-SU11	2011-07-21 19:00:00	06:44:00	2	SU	11	1.762782545	101.0000000	2011-07-21 19:00:00	06:44:00	CHP	Chopin Park	1000	6430.0559	6.4300559	6.0838004	17.9480618	light	Day
human	8	D03-CHP1	D03-CHP1-SU11	2011-07-26 19:00:00	07:19:00	1	SU	11	1.915498854	109.7500000	2011-07-26 19:00:00	07:19:00	CHP	Chopin Park	1000	6430.0559	6.4300559	6.0838004	17.9480618	light	Day
human	8	R02-ALT1	R02-ALT1-SU11	2011-07-25 19:00:00	07:41:00	1	SU	11	2.011491963	115.2500000	2011-07-25 19:00:00	07:41:00	ALT	Altgeld Park	1000	21727.7280	21.7277280	24.0492990	31.0786467	light	Day
human	8	D02-MOP1	D02-MOP1-SU12	2012-07-31 19:00:00	07:09:00	1	SU	12	1.871865623	107.2500000	2012-07-31 19:00:00	07:09:00	MOP	Mozart Park	1000	7297.7787	7.2977787	6.2015988	26.0202012	light	Day
human	8	D03-CHP1	D03-CHP1-SU12	2012-08-04 19:00:00	07:11:00	1	SU	12	1.880592269	107.7500000	2012-08-04 19:00:00	07:11:00	CHP	Chopin Park	1000	6430.0559	6.4300559	6.0838004	17.9480618	light	Day
human	8	R02-ALT1	R02-ALT1-SU11	2011-07-25 19:00:00	07:40:00	1	SU	11	2.007128640	115.0000000	2011-07-25 19:00:00	07:40:00	ALT	Altgeld Park	1000	21727.7280	21.7277280	24.0492990	31.0786467	light	Day
human	8	D03-CHP1	D03-CHP1-SU12	2012-07-18 19:00:00	07:22:00	1	SU	12	1.928588823	110.5000000	2012-07-18 19:00:00	07:22:00	CHP	Chopin Park	1000	6430.0559	6.4300559	6.0838004	17.9480618	light	Day
human	8	R02-ALT1	R02-ALT1-SU11	2011-07-16 19:00:00	07:59:00	6	SU	11	2.090031779	119.7500000	2011-07-16 19:00:00	07:59:00	ALT	Altgeld Park	1000	21727.7280	21.7277280	24.0492990	31.0786467	light	Day
human	8	J01-SKP1	J01-SKP1-SU12	2012-07-19 19:00:00	07:43:00	1	SU	12	2.020218609	115.7500000	2012-07-19 19:00:00	07:43:00	SKP	Skinner Park	1000	10125.3387	10.1253387	9.1187505	26.2599263	light	Day
human	8	D02-MOP1	D02-MOP1-SU12	2012-07-27 19:00:00	07:29:00	2	SU	12	1.959132085	112.2500000	2012-07-27 19:00:00	07:29:00	MOP	Mozart Park	1000	7297.7787	7.2977787	6.2015988	26.0202012	light	Day
human	8	D02-MOP1	D02-MOP1-SU12	2012-08-05 19:00:00	07:17:00	1	SU	12	1.906772208	109.2500000	2012-08-05 19:00:00	07:17:00	MOP	Mozart Park	1000	7297.7787	7.2977787	6.2015988	26.0202012	light	Day
human	8	D03-MFP1	D03-MFP1-SU11	2011-07-27 19:00:00	07:40:00	1	SU	11	2.007128640	115.0000000	2011-07-27 19:00:00	07:40:00	MFP	Mayfair Park	1000	14873.9988	14.8739988	14.1841647	26.9399795	light	Day
human	8	D02-MOP1	D02-MOP1-SU12	2012-07-31 19:00:00	07:17:00	1	SU	12	1.906772208	109.2500000	2012-07-31 19:00:00	07:17:00	MOP	Mozart Park	1000	7297.7787	7.2977787	6.2015988	26.0202012	light	Day
human	8	R02-ALT1	R02-ALT1-SU11	2011-07-16 19:00:00	07:59:00	6	SU	11	2.090031779	119.7500000	2011-07-16 19:00:00	07:59:00	ALT	Altgeld Park	1000	21727.7280	21.7277280	24.0492990	31.0786467	light	Day
human	8	R02-ALT1	R02-ALT1-SU11	2011-07-25 19:00:00	07:42:00	1	SU	11	2.015855286	115.5000000	2011-07-25 19:00:00	07:42:00	ALT	Altgeld Park	1000	21727.7280	21.7277280	24.0492990	31.0786467	light	Day
human	8	J01-CLP1	J01-CLP1-SU12	2012-07-10 19:00:00	07:37:00	1	SU	12	1.994038670	114.2500000	2012-07-10 19:00:00	07:37:00	CLP	Clybourn Park	1000	8198.6459	8.1986459	8.7889157	15.0486848	light	Day
human	8	R02-ALT1	R02-ALT1-SU11	2011-07-16 19:00:00	07:59:00	6	SU	11	2.090031779	119.7500000	2011-07-16 19:00:00	07:59:00	ALT	Altgeld Park	1000	21727.7280	21.7277280	24.0492990	31.0786467	light	Day
human	8	R02-ALT1	R02-ALT1-SU11	2011-07-26 19:00:00	07:04:00	2	SU	11	1.850049007	106.0000000	2011-07-26 19:00:00	07:04:00	ALT	Altgeld Park	1000	21727.7280	21.7277280	24.0492990	31.0786467	light	Day
human	8	D03-MFP1	D03-MFP1-SU12	2012-08-05 19:00:00	07:09:00	2	SU	12	1.871865623	107.2500000	2012-08-05 19:00:00	07:09:00	MFP	Mayfair Park	1000	14873.9988	14.8739988	14.1841647	26.9399795	light	Day
human	8	R02-ALT1	R02-ALT1-SU11	2011-07-16 19:00:00	07:39:00	5	SU	11	2.002765317	114.7500000	2011-07-16 19:00:00	07:39:00	ALT	Altgeld Park	1000	21727.7280	21.7277280	24.0492990	31.0786467	light	Day
human	8	J01-CLP1	J01-CLP1-SU12	2012-07-14 19:00:00	07:01:00	1	SU	12	1.836959038	105.2500000	2012-07-14 19:00:00	07:01:00	CLP	Clybourn Park	1000	8198.6459	8.1986459	8.7889157	15.0486848	light	Day
human	8	J01-CLP1	J01-CLP1-SU12	2012-08-02 19:00:00	07:19:00	1	SU	12	1.915498854	109.7500000	2012-08-02 19:00:00	07:19:00	CLP	Clybourn Park	1000	8198.6459	8.1986459	8.7889157	15.0486848	light	Day
human	8	R02-ALT1	R02-ALT1-SU11	2011-07-16 19:00:00	07:39:00	4	SU	11	2.002765317	114.7500000	2011-07-16 19:00:00	07:39:00	ALT	Altgeld Park	1000	21727.7280	21.7277280	24.0492990	31.0786467	light	Day
human	8	R02-ALT1	R02-ALT1-SU11	2011-07-16 19:00:00	07:35:00	4	SU	11	1.985312024	113.7500000	2011-07-16 19:00:00	07:35:00	ALT	Altgeld Park	1000	21727.7280	21.7277280	24.0492990	31.0786467	light	Day
human	8	D02-MOP1	D02-MOP1-SU12	2012-07-28 19:00:00	07:00:00	1	SU	12	1.832595715	105.0000000	2012-07-28 19:00:00	07:00:00	MOP	Mozart Park	1000	7297.7787	7.2977787	6.2015988	26.0202012	light	Day
human	8	R02-ALT1	R02-ALT1-SU11	2011-07-17 19:00:00	07:46:00	2	SU	11	2.033308579	116.5000000	2011-07-17 19:00:00	07:46:00	ALT	Altgeld Park	1000	21727.7280	21.7277280	24.0492990	31.0786467	light	Day
human	8	R02-ALT1	R02-ALT1-SU11	2011-07-23 19:00:00	07:57:00	1	SU	11	2.081305133	119.2500000	2011-07-23 19:00:00	07:57:00	ALT	Altgeld Park	1000	21727.7280	21.7277280	24.0492990	31.0786467	light	Day
human	8	D02-MOP1	D02-MOP1-SU12	2012-07-30 19:00:00	07:10:00	2	SU	12	1.876228946	107.5000000	2012-07-30 19:00:00	07:10:00	MOP	Mozart Park	1000	7297.7787	7.2977787	6.2015988	26.0202012	light	Day
human	8	R02-ALT1	R02-ALT1-SU11	2011-07-17 19:00:00	07:46:00	3	SU	11	2.033308579	116.5000000	2011-07-17 19:00:00	07:46:00	ALT	Altgeld Park	1000	21727.7280	21.7277280	24.0492990	31.0786467	light	Day
human	8	D02-MOP1	D02-MOP1-SU12	2012-08-02 19:00:00	07:57:00	1	SU	12	2.081305133	119.2500000	2012-08-02 19:00:00	07:57:00	MOP	Mozart Park	1000	7297.7787	7.2977787	6.2015988	26.0202012	light	Day
human	8	J01-SEP1	J01-SEP1-SU12	2012-07-27 19:00:00	07:23:00	1	SU	12	1.932952147	110.7500000	2012-07-27 19:00:00	07:23:00	SEP	Seward Park	1000	19723.7524	19.7237524	21.5476940	32.6108978	light	Day
human	8	D02-MOP1	D02-MOP1-SU12	2012-08-06 19:00:00	07:26:00	2	SU	12	1.946042116	111.5000000	2012-08-06 19:00:00	07:26:00	MOP	Mozart Park	1000	7297.7787	7.2977787	6.2015988	26.0202012	light	Day
[truncated: 121,838 more rows]
