# Supplementary material for: Mapping behaviorally relevant light pollution levels to improve urban habitat planning
Source: Sci Rep. 2019 Aug 15;9:11925. doi: 10.1038/s41598-019-48118-z (PMC6695421; doi:10.1038/s41598-019-48118-z)
Supplement: Supplementary file 2 — Data and Replication Package [file 41598_2019_48118_MOESM2_ESM.zip › Replication Materials/TrapPredictions.csv]

SiteID	StationID	SiteName	Distance	Sum	Mean	Median	Maximum
ADC	D05-ADC1	St. Adalbert Cemetery	300	187.852549651894	1.87852549651894	1.60209939783824	12.7560420253925
AFP	D03-AFP1	Athletic Field Park	300	1667.17709303248	16.6717709303248	19.2166741470936	22.2254869450804
ALT	R02-ALT1	Altgeld Park	300	2767.83541681145	27.6783541681145	28.2362548456961	30.4980203040097
AMP	D03-AMP1	Ashmore Park	300	528.577607810234	5.28577607810234	5.32839800772154	10.692122053059
ARP	S03-ARP1	Archer Park	300	424.519174553652	4.24519174553652	4.79447186734963	6.55462178535519
AUP	R03-AUP1	Austin Park	300	627.482655989782	6.27482655989782	5.15633398636654	10.6588098269813
BBS	J01-BBS1	Burnham Bird Sanctuary	300	276.349590527215	2.76349590527215	2.73281763735876	8.24564485920078
BMT	D02-BMT1	Bloomingdale Trail	300	627.864696694806	6.27864696694806	5.68387004602902	9.74697580232015
BMT	D02-BMT2	Bloomingdale Trail	300	555.358572411676	5.55358572411676	6.86386022630874	14.2003289117388
BNS	S02-BNS1	Burnham - 47th St NS	300	458.909463699596	4.58909463699596	4.3188716947185	14.0962843693538
BRI	S02-BRI1	Brighton Park	300	762.204687997251	7.62204687997251	8.77327458720438	11.2655315421096
BRP	D05-BRP1	Brooks Park	300	205.217612953714	2.05217612953714	2.14314081057559	2.72416102263643
CHP	D03-CHP1	Chopin Park	300	652.465454877707	6.52465454877707	6.083800406474	10.2744361765743
CLP	J01-CLP1	Clybourn Park	300	841.148441887584	8.41148441887584	8.61316363491695	14.7481670883612
CPG	R03-CPG1	Columbus Park golf course	300	49.2363363635796	0.492363363635796	0.447514690626092	0.779412785747123
CPR	S02-CPR1	Canal Port Riverwalk	300	280.656603565417	2.80656603565417	0.513883273223811	13.49310746266
DNP	D04-DNP1	Dunham Park	300	34.4808740746468	0.344808740746468	0.359655806281866	0.385245360916515
DPG	R02-DPG1	Douglas Park golf course	300	491.096418764935	4.91096418764935	5.80698661645525	7.1442571448962
EDW	D04-EDW1	Edgebrook Woods FP	300	32.2204771840727	0.322204771840727	0.322204771840727	0.322204771840727
EDW	D04-EDW2	Edgebrook Woods	300	32.5105120718783	0.325105120718784	0.322204771840727	0.384342301297776
EDW	D04-EDW3	Edgebrook Woods	300	32.2204771840727	0.322204771840727	0.322204771840727	0.322204771840727
EUC	R03-EUC1	Euclid Square Park	300	48.362780130932	0.48362780130932	0.427005010083106	1.17280497525871
EVC	D04-EVC1	Edgebrook Volunteer Center	300	32.8541427977306	0.328541427977306	0.322204771840727	0.39793589548796
EVC	D04-EVC2	Edgebrook Volunteer Center	300	32.2204771840727	0.322204771840727	0.322204771840727	0.322204771840727
FGP	D04-FGP1	Forest Glen Park	300	619.722791711145	6.19722791711145	5.93363410101289	9.18121536919233
FMG	R05-FMG1	Fresh Meadow Golf	300	32.5435523169641	0.325435523169641	0.322204771840727	0.435837128997761
FRP	R02-FRP1	Franklin Park	300	634.921016795462	6.34921016795462	6.61509514978741	7.67255608168538
GFP	R02-GFP1	Garfield Park	300	680.438638737761	6.80438638737761	6.41159144017433	15.3289557246332
GOC	R05-GOC1	Glen Oak Cemetery	300	32.5495055918872	0.325495055918872	0.322204771840727	0.399449940512987
GOM	D03-GOM1	Gompers Park	300	190.683629972493	1.90683629972493	2.50121922235146	4.50581994418608
HAP	S04-HAP1	Hale Park	300	660.239681509459	6.60239681509459	6.86592208827081	8.22934517762569
HOR	D03-HOR1	Horner Park	300	40.8165281484854	0.408165281484854	0.363520659111231	2.44634535978425
HUP	D02-HUP1	Humboldt Park	300	539.357779403335	5.39357779403335	6.40245020244018	8.61160993126355
HUP	D02-HUP2	Humboldt Park	300	533.799988942007	5.33799988942007	5.54948796012421	10.0490111151523
JBS	D02-JBS1	Jarvis BS	300	303.428246223151	3.03428246223151	0.46799238813054	16.3340641261496
JKP	S03-JKP1	Jackson Park 1 (Wooded Island)	300	34.2267858617447	0.342267858617447	0.322204771840727	0.416312731786024
JKP	S03-JKP2	Jackson Park 2 (Bobolink Meadow)	300	76.4962626695455	0.764962626695455	0.690087178147941	2.38338833136508
LCP	S03-LCP1	LeClaire Park	300	279.936648581796	2.79936648581796	2.31934756111861	12.648611923646
LMP	J01-LMP1	Lake Meadows Park	300	697.152678892078	6.97152678892078	5.48351976761136	10.985837633763
LNC	S05-LNC1	Lithuanian National Cemetery	300	119.07729003926	1.1907729003926	0.554836493305009	6.693291929699
MAP	R03-MAP1	Maple Park	300	109.223380622283	1.09223380622283	0.554968568123845	3.09946193781731
MBS	D02-MBS1	Montrose Bird Sanctuary	300	36.3865807760436	0.363865807760436	0.385245360916515	0.564569148010532
MBS	D02-MBS2	Montrose Bird Sanctuary	300	95.6492991128899	0.956492991128899	0.385245360916515	6.54056018827545
MCP	S02-MCP1	McKinley Park	300	411.427519696358	4.11427519696358	2.97601150810702	11.979828858582
MDU	D02-MDU1	Montrose Dunes	300	496.587167139359	4.96587167139359	6.44650941901193	12.3583166538459
MFP	D03-MFP1	Mayfair Park	300	1478.87388911074	14.7887388911074	13.4431507052677	25.9307878443948
MFP	D03-MFP2	Mayfair Park	300	2047.65773527522	20.4765773527522	24.57166018533	27.0822762277332
MIA	D05-MIA1	Miami Woods	300	588.09982201171	5.8809982201171	5.87322724972786	11.3342391046979
MMW	R04-MMW1	Miller Meadow	300	797.995045155078	7.97995045155078	7.92030137715669	15.1029281776147
MMW	R04-MMW2	Millers Meadow	300	742.423184620495	7.42423184620495	7.98880629142141	9.33702284833979
MOP	D02-MOP1	Mozart Park	300	831.701312374552	8.31701312374552	8.04025994170567	13.5089230073022
MTC	R05-MTC1	Mt. Carmel	300	41.150176195339	0.41150176195339	0.427005010083106	0.475608763384733
NOR	J01-NOR1	Northerly Island	300	37.0649057160863	0.370649057160863	0.385245360916515	0.420409563688678
OTW	S04-OTW1	Ottawa Woods	300	35.324934060301	0.35324934060301	0.322204771840727	0.404896838734613
PIP	S02-PIP1	Piotrowski Park	300	196.082698144585	1.96082698144585	0.454056063281369	5.28637894241218
PLP	S02-PLP1	Palmisano Park	300	1775.68365367723	17.7568365367723	21.3211715244738	33.4829116910406
PRC	D05-PRC1	Park Ridge Country Club	300	32.2204771840727	0.322204771840727	0.322204771840727	0.322204771840727
PSP	S03-PSP1	Pasteur Park	300	397.774529899806	3.97774529899806	4.15813265320775	4.98357642248123
RCP	D02-RCP1	Richard Clark Park	300	946.803932227757	9.46803932227757	8.50796981756162	19.7131643580331
RDP	D04-RDP1	Rosedale Park	300	248.733426762551	2.48733426762551	2.49893711524873	3.35245858882071
RES	S05-RES1	Resurrection Cemetery	300	63.7137004506714	0.637137004506714	0.429359759755854	4.69835155775533
ROS	D04-ROS1	Rosehill Cemetery	300	745.078375213917	7.45078375213916	5.58481733654895	14.3217633506199
ROS	D04-ROS2	Rosehill Cemetery	300	1086.88684995193	10.8688684995193	12.7220759866932	14.3217633506199
SCH	R04-SCH1	Schroeder Park	300	825.7302097649	8.257302097649	8.35869316090522	11.7879303880779
SCP	D02-SCP1	Senior Citizen Memorial Park	300	812.561820809095	8.12561820809095	9.04828642784056	11.4223591052072
SEP	J01-SEP1	Seward Park	300	1891.79610506087	18.9179610506087	22.2353949692771	27.8756387256507
SFP	S05-SFP1	Santa Fe Prairie	300	745.634988853138	7.45634988853138	5.97553458281359	12.6684099594105
SFP	S05-SFP2	Santa Fe Prairie	300	762.065907585907	7.62065907585907	4.28179227725978	15.5647959024509
SKP	J01-SKP1	Skinner Park	300	627.647768991229	6.27647768991229	6.54161801387858	10.484524493337
SSP	S04-SSP1	Stars and Stripes Park	300	306.281361339299	3.06281361339299	2.16978931937416	5.57749329508677
STB	D03-STB1	St. Boniface	300	1620.00361029102	16.2000361029102	12.4715427087853	27.6516554503907
STP	R05-STP1	Stevenson Park	300	67.5692822479057	0.675692822479057	0.422648198394959	1.35080046382719
TFS	J01-TFS1	31st st	300	444.898909359055	4.44898909359055	4.96187589592138	9.29218082658619
TNE	S02-TNE1	39th st east	300	654.353499609946	6.54353499609946	7.80898667859629	13.7067330228326
TNW	S02-TNW1	39th st west	300	769.603421307442	7.69603421307442	7.45438322569147	12.0965808539013
UIC	J01-UIC1	University of Illinois Chicago	300	2160.65829435383	21.6065829435383	23.8585320735129	25.5268045002028
VFP	S04-VFP1	Valley Forge Park	300	605.898435496134	6.05898435496134	5.84731820623038	9.5714639527802
VIP	S03-VIP1	Vittum Park	300	724.949117131557	7.24949117131557	7.98775950653113	14.1469479256014
WAP	S03-WAP1	Walnut Park	300	1379.47928946729	13.7947928946729	6.98153710157596	34.8287339544409
WEP	S04-WEP1	Wentworth Park	300	391.231953997752	3.91231953997752	4.64031669939179	6.16150354123063
ADC	D05-ADC1	St. Adalbert Cemetery	500	1101.06829197951	3.6702276399317	1.60209939783824	16.2318121891871
AFP	D03-AFP1	Athletic Field Park	500	4106.95799053994	13.6898599684665	13.6687565019107	28.2647862479357
ALT	R02-ALT1	Altgeld Park	500	7332.05009438513	24.4401669812838	25.5086408009117	30.4108941972597
AMP	D03-AMP1	Ashmore Park	500	1771.03099946371	5.90343666487903	5.32839800772154	14.259874036277
ARP	S03-ARP1	Archer Park	500	1201.03109049745	4.00343696832485	4.79447186734963	6.64044206016711
AUP	R03-AUP1	Austin Park	500	1677.33255446586	5.59110851488621	5.17666340599543	17.7526084312972
BBS	J01-BBS1	Burnham Bird Sanctuary	500	924.263416993562	3.08087805664521	2.73281763735876	9.5120526475686
BMT	D02-BMT1	Bloomingdale Trail	500	2067.38490289427	6.89128300964757	6.0283671355886	11.1222337870738
BMT	D02-BMT2	Bloomingdale Trail	500	1580.06184834207	5.26687282780688	5.43306977686154	15.7780935220445
BNS	S02-BNS1	Burnham - 47th St NS	500	1651.5329456615	5.50510981887166	4.78472485672357	14.2615760470032
BRI	S02-BRI1	Brighton Park	500	2339.05326784189	7.79684422613962	8.48370889010999	22.2229389237299
BRP	D05-BRP1	Brooks Park	500	663.379631880678	2.21126543960226	2.19906132147317	5.87086699476629
CHP	D03-CHP1	Chopin Park	500	1884.24771118299	6.2808257039433	6.083800406474	11.0334204345999
CLP	J01-CLP1	Clybourn Park	500	2686.64812259768	8.95549374199225	8.78891570388864	14.7481670883612
CPG	R03-CPG1	Columbus Park golf course	500	182.591310795626	0.608637702652088	0.447405945206588	2.25796837297165
CPR	S02-CPR1	Canal Port Riverwalk	500	1506.34353119138	5.02114510397126	4.66357568000408	14.2506199354558
DNP	D04-DNP1	Dunham Park	500	106.610302705868	0.355367675686225	0.357203779765801	3.27540872921063
DPG	R02-DPG1	Douglas Park golf course	500	1464.64753478124	4.88215844927082	5.1378231702826	7.60139699756129
EDW	D04-EDW1	Edgebrook Woods FP	500	97.0471958500512	0.323490652833504	0.322204771840727	0.384342301297776
EDW	D04-EDW2	Edgebrook Woods	500	99.0535520905797	0.330178506968599	0.322204771840727	0.411985462503889
EDW	D04-EDW3	Edgebrook Woods	500	97.6100602308231	0.325366867436077	0.322204771840727	0.385282467150231
EUC	R03-EUC1	Euclid Square Park	500	152.771680446778	0.509238934822593	0.427005010083106	1.17280497525871
EVC	D04-EVC1	Edgebrook Volunteer Center	500	99.8670453308513	0.332890151102838	0.322204771840727	0.39793589548796
EVC	D04-EVC2	Edgebrook Volunteer Center	500	96.896321488878	0.32298773829626	0.322204771840727	0.397725749695803
FGP	D04-FGP1	Forest Glen Park	500	1714.75329755235	5.71584432517449	5.88437026812549	9.26562671050144
FMG	R05-FMG1	Fresh Meadow Golf	500	105.822860591001	0.35274286863667	0.322204771840727	0.550156887549403
FRP	R02-FRP1	Franklin Park	500	1861.6683924227	6.20556130807566	6.40038437709846	8.01271611105767
GFP	R02-GFP1	Garfield Park	500	1467.82514547205	4.89275048490682	2.80569295712104	19.9923303219513
GOC	R05-GOC1	Glen Oak Cemetery	500	96.3054511937185	0.321018170645728	0.322204771840727	0.388500807229664
GOM	D03-GOM1	Gompers Park	500	571.010108403511	1.9033670280117	1.87732717435116	4.51332349581784
HAP	S04-HAP1	Hale Park	500	1927.53087437097	6.42510291456991	6.19358258433381	11.0192113635913
HOR	D03-HOR1	Horner Park	500	185.399416968193	0.617998056560643	0.386978581969171	2.81083318875573
HUP	D02-HUP1	Humboldt Park	500	1520.04116241902	5.06680387473006	5.79332969172497	9.01271702628774
HUP	D02-HUP2	Humboldt Park	500	1501.00519776139	5.00335065920464	5.54948796012421	9.0597683201165
JBS	D02-JBS1	Jarvis BS	500	1632.12329142559	5.44041097141863	0.781794498448357	16.8133629486737
JKP	S03-JKP1	Jackson Park 1 (Wooded Island)	500	102.964585859519	0.343215286198396	0.322204771840727	0.420003098243243
JKP	S03-JKP2	Jackson Park 2 (Bobolink Meadow)	500	292.60771673462	0.975359055782067	0.562178772132623	2.83214798239446
LCP	S03-LCP1	LeClaire Park	500	978.990835123	3.26330278374333	2.66136515820069	12.5762596904318
LMP	J01-LMP1	Lake Meadows Park	500	2608.30600404246	8.6943533468082	9.08806403519022	13.6085018235349
LNC	S05-LNC1	Lithuanian National Cemetery	500	617.434967564904	2.05811655854968	0.554836493305009	8.91584951850285
MAP	R03-MAP1	Maple Park	500	476.185194993308	1.58728398331103	1.21582058499906	9.06627406845505
MBS	D02-MBS1	Montrose Bird Sanctuary	500	128.181365282225	0.427271217607415	0.379527142458804	1.52615883828758
MBS	D02-MBS2	Montrose Bird Sanctuary	500	574.728433162148	1.91576144387383	0.403289786604069	12.1750787148492
MCP	S02-MCP1	McKinley Park	500	1529.89161835926	5.09963872786419	3.20729799692668	23.9478440699343
MDU	D02-MDU1	Montrose Dunes	500	1276.66101857353	4.25553672857844	1.58369891232832	15.7988421812272
MFP	D03-MFP1	Mayfair Park	500	4929.7132493262	16.432377497754	14.5107883212183	26.7574498123467
MFP	D03-MFP2	Mayfair Park	500	5497.6175281445	18.3253917604817	23.9273297697515	27.0869914579408
MIA	D05-MIA1	Miami Woods	500	2121.82958919312	7.0727652973104	7.98117810639949	12.4748660261382
MMW	R04-MMW1	Miller Meadow	500	1884.55936273411	6.28186454244704	5.88654363471823	15.3021441160087
MMW	R04-MMW2	Millers Meadow	500	1835.26164393776	6.11753881312586	6.27829163942504	13.5779484685475
MOP	D02-MOP1	Mozart Park	500	2327.56957716033	7.75856525720111	7.18585347527506	14.4726015181722
MTC	R05-MTC1	Mt. Carmel	500	554.339106237676	1.84779702079225	0.427005010083106	16.6500436880433
NOR	J01-NOR1	Northerly Island	500	112.957697745117	0.37652565915039	0.385245360916515	0.502395743577435
OTW	S04-OTW1	Ottawa Woods	500	111.571381273039	0.371904604243464	0.322204771840727	2.01584888251943
PIP	S02-PIP1	Piotrowski Park	500	858.575414527341	2.86191804842447	2.06611930394671	14.9840007526996
PLP	S02-PLP1	Palmisano Park	500	4888.4328730955	16.2947762436517	13.7639815178931	33.9972190348742
PRC	D05-PRC1	Park Ridge Country Club	500	96.6614315522182	0.322204771840727	0.322204771840727	0.322204771840727
PSP	S03-PSP1	Pasteur Park	500	1391.70551703815	4.63901839012717	4.41391786560708	8.44439412366387
RCP	D02-RCP1	Richard Clark Park	500	3234.06017983249	10.7802005994416	9.49093612840507	26.2508426739002
RDP	D04-RDP1	Rosedale Park	500	657.281634520274	2.19093878173425	2.01364448753009	3.35245858882071
RES	S05-RES1	Resurrection Cemetery	500	298.523695359806	0.995078984532687	0.396838006784358	4.82976525057259
ROS	D04-ROS1	Rosehill Cemetery	500	2264.43593815968	7.5481197938656	6.89295243222869	17.0855798389264
ROS	D04-ROS2	Rosehill Cemetery	500	2660.45048648346	8.86816828827822	7.15274154323313	22.1383994637069
SCH	R04-SCH1	Schroeder Park	500	1743.92520180739	5.81308400602463	7.66152682247188	12.1223150331569
SCP	D02-SCP1	Senior Citizen Memorial Park	500	2224.72444159448	7.41574813864825	6.90761571992199	10.5073804945533
SEP	J01-SEP1	Seward Park	500	5789.37871753775	19.2979290584592	21.6442021422518	27.6623036476801
SFP	S05-SFP1	Santa Fe Prairie	500	2139.80533687119	7.13268445623732	6.24983004060663	16.118340856634
SFP	S05-SFP2	Santa Fe Prairie	500	1997.43024880795	6.65810082935982	6.56304664090013	15.481599351008
SKP	J01-SKP1	Skinner Park	500	2090.50003568708	6.96833345229026	6.46211985122912	15.706323480796
SSP	S04-SSP1	Stars and Stripes Park	500	957.479187981605	3.19159729327202	2.18318921792485	5.98227375166919
STB	D03-STB1	St. Boniface	500	4362.49009641869	14.541633654729	11.3445424291175	30.9820160789202
STP	R05-STP1	Stevenson Park	500	239.049186432853	0.796830621442842	0.415718148610097	4.94137145343414
TFS	J01-TFS1	31st st	500	1177.61160977265	3.9253720325755	4.77332331983435	9.43843833747055
TNE	S02-TNE1	39th st east	500	1288.1846376599	4.29394879219968	0.557862427001744	13.9975193001125
TNW	S02-TNW1	39th st west	500	2232.35669145922	7.44118897153074	7.45712676874472	12.7898601751692
UIC	J01-UIC1	University of Illinois Chicago	500	5964.79808317906	19.8826602772636	23.8585320735129	26.3876722130651
VFP	S04-VFP1	Valley Forge Park	500	2036.58479938044	6.78861599793481	5.84731820623038	15.6139508183886
VIP	S03-VIP1	Vittum Park	500	1816.6743023265	6.055581007755	5.4194273652693	17.3476354143766
WAP	S03-WAP1	Walnut Park	500	4531.98157983078	15.1066052661026	9.08405994845202	34.4895474333199
WEP	S04-WEP1	Wentworth Park	500	1315.85401437208	4.38618004790694	4.75033792544445	8.27496312799812
ADC	D05-ADC1	St. Adalbert Cemetery	1000	3303.39660922377	3.30339660922377	2.13902231317451	16.2448822698628
AFP	D03-AFP1	Athletic Field Park	1000	10732.8565331474	10.7328565331474	9.46009037940575	29.9422617642477
ALT	R02-ALT1	Altgeld Park	1000	21727.7280345465	21.7277280345465	24.0492989781268	31.0786466638414
AMP	D03-AMP1	Ashmore Park	1000	6666.31880714597	6.66631880714597	5.87722547303203	23.46409761953
ARP	S03-ARP1	Archer Park	1000	4432.66403382633	4.43266403382633	5.00215590636911	10.1265196986617
AUP	R03-AUP1	Austin Park	1000	5682.80872147817	5.68280872147817	5.17666340599543	21.3939833607701
BBS	J01-BBS1	Burnham Bird Sanctuary	1000	4336.25251579375	4.33625251579375	0.5383839655925	26.7764309479117
BMT	D02-BMT1	Bloomingdale Trail	1000	7444.23522728137	7.44423522728137	7.08237379687671	14.0600994681265
BMT	D02-BMT2	Bloomingdale Trail	1000	4675.0411797811	4.6750411797811	4.28262475806911	17.4950417230723
BNS	S02-BNS1	Burnham - 47th St NS	1000	5373.08864552016	5.37308864552016	4.87728322799398	15.484960384513
BRI	S02-BRI1	Brighton Park	1000	9750.91500053938	9.75091500053938	8.79932529696357	28.1221706348863
BRP	D05-BRP1	Brooks Park	1000	3604.29549467041	3.60429549467041	2.4005135050809	18.2553508133184
CHP	D03-CHP1	Chopin Park	1000	6430.05589052448	6.43005589052448	6.083800406474	17.9480618549543
CLP	J01-CLP1	Clybourn Park	1000	8198.64586059019	8.19864586059018	8.78891570388864	15.0486847954708
CPG	R03-CPG1	Columbus Park golf course	1000	1389.08924421078	1.38908924421078	0.431225378985033	17.3154987749696
CPR	S02-CPR1	Canal Port Riverwalk	1000	6099.25119233082	6.09925119233082	5.01797936368367	16.6465336904525
DNP	D04-DNP1	Dunham Park	1000	950.323789571668	0.950323789571669	0.363302473125938	3.99336252295678
DPG	R02-DPG1	Douglas Park golf course	1000	4896.24492347221	4.89624492347221	5.12998746815449	17.7277247354831
EDW	D04-EDW1	Edgebrook Woods FP	1000	339.032095138938	0.339032095138938	0.322204771840727	0.488705593921408
EDW	D04-EDW2	Edgebrook Woods	1000	361.530361899689	0.361530361899689	0.322204771840727	3.00372331605762
EDW	D04-EDW3	Edgebrook Woods	1000	335.979630321231	0.335979630321231	0.322204771840727	0.420409563688678
EUC	R03-EUC1	Euclid Square Park	1000	741.49051758253	0.74149051758253	0.43495255521775	3.75140616132732
EVC	D04-EVC1	Edgebrook Volunteer Center	1000	385.300768577791	0.385300768577791	0.322204771840727	5.51162846663307
EVC	D04-EVC2	Edgebrook Volunteer Center	1000	345.485913560564	0.345485913560564	0.322204771840727	2.62695909892238
FGP	D04-FGP1	Forest Glen Park	1000	4807.51535078575	4.80751535078575	4.89300093855206	14.6790932978637
FMG	R05-FMG1	Fresh Meadow Golf	1000	1227.8577841496	1.2278577841496	0.384342301297776	30.2080200272397
FRP	R02-FRP1	Franklin Park	1000	5471.22921242042	5.47122921242042	5.81189932562906	8.38746305811872
GFP	R02-GFP1	Garfield Park	1000	4139.03750633712	4.13903750633712	2.66713584206173	21.118668175823
GOC	R05-GOC1	Glen Oak Cemetery	1000	405.151989200827	0.405151989200827	0.322204771840727	1.67929915039916
GOM	D03-GOM1	Gompers Park	1000	1961.06799301544	1.96106799301544	1.87732717435116	8.05494504705808
HAP	S04-HAP1	Hale Park	1000	6871.02313949308	6.87102313949308	5.4564220576649	26.1965508315041
HOR	D03-HOR1	Horner Park	1000	2240.62241366882	2.24062241366882	0.956920823690396	13.5615591546371
HUP	D02-HUP1	Humboldt Park	1000	4626.6498717331	4.6266498717331	3.94924467026349	15.5768746375564
HUP	D02-HUP2	Humboldt Park	1000	4733.75000189011	4.73375000189011	4.15876167940743	15.7278913989466
JBS	D02-JBS1	Jarvis BS	1000	4512.82015931275	4.51282015931275	3.14725329823079	16.548534837774
JKP	S03-JKP1	Jackson Park 1 (Wooded Island)	1000	1637.67571169777	1.63767571169777	0.385282467150231	13.7157766080517
JKP	S03-JKP2	Jackson Park 2 (Bobolink Meadow)	1000	984.722509170459	0.984722509170459	0.5197064758158	3.78139822047737
LCP	S03-LCP1	LeClaire Park	1000	3611.0301132633	3.6110301132633	2.66136515820069	16.602117312629
LMP	J01-LMP1	Lake Meadows Park	1000	8754.90358672969	8.75490358672969	8.22949247699883	21.5202925728594
LNC	S05-LNC1	Lithuanian National Cemetery	1000	2431.82627040058	2.43182627040058	0.554836493305009	13.0963108205564
MAP	R03-MAP1	Maple Park	1000	3103.51180114986	3.10351180114986	2.43990708794873	15.3499340255712
MBS	D02-MBS1	Montrose Bird Sanctuary	1000	1899.42219644417	1.89942219644417	0.385245360916515	17.9512858117023
MBS	D02-MBS2	Montrose Bird Sanctuary	1000	3039.78758529809	3.03978758529809	0.404666031908205	20.5448869418298
MCP	S02-MCP1	McKinley Park	1000	5695.68814599311	5.69568814599311	4.96771764073772	22.4460076345905
MDU	D02-MDU1	Montrose Dunes	1000	3579.36180212739	3.57936180212739	0.441553641220376	18.3378715388224
MFP	D03-MFP1	Mayfair Park	1000	14873.9987506007	14.8739987506007	14.1841647408068	26.9399794570797
MFP	D03-MFP2	Mayfair Park	1000	15209.217325003	15.209217325003	14.1182338628056	26.7601180557723
MIA	D05-MIA1	Miami Woods	1000	5357.82646574155	5.35782646574155	5.87322724972786	13.0233244755017
MMW	R04-MMW1	Miller Meadow	1000	5183.23736474373	5.18323736474373	4.81770801976397	15.2427671155297
MMW	R04-MMW2	Millers Meadow	1000	5925.1116662371	5.9251116662371	5.73151286008705	16.8676665610799
MOP	D02-MOP1	Mozart Park	1000	7297.77873481168	7.29777873481168	6.20159875361488	26.0202012117643
MTC	R05-MTC1	Mt. Carmel	1000	2952.1350567748	2.9521350567748	0.499834397127415	17.2016028306807
NOR	J01-NOR1	Northerly Island	1000	461.11729725401	0.46111729725401	0.338127445924438	3.82176302440752
OTW	S04-OTW1	Ottawa Woods	1000	973.587505538344	0.973587505538344	0.322204771840727	11.3950321115507
PIP	S02-PIP1	Piotrowski Park	1000	3307.93499806912	3.30793499806912	1.60832994109197	23.6194322234338
PLP	S02-PLP1	Palmisano Park	1000	14535.5048839859	14.5355048839859	14.3696401241532	33.1293894763188
PRC	D05-PRC1	Park Ridge Country Club	1000	325.793806329614	0.325793806329614	0.322204771840727	0.421298757448423
PSP	S03-PSP1	Pasteur Park	1000	6425.90811769825	6.42590811769825	6.53594657711795	21.341335963322
RCP	D02-RCP1	Richard Clark Park	1000	9710.95683267375	9.71095683267375	8.50796981756162	27.1978899634732
RDP	D04-RDP1	Rosedale Park	1000	2880.24839718904	2.88024839718904	2.30281686253296	16.0783076137685
RES	S05-RES1	Resurrection Cemetery	1000	1830.56755718508	1.83056755718508	0.388110084142863	11.9991205462983
ROS	D04-ROS1	Rosehill Cemetery	1000	5839.88655853794	5.83988655853794	4.68942656912449	24.2551771231629
ROS	D04-ROS2	Rosehill Cemetery	1000	6386.16462529614	6.38616462529614	4.83039713664468	24.2551771231629
SCH	R04-SCH1	Schroeder Park	1000	4856.17683326891	4.85617683326891	5.11280178383754	12.0560760620781
SCP	D02-SCP1	Senior Citizen Memorial Park	1000	8577.56413913809	8.57756413913809	7.12205877836775	35.2435116576994
SEP	J01-SEP1	Seward Park	1000	19723.7523843106	19.7237523843106	21.5476939620026	32.610897818036
SFP	S05-SFP1	Santa Fe Prairie	1000	6115.45533821914	6.11545533821914	5.04039175420121	16.6115419584585
SFP	S05-SFP2	Santa Fe Prairie	1000	6103.12337528633	6.10312337528633	4.89128602083436	16.6115419584585
SKP	J01-SKP1	Skinner Park	1000	10125.3387110476	10.1253387110476	9.11875049457473	26.2599263436986
SSP	S04-SSP1	Stars and Stripes Park	1000	3020.93895801224	3.02093895801224	2.18318921792485	9.90922335718445
STB	D03-STB1	St. Boniface	1000	11905.5993389876	11.9055993389876	9.56396546633997	35.4972130042618
STP	R05-STP1	Stevenson Park	1000	1712.97498384818	1.71297498384818	0.422834023773613	13.3498131384323
TFS	J01-TFS1	31st st	1000	6117.34841110791	6.11734841110791	4.96187589592138	24.8830876879186
TNE	S02-TNE1	39th st east	1000	4463.98264040729	4.46398264040729	4.46210952542515	13.5342647986134
TNW	S02-TNW1	39th st west	1000	6050.95026533355	6.05095026533355	6.26530372724705	21.6631819864405
UIC	J01-UIC1	University of Illinois Chicago	1000	19103.5220015307	19.1035220015307	20.4678785678022	39.123434267311
VFP	S04-VFP1	Valley Forge Park	1000	6352.50021686736	6.35250021686736	5.76449172944068	15.3514243882707
VIP	S03-VIP1	Vittum Park	1000	4899.70297996524	4.89970297996524	4.43748971698992	16.2977909421201
WAP	S03-WAP1	Walnut Park	1000	16010.106466204	16.010106466204	15.0238636560574	34.9107512479863
WEP	S04-WEP1	Wentworth Park	1000	6964.62817081288	6.96462817081288	5.38639434117443	28.2582517739067
